# Supplementary material for: Antibiotic resistance by high-level intrinsic suppression of a frameshift mutation in an essential gene
Source: Proc Natl Acad Sci U S A. 2020 Jan 28;117(6):3185–91. doi: 10.1073/pnas.1919390117 (PMC7022156; doi:10.1073/pnas.1919390117)
Supplement: Supplementary File [file pnas.1919390117.sd01.xlsx]

## Sheet: Sheet1
	Codon	Amino Acid	All genes			Highly expressed genesa
			N	% of aa	per 1000 codons	N	% of aa	per 1000 codons
	TTT	Phe	30025	57.3	22.3	84	24.0	7.0
	TTC	Phe	22321	42.6	16.5	265	75.9	22.0
	TTA	Leu	18769	13.0	13.9	23	2.5	1.9
	TTG	Leu	18476	12.8	13.7	33	3.5	2.7
	CTT	Leu	14882	10.3	11.0	46	4.9	3.8
	CTC	Leu	15004	10.4	11.1	52	5.6	4.3
	CTA	Leu	5294	3.7	3.9	4	0.4	0.33
	CTG	Leu	71337	49.6	53.0	777	83.1	64.7
	TCT	Ser	11381	14.5	8.5	209	38.0	17.4
	TCC	Ser	11620	14.8	8.6	162	29.5	13.4
	TCA	Ser	9634	12.3	7.2	14	2.6	1.2
	TCG	Ser	12077	15.4	9.0	17	3.1	1.4
	AGT	Ser	11795	15.0	8.7	22	4.0	1.8
	AGC	Ser	21664	27.7	16.1	125	22.7	10.4
	TAT	Tyr	21737	56.9	16.1	64	25.4	5.3
	TAC	Tyr	16450	43.0	12.2	187	74.5	15.5
	TGT	Cys	6947	44.2	5.2	24	33.8	2.0
	TGC	Cys	8763	55.7	6.5	47	66.1	3.9
	TGG	Trp	20654	100	15.3	65	100	5.4
	CCT	Pro	9441	15.8	7.0	57	13.2	4.7
	CCC	Pro	7394	12.3	5.5	3	0.74	0.2
	CCA	Pro	11420	19.1	8.5	57	13.2	4.7
	CCG	Pro	31392	52.6	23.3	314	72.8	26.1
	CAT	His	17434	57.0	12.9	59	25.4	4.9
	CAC	His	13111	42.9	9.7	173	74.5	14.4
	CAA	Gln	20777	34.8	15.4	77	18.2	6.4
	CAG	Gln	38908	65.1	28.9	345	81.7	28.7
	CGT	Arg	28259	37.9	21.0	653	68.7	54.3
	CGC	Arg	29724	39.9	22.0	285	30.0	23.7
	CGA	Arg	4806	6.5	3.6	4	0.4	0.3
	CGG	Arg	7295	9.8	5.4	3	0.3	0.2
	AGA	Arg	2756	3.7	2.0	5	0.5	0.4
	AGG	Arg	1575	2.1	1.2	0	0.0	0.0
	ATT	Ile	41089	50.7	30.5	170	23.5	14.1
	ATC	Ile	34020	42.0	25.2	550	76.2	45.8
	ATA	Ile	5858	7.2	4.4	1	0.1	0.1
	ATG	Met	37565	100	27.9	312	100	25.9
	ACT	Thr	12068	16.6	9.0	250	39.6	20.8
	ACC	Thr	31592	43.4	23.4	316	50.1	26.3
	ACA	Thr	9505	13.0	7.1	24	3.8	2.0
	ACG	Thr	19479	26.8	14.4	40	6.3	3.3
	AAT	Asn	23826	44.9	17.7	41	9.8	3.4
	AAC	Asn	29128	55.0	21.6	377	90.1	31.3
	AAA	Lys	45439	76.6	33.7	688	71.1	57.2
	AAG	Lys	13879	23.3	10.3	279	28.8	23.2
	GTT	Val	24732	25.8	18.3	529	49.8	44.0
	GTC	Val	20650	21.6	15.3	96	9.0	8.0
	GTA	Val	14732	15.4	10.9	283	26.6	23.5
	GTG	Val	35395	37.0	26.3	154	14.5	12.8
	GCT	Ala	20597	16.0	15.3	471	41.0	39.2
	GCC	Ala	34506	26.9	25.6	110	9.6	9.2
	GCA	Ala	27277	21.3	20.2	302	26.3	25.1
	GCG	Ala	45582	35.6	33.8	265	23.0	22.0
	GAT	Asp	43281	62.7	32.1	245	38.4	20.4
	GAC	Asp	25716	37.2	19.1	392	61.5	32.6
	GAA	Glu	53388	69.0	39.6	687	75.1	57.2
	GAG	Glu	23924	30.9	17.7	227	24.8	18.9
	GGT	Gly	33473	33.7	24.8	584	61.8	48.6
	GGC	Gly	40109	40.4	29.8	336	35.5	27.9
	GGA	Gly	10683	10.7	7.9	7	0.7	0.6
	GGG	Gly	14883	15.0	11.0	17	1.8	1.4
	a List of highly expressed genes that were part of the analysis:
	rpoA, rpoB, rpoC, rpoZ, rpoD,
	tufA, fusA,
	rpsA, rpsB, rpsC, rpsD, rpsE, rpsF, rpsG, rpsH, rpsI, rpsJ, rpsK, rpsL, rpsM, rpsN, rpsO, rpsP, rpsQ, rpsR, rpsS, rpsT, rpsU,
	rplA, rplB, rplC, rplD, rplE, rplF, rplI, rplJ, rplK, rplL, rplM, rplN, rplO, rplP, rplQ, rplR, rplS, rplT, rplU, rplV, rplW, rplX, rplY,
	rpmA, rpmB, rpmC, rpmD, rpmE, rpmF, rpmG, rpmH, rpmI, rpmJ
