# Supplementary material for: Antibiotic resistance by high-level intrinsic suppression of a frameshift mutation in an essential gene
Source: Proc Natl Acad Sci U S A. 2020 Jan 28;117(6):3185–91. doi: 10.1073/pnas.1919390117 (PMC7022156; doi:10.1073/pnas.1919390117)
Supplement: Supplementary File [file pnas.1919390117.sd02.xlsx]

## Sheet: Summary
Assay	Strain	Description
MS-13-032-1	179	wild-type E. coli
MS-13-032-2
MS-13-032-3
MS-13-032-4
MS-13-032-5	297	rpoB frameshift mutant E. coli	Ratio of Mutant/WT after Mutation	Relative Std. Dev.
MS-13-032-6			0.596006	0.211209
MS-13-032-7

## Sheet: Calculation
	Calculated amounts µg/µL
	MS-13-032-1	MS-13-032-2	MS-13-032-3	MS-13-032-4	Mean of wild-type peptides	Variance of wild-type peptides	MS-13-032-5	MS-13-032-6	MS-13-032-7	Mean of mutant peptides	Variance of mutant peptides
sp|P0A8V2|RPOB_ECOLI DNA-directed RNA polymerase subunit beta OS=Escherichia coli (strain K12) GN=rpoB PE=1 SV=1 - BEFORE
FIEQDPEGQYGLEAAFR	0.32	0.3	0.29	0.24	0.2875	0.00115833	0.34	0.47	0.25	0.353333	0.0122333
SVFPIQSYSGNSELQYVSYR	0.22	0.29	0.23	0.26	0.25	0.001	0.32	0.44	0.23	0.33	0.0111
LIEVPVEYIAGK	0.15	0.11	0.12	0.26	0.16	0.00473333	0.17	0.17	0.12	0.153333	0.000833333
>sp|P0A8V2|RPOB_ECOLI DNA-directed RNA polymerase subunit beta OS=Escherichia coli (strain K12) GN=rpoB PE=1 SV=1 - AFTER
AVAVDSGVTAVAK	0.16	0.2	0.19	0.26	0.2025	0.0419325	0.09	0.12	0.07	0.0933333	0.0251661		Mean of Wild-type Peptide Averages:	0.180833
LGDLPTSGQIR	0.13	0.14	0.17	0.23	0.1675	0.045	0.09	0.17	0.1	0.12	0.043589		Average Std. Deviation:	0.0434753
STGSYSLVTQQPLGGK	0.13	0.18	0.15	0.23	0.1725	0.0434933	0.1	0.16	0.07	0.11	0.0458258
													Mean of Mutant Peptide Averages:	0.107778
													Average Std. Deviation:	0.0381936
													Ratio of mutant/wild-type peptide averages:	0.596006
													Relative Standard Deviation of ratio:	0.211209

## Sheet: Results
Annotation				Score	Ratio of Groups (179 : 297 : 298 : sp1 : sp2 : sp3 : sp4 : sp5 : )	Retention Time (in Reference File)	Total Area (179)	Total Area (297)	Total Area (298)	Total Area (sp1)	Total Area (sp2)	Total Area (sp3)	Total Area (sp4)	Total Area (sp5)	CV% (179)	CV% (297)	CV% (298)	CV% (sp1)	CV% (sp2)	CV% (sp3)	CV% (sp4)	CV% (sp5)	Spiked-in Amt (MS-13-032-1.raw)	Spiked-in Amt (MS-13-032-2.raw)	Spiked-in Amt (MS-13-032-3.raw)	Spiked-in Amt (MS-13-032-4.raw)	Spiked-in Amt (MS-13-032-5.raw)	Spiked-in Amt (MS-13-032-6.raw)	Spiked-in Amt (MS-13-032-7.raw)	Spiked-in Amt (MS-13-032-10.raw)	Spiked-in Amt (MS-13-032-11.raw)	Spiked-in Amt (MS-13-032-12.raw)	Spiked-in Amt (MS-13-032-9.raw)	Spiked-in Amt (MS-13-032-4-sp1.raw)	Spiked-in Amt (MS-13-032-4-sp2.raw)	Spiked-in Amt (MS-13-032-4-sp3.raw)	Spiked-in Amt (MS-13-032-4-sp4.raw)	Spiked-in Amt (MS-13-032-4-sp5.raw)	Calculated Amt (MS-13-032-1.raw)	Calculated Amt (MS-13-032-2.raw)	Calculated Amt (MS-13-032-3.raw)	Calculated Amt (MS-13-032-4.raw)	Calculated Amt (MS-13-032-5.raw)	Calculated Amt (MS-13-032-6.raw)	Calculated Amt (MS-13-032-7.raw)	Calculated Amt (MS-13-032-10.raw)	Calculated Amt (MS-13-032-11.raw)	Calculated Amt (MS-13-032-12.raw)	Calculated Amt (MS-13-032-9.raw)
sp|P0A8V2|RPOB_ECOLI DNA-directed RNA polymerase subunit beta OS=Escherichia coli (strain K12) GN=rpoB PE=1 SV=1				Green	1.0 : 1.2 : 1.1 : 1.8e-1 : 4.3e-1 : 8.0e-1 : 1.2 : 1.6		161300000	189200000	185000000	29250000	69370000	128700000	197200000	263900000	13	26	11	0	0	0	0	0
	FIEQDPEGQYGLEAAFR			Green	1.0 : 1.3 : 1.2 : 2.1e-2 : 2.6e-1 : 5.0e-1 : 8.1e-1 : 1.2	52.07	52060000	67360000	63590000	1107000	13710000	25920000	42020000	61480000	12	32	15	0	0	0	0	0												0.07 ug/ul	0.11 ug/ul	0.16 ug/ul	0.24 ug/ul	0.36 ug/ul	0.32 ug/ul	0.3 ug/ul	0.29 ug/ul	0.24 ug/ul	0.34 ug/ul	0.47 ug/ul	0.25 ug/ul	0.34 ug/ul	0.31 ug/ul	0.3 ug/ul	0.41 ug/ul
	SVFPIQSYSGNSELQYVSYR			Green	1.0 : 1.4 : 1.5 : 1.0e-2 : 1.9e-1 : 5.7e-1 : 1.1 : 1.5	53.28	37570000	53920000	55120000	380200	7046000	21280000	39610000	54770000	15	32	8	0	0	0	0	0												0.07 ug/ul	0.11 ug/ul	0.16 ug/ul	0.24 ug/ul	0.36 ug/ul	0.22 ug/ul	0.29 ug/ul	0.23 ug/ul	0.26 ug/ul	0.32 ug/ul	0.44 ug/ul	0.23 ug/ul	0.31 ug/ul	0.35 ug/ul	0.33 ug/ul	0.37 ug/ul
	LIEVPVEYIAGK			Green	1.0 : 9.5e-1 : 9.2e-1 : 3.9e-1 : 6.8e-1 : 1.1 : 1.6 : 2.1	52.39	71660000	67930000	66270000	27760000	48610000	81470000	115600000	147600000	37	16	21	0	0	0	0	0												0.07 ug/ul	0.11 ug/ul	0.16 ug/ul	0.24 ug/ul	0.36 ug/ul	0.15 ug/ul	0.11 ug/ul	0.12 ug/ul	0.26 ug/ul	0.17 ug/ul	0.17 ug/ul	0.12 ug/ul	0.1 ug/ul	0.16 ug/ul	0.18 ug/ul	0.16 ug/ul
>sp|P0A8V2|RPOB_ECOLI DNA-directed RNA polymerase subunit beta OS=Escherichia coli (strain K12) GN=rpoB PE=1 SV=1				Green	1.0 : 5.5e-1 : 5.6e-1 : 3.6e-1 : 5.9e-1 : 8.2e-1 : 1.3 : 1.9		220800000	120500000	123600000	78780000	130800000	181700000	295700000	428700000	21	27	12	0	0	0	0	0
	AVAVDSGVTAVAK			Green	1.0 : 4.5e-1 : 4.2e-1 : 3.6e-1 : 5.4e-1 : 7.1e-1 : 1.3 : 1.7	40.64	116300000	52500000	49070000	41620000	62650000	82750000	150000000	202100000	18	19	15	0	0	0	0	0												0.07 ug/ul	0.11 ug/ul	0.16 ug/ul	0.24 ug/ul	0.36 ug/ul	0.16 ug/ul	0.2 ug/ul	0.19 ug/ul	0.26 ug/ul	0.09 ug/ul	0.12 ug/ul	0.07 ug/ul	0.09 ug/ul	0.08 ug/ul	0.07 ug/ul	0.11 ug/ul
	LGDLPTSGQIR			Green	1.0 : 6.7e-1 : 8.1e-1 : 3.4e-1 : 5.8e-1 : 1.0 : 1.4 : 2.3	43.27	51820000	34700000	41780000	17680000	30240000	51970000	74470000	117100000	27	35	14	0	0	0	0	0												0.07 ug/ul	0.11 ug/ul	0.16 ug/ul	0.24 ug/ul	0.36 ug/ul	0.13 ug/ul	0.14 ug/ul	0.17 ug/ul	0.23 ug/ul	0.09 ug/ul	0.17 ug/ul	0.1 ug/ul	0.15 ug/ul	0.13 ug/ul	0.12 ug/ul	0.16 ug/ul
	STGSYSLVTQQPLGGK			Green	1.0 : 6.3e-1 : 6.2e-1 : 3.7e-1 : 7.2e-1 : 8.9e-1 : 1.4 : 2.1	44.85	52730000	33330000	32780000	19480000	37930000	46950000	71220000	109500000	24	33	7	0	0	0	0	0												0.07 ug/ul	0.11 ug/ul	0.16 ug/ul	0.24 ug/ul	0.36 ug/ul	0.13 ug/ul	0.18 ug/ul	0.15 ug/ul	0.23 ug/ul	0.1 ug/ul	0.16 ug/ul	0.07 ug/ul	0.1 ug/ul	0.11 ug/ul	0.1 ug/ul	0.12 ug/ul
[truncated: 37 more columns]
