# Supplementary material for: Antibiotic resistance by high-level intrinsic suppression of a frameshift mutation in an essential gene
Source: Proc Natl Acad Sci U S A. 2020 Jan 28;117(6):3185–91. doi: 10.1073/pnas.1919390117 (PMC7022156; doi:10.1073/pnas.1919390117)
Supplement: Supplementary File [file pnas.1919390117.sd03.xlsx]

## Sheet: Summary
	SampleID	TMT-tag
Wild-type E. coli	LM179-A	126
	LM179-B	127
	LM179-C	128
rpoB frameshift mutant	HS297-A	129	Mean abundance of mutant/wild-type RpoB peptides	Standard Deviation
	HS297-B	130	0.712	0.115
	HS297-C	131

## Sheet: Data
Accession	Description	# Proteins	# Unique Peptides	(129+130+131)/(126+127+128)	(129+130+131)/(126+127+128) Count	(129+130+131)/(126+127+128) Variability [%]	126/(126+127+128)	126/(126+127+128) Count	126/(126+127+128) Variability [%]	127/(126+127+128)	127/(126+127+128) Count	127/(126+127+128) Variability [%]	128/(126+127+128)	128/(126+127+128) Count	128/(126+127+128) Variability [%]	129/(126+127+128)	129/(126+127+128) Count	129/(126+127+128) Variability [%]	130/(126+127+128)	130/(126+127+128) Count	130/(126+127+128) Variability [%]	131/(126+127+128)	131/(126+127+128) Count	131/(126+127+128) Variability [%]	MW [kDa]
A7ZSL5	Elongation factor G OS=Escherichia coli O139:H28 (strain E24377A / ETEC) GN=fusA PE=3 SV=1 - [EFG_ECO24]	2	27	0.796016	29	10.2865	1.02086	29	6.81275	0.96224	29	6.94143	1.00288	29	10.2926	0.78988	29	13.7	0.812767	29	15.6263	0.757651	29	13.4064	77.5325
	A2	Sequence	Protein Group Accessions	Modifications	(129+130+131)/(126+127+128)	(129+130+131)/(126+127+128) Count	(129+130+131)/(126+127+128) Variability [%]	126/(126+127+128)	126/(126+127+128) Count	126/(126+127+128) Variability [%]	127/(126+127+128)	127/(126+127+128) Count	127/(126+127+128) Variability [%]	128/(126+127+128)	128/(126+127+128) Count	128/(126+127+128) Variability [%]	129/(126+127+128)	129/(126+127+128) Count	129/(126+127+128) Variability [%]	130/(126+127+128)	130/(126+127+128) Count	130/(126+127+128) Variability [%]	131/(126+127+128)	131/(126+127+128) Count	131/(126+127+128) Variability [%]	MH+ [Da]	ΔM [ppm]	# Missed Cleavages
	High	vLNNEIILVTcGSAFk	A7ZSL5	N-Term(TMT6plex); C11(Methylthio); K16(TMT6plex)	0.791414	1		0.9985	1		1.00831	1		0.998861	1		0.744278	1		0.817427	1		0.757651	1		2225.24	0.266781	0
	High	vYSGVVNSGDTVLNSVk	A7ZSL5	N-Term(TMT6plex); K17(TMT6plex)																						2196.23	-0.634645	0
	High	aGDIAAAIGLk	A7ZSL5	N-Term(TMT6plex); K11(TMT6plex)	0.823425	2	1.64211	0.979257	2	0.185774	1.02345	2	2.27373	1.00509	2	3.14493	0.771788	2	13.1545	0.82413	2	0.56336	0.812758	2	2.93802	1457.91	-1.44262	0
	High	iATDPFVGNLTFFR	A7ZSL5	N-Term(TMT6plex)	0.808194	2	0.278826	1.04883	2	14.2024	0.925232	2	1.88453	1.02285	2	17.2516	0.827609	2	3.91166	0.869879	2	1.49888	0.699073	2	0.281188	1827	-0.78753	0
	High	iNIIDTPGHVDFTIEVER	A7ZSL5	N-Term(TMT6plex)																						2297.23	-1.72324	0
	High	iHAEVPLSEMFGYATQLR	A7ZSL5	N-Term(TMT6plex)	0.845817	4	8.44882	0.998634	4	5.70522	0.959933	4	2.64354	1.05865	4	5.99125	0.862518	4	20.3114	0.867698	4	6.68178	0.778509	4	21.0666	2291.2	-2.3096	0
	High	iLFYTGVNHk	A7ZSL5	N-Term(TMT6plex); K10(TMT6plex)																						1649.98	0.465208	0
	High	gITITSAATTAFWSGMAk	A7ZSL5	N-Term(TMT6plex); K18(TMT6plex)	0.86569	1		0.956329	1		0.914142	1		1.17305	1		0.819397	1		0.837155	1		0.879054	1		2272.24	-0.890914	0
	High	iGEVHDGAATMDWMEQEQER	A7ZSL5	N-Term(TMT6plex)	0.812858	2	13.4233	1.09252	2	4.55037	0.839103	2	4.87173	1.08474	2	1.36838	0.763476	2	20.4921	0.815892	2	17.0535	0.799272	2	5.89466	2561.15	-2.52104	0
	High	vEVETPEENTGDVIGDLSR	A7ZSL5	N-Term(TMT6plex)																						2288.15	0.231199	0
	High	yLGGEELTEAEIk	A7ZSL5	N-Term(TMT6plex); K13(TMT6plex)	0.749421	2	3.42858	1.02486	2	4.09704	0.950187	2	1.86897	1.03584	2	3.24001	0.751108	2	6.18009	0.726828	2	13.9119	0.730512	2	0.25468	1910.05	-1.02466	0
	High	gQESEVTGVk	A7ZSL5	N-Term(TMT6plex); K10(TMT6plex)																						1491.84	-4.63838	0
	High	akPVLLEPIMk	A7ZSL5	N-Term(TMT6plex); K2(TMT6plex); K11(TMT6plex)	0.826876	2	17.5769	0.978291	2	4.53657	1.03568	2	12.4629	0.983817	2	10.4336	0.743132	2	16.0744	0.881264	2	23.1684	0.786208	2	12.6371	1926.24	0.468425	0
	High	gQYGHVVIDMYPLEPGSNPk	A7ZSL5	N-Term(TMT6plex); K20(TMT6plex)	0.754023	2	2.47	1.14036	2	7.79847	0.915134	2	7.63854	0.923206	2	3.31128	0.789008	2	7.76304	0.69362	2	0.226602	0.752437	2	1.01333	2659.4	0.377239	0
	High	dVTTGDTLcDPDAPIILER	A7ZSL5	N-Term(TMT6plex); C9(Methylthio)																						2319.14	-1.78441	0
	High	nIGISAHIDAGk	A7ZSL5	N-Term(TMT6plex); K12(TMT6plex)																						1653.97	-1.05752	0
	High	lAASIAFk	A7ZSL5	N-Term(TMT6plex); K8(TMT6plex)	0.748996	1		1.01917	1		1.10275	1		0.852919	1		0.688773	1		0.691057	1		0.804163	1		1278.82	-0.266181	0
	High	gGVIPGEYIPAVDk	A7ZSL5	N-Term(TMT6plex); K14(TMT6plex)	0.796016	1		1.24592	1		0.816519	1		0.910347	1		0.970221	1		0.653764	1		0.784286	1		1873.09	1.36644	0
	High	mEFPEPVISIAVEPk	A7ZSL5	N-Term(TMT6plex); K15(TMT6plex)	0.961313	1		1.02086	1		1.07894	1		0.880543	1		1.07185	1		0.797525	1		1.00088	1		2144.21	1.97508	0
	High	eFNVEANVGkPQVAYR	A7ZSL5	N-Term(TMT6plex); K10(TMT6plex)	0.758372	5	8.17235	1.07097	5	5.22306	0.935824	5	7.06987	1.00288	5	2.66016	0.776011	5	6.54553	0.780655	5	7.71565	0.674993	5	11.0328	2279.26	0.476845	0
	High	vVNQIk	A7ZSL5	N-Term(TMT6plex); K6(TMT6plex)																						1158.76	0.0523811	0
	High	lHFGSYHDVDSSELAFk	A7ZSL5	N-Term(TMT6plex); K17(TMT6plex)																						2410.25	0.763916	0
	High	gYEFINDIk	A7ZSL5	N-Term(TMT6plex); K9(TMT6plex)																						1556.87	1.07546	0
	High	iVQMHANk	A7ZSL5	N-Term(TMT6plex); K8(TMT6plex)	0.664963	1		1.06168	1		1.01848	1		0.902073	1		0.707603	1		0.628291	1		0.641112	1		1398.83	-1.07512	0
	High	aGPLAGYPVVDMGIR	A7ZSL5	N-Term(TMT6plex)																						1744.97	3.31879	0
	High	gIQEQLk	A7ZSL5	N-Term(TMT6plex); K7(TMT6plex)	0.808261	1		1.02233	1		0.968191	1		1.01748	1		0.906081	1		0.69887	1		0.811936	1		1273.79	-1.36822	0
	High	eDPSFR	A7ZSL5	N-Term(TMT6plex)	0.722972	1		0.962605	1		1.11316	1		0.915093	1		0.556774	1		0.922541	1		0.602547	1		979.502	-2.65598	0
P0AFG9	Pyruvate dehydrogenase E1 component OS=Escherichia coli O157:H7 GN=aceE PE=1 SV=2 - [ODP1_ECO57]	1	26	0.697569	29	12.9676	1.04655	29	7.7369	0.989763	29	8.33347	0.966503	29	11.2448	0.6563	28	18.5343	0.696847	29	19.3384	0.673042	29	15.9074	99.606
	A2	Sequence	Protein Group Accessions	Modifications	(129+130+131)/(126+127+128)	(129+130+131)/(126+127+128) Count	(129+130+131)/(126+127+128) Variability [%]	126/(126+127+128)	126/(126+127+128) Count	126/(126+127+128) Variability [%]	127/(126+127+128)	127/(126+127+128) Count	127/(126+127+128) Variability [%]	128/(126+127+128)	128/(126+127+128) Count	128/(126+127+128) Variability [%]	129/(126+127+128)	129/(126+127+128) Count	129/(126+127+128) Variability [%]	130/(126+127+128)	130/(126+127+128) Count	130/(126+127+128) Variability [%]	131/(126+127+128)	131/(126+127+128) Count	131/(126+127+128) Variability [%]	MH+ [Da]	ΔM [ppm]	# Missed Cleavages
	High	aQYLIDQLLAEAR	P0AFG9	N-Term(TMT6plex)	0.649893	2	13.9619	1.08539	2	5.5612	0.998723	2	1.33616	0.89323	2	7.11507	0.540864	2	26.5835	0.724155	2	10.5448	0.614199	2	11.0524	1732.98	0.612628	0
	High	dYGVGSDVYSVTSFTELAR	P0AFG9	N-Term(TMT6plex)	0.775816	2	2.25731	1.08667	2	0.643075	0.917608	2	20.0755	0.971724	2	24.8293	0.60237	2	2.80745	0.859013	2	2.85644	0.766308	2	4.07066	2295.13	-0.603718	0
	High	aTVILAHTIk	P0AFG9	N-Term(TMT6plex); K10(TMT6plex)	0.671704	2	14.1448	1.00692	2	6.72525	1.03749	2	1.08989	0.947048	2	11.0231	0.637038	2	18.2963	0.644515	2	11.6132	0.685814	2	14.0302	1524.99	0.728172	0
	High	eISTTIAFVR	P0AFG9	N-Term(TMT6plex)	0.676798	1		0.949356	1		1.14233	1		0.896122	1		0.823702	1		0.523611	1		0.697849	1		1365.79	-1.24424	0
	High	tFGMEGLFR	P0AFG9	N-Term(TMT6plex)																						1286.68	1.35772	0
	High	hHFEVDASYVVVAALGELAk	P0AFG9	N-Term(TMT6plex); K20(TMT6plex)																						2613.44	-0.54165	0
	High	lPYITFPEGSEEHTYLHAQR	P0AFG9	N-Term(TMT6plex)	0.80591	3	14.9547	1.18443	3	11.319	0.90472	3	6.14329	0.927517	3	22.9299	0.760631	2	22.441	0.792987	3	7.3829	0.87168	3	5.83103	2617.33	0.173761	0
	High	iGDLcWAAGDQQAR	P0AFG9	N-Term(TMT6plex); C5(Methylthio)	0.757062	2	19.4091	1.02391	2	19.4503	1.00769	2	20.4329	0.942532	2	0.715715	0.752828	2	1.20962	0.657375	2	50.1767	0.799744	2	7.81552	1778.85	0.842246	0
	High	lELPSLQDFGALLEEQSk	P0AFG9	N-Term(TMT6plex); K18(TMT6plex)	0.677117	1		0.871067	1		0.915256	1		1.28505	1		0.624768	1		0.723019	1		0.633396	1		2475.37	-0.437882	0
	High	wNMLHPLETPR	P0AFG9	N-Term(TMT6plex)	0.712302	3	10.1114	1.04465	3	0.268309	0.993527	3	0.263338	0.990908	3	5.66322	0.611672	3	15.1103	0.706769	3	2.11101	0.74481	3	12.5669	1622.87	0.722915	0
	High	vQLLGSGSILR	P0AFG9	N-Term(TMT6plex)	0.697569	1		0.875888	1		1.22162	1		0.894384	1		0.629735	1		0.65147	1		0.74877	1		1371.85	-0.321559	0
	High	gAITIATR	P0AFG9	N-Term(TMT6plex)	0.684446	1		1.05747	1		1.08394	1		0.825565	1		0.613919	1		0.735511	1		0.646672	1		1031.64	-0.890798	0
	High	eAAEILAk	P0AFG9	N-Term(TMT6plex); K8(TMT6plex)	0.738491	1		1.06208	1		0.950642	1		0.986628	1		0.829691	1		0.647672	1		0.732153	1		1302.8	-0.361725	0
	High	lTQEQLDNFR	P0AFG9	N-Term(TMT6plex)	0.713644	1		1.0104	1		0.970371	1		1.03062	1		0.690553	1		0.800473	1		0.611767	1		1492.8	0.361032	0
	High	lETIEGSk	P0AFG9	N-Term(TMT6plex); K8(TMT6plex)																						1334.79	-1.41441	0
	High	vVADAIAk	P0AFG9	N-Term(TMT6plex); K8(TMT6plex)																						1244.8	0.101166	0
	High	dWLQAIESVIR	P0AFG9	N-Term(TMT6plex)	0.64327	1		0.997212	1		0.955732	1		1.06652	1		0.73222	1		0.659122	1		0.542724	1		1558.88	-0.900392	0
	High	fNIDADk	P0AFG9	N-Term(TMT6plex); K7(TMT6plex)	0.637729	1		1.10252	1		0.841362	1		1.0699	1		0.705906	1		0.732168	1		0.47638	1		1280.72	-0.739119	0
	High	lFAEQVR	P0AFG9	N-Term(TMT6plex)																						1091.64	-2.07189	0
	High	nIAHQVk	P0AFG9	N-Term(TMT6plex); K7(TMT6plex)																						1267.79	-0.341242	0
	High	eQVAYYk	P0AFG9	N-Term(TMT6plex); K7(TMT6plex)	0.757061	1		0.943612	1		0.935756	1		1.16286	1		0.850778	1		0.772128	1		0.648828	1		1358.77	-0.999299	0
	High	tYVPADDYR	P0AFG9	N-Term(TMT6plex)	0.570251	1		1.23271	1		0.847279	1		0.889339	1		0.569775	1		0.51232	1		0.597397	1		1328.67	-0.214411	0
	High	eHFFGk	P0AFG9	N-Term(TMT6plex); K6(TMT6plex)	0.622772	3	3.90367	1.07285	3	7.43785	0.919531	3	14.1936	1.01132	3	4.54801	0.582752	3	18.0595	0.586033	3	0.267637	0.646417	3	9.49526	1222.7	0.630612	0
	High	iYAAFk	P0AFG9	N-Term(TMT6plex); K6(TMT6plex)																						1170.73	-0.0341718	0
	High	lIQLMNETVDGDYQTFk	P0AFG9	N-Term(TMT6plex); K17(TMT6plex)																						2473.3	-3.11462	0
	High	fPNDVDPIETR	P0AFG9	N-Term(TMT6plex)	0.812669	2	11.5163	1.03768	2	3.25019	1.01282	2	0.825202	0.939992	2	5.88978	1.00206	2	19.708	0.671875	2	12.9217	0.776799	2	25.3539	1531.79	-2.38783	0
A7ZUK2	DNA-directed RNA polymerase subunit beta' OS=Escherichia coli O139:H28 (strain E24377A / ETEC) GN=rpoC PE=3 SV=1 - [RPOC_ECO24]	5	26	1.3503	31	11.8653	1.01569	31	8.07397	0.994574	31	10.7433	0.973305	31	8.28195	1.31351	31	12.6111	1.36246	31	14.2934	1.33475	31	10.1489	155.063
	A2	Sequence	Protein Group Accessions	Modifications	(129+130+131)/(126+127+128)	(129+130+131)/(126+127+128) Count	(129+130+131)/(126+127+128) Variability [%]	126/(126+127+128)	126/(126+127+128) Count	126/(126+127+128) Variability [%]	127/(126+127+128)	127/(126+127+128) Count	127/(126+127+128) Variability [%]	128/(126+127+128)	128/(126+127+128) Count	128/(126+127+128) Variability [%]	129/(126+127+128)	129/(126+127+128) Count	129/(126+127+128) Variability [%]	130/(126+127+128)	130/(126+127+128) Count	130/(126+127+128) Variability [%]	131/(126+127+128)	131/(126+127+128) Count	131/(126+127+128) Variability [%]	MH+ [Da]	ΔM [ppm]	# Missed Cleavages
	High	nTLLHEQWcDLLEENSVDAVk	A7ZUK2	N-Term(TMT6plex); C9(Methylthio); K21(TMT6plex)	1.50827	5	8.96294	1.04074	5	2.86091	0.968756	5	7.21352	0.992285	5	5.89464	1.45489	5	8.48328	1.44463	5	6.20716	1.41959	5	9.55074	2960.49	0.782084	0
	High	lGIQAFEPVLIEGk	A7ZUK2	N-Term(TMT6plex); K14(TMT6plex)	1.50297	1		0.947048	1		1.11568	1		0.93262	1		1.46907	1		1.57416	1		1.38426	1		1972.19	-0.0393931	0
	High	eGLNVLQYFISTHGAR	A7ZUK2	N-Term(TMT6plex)																						2034.1	0.253199	0
	High	lIPAGTGYAYHQDR	A7ZUK2	N-Term(TMT6plex)	1.40527	3	12.9884	1.04857	3	0.0290315	0.994906	3	6.58416	0.807911	3	3.20692	1.34403	3	6.72624	1.4132	3	5.14107	1.32069	3	32.3017	1790.94	-0.368428	0
	High	gDVISDGPEAPHDILR	A7ZUK2	N-Term(TMT6plex)	1.35001	1		0.968994	1		0.924656	1		1.14302	1		1.21903	1		1.52067	1		1.20483	1		1920	0.965804	0
	High	vTAEDVLkPGTADILVPR	A7ZUK2	N-Term(TMT6plex); K8(TMT6plex)	1.43133	4	5.9156	1.03758	4	7.59951	0.979857	4	9.18754	0.981921	4	0.140996	1.34635	4	9.48681	1.46267	4	8.92936	1.40905	4	3.50697	2352.39	-0.352079	0
	High	lLDLAAPDIIVR	A7ZUK2	N-Term(TMT6plex)	1.211	3	1.45221	0.970619	3	3.64095	1.07356	3	0.617925	0.923014	3	0.161005	1.31195	3	0.176625	1.24497	3	13.2137	1.20112	3	5.4331	1537.95	-0.397551	0
	High	aSLATESFISAASFQETTR	A7ZUK2	N-Term(TMT6plex)																						2246.15	-2.08815	0
	High	sWSFGEVk	A7ZUK2	N-Term(TMT6plex); K8(TMT6plex)	1.29156	1		0.84052	1		1.05069	1		1.15581	1		1.22242	1		1.31169	1		1.25265	1		1397.78	-0.145128	0
	High	dLLGITk	A7ZUK2	N-Term(TMT6plex); K7(TMT6plex)																						1217.79	0.241211	0
	High	aILWMIVPk	A7ZUK2	N-Term(TMT6plex); K9(TMT6plex)	1.12786	2	11.6336	0.961637	2	18.6225	0.976458	2	3.42424	1.06953	2	18.3217	1.07352	2	49.9963	1.10795	2	2.37701	1.09991	2	3.29121	1528.97	0.287932	0
	High	gLPYSIVNQALGk	A7ZUK2	N-Term(TMT6plex); K13(TMT6plex)																						1818.09	0.28403	0
	High	vADLFEAR	A7ZUK2	N-Term(TMT6plex)																						1149.65	1.43318	0
	High	lHQcGLPk	A7ZUK2	N-Term(TMT6plex); C4(Methylthio); K8(TMT6plex)	1.35474	2	0.486854	1.13762	2	1.04395	0.87138	2	7.55759	0.98309	2	6.79245	1.22792	2	9.95199	1.35138	2	1.2108	1.36821	2	3.13999	1399.8	0.623675	0
	High	vIDIWAAANDR	A7ZUK2	N-Term(TMT6plex)																						1472.81	-0.242149	0
	High	fATSDLNDLYR	A7ZUK2	N-Term(TMT6plex)	1.2892	1		0.974841	1		1.05377	1		0.973305	1		1.16998	1		1.2592	1		1.32822	1		1543.79	-0.300445	0
	High	mGAEAIQALLk	A7ZUK2	N-Term(TMT6plex); K11(TMT6plex)	1.20904	1		1.01383	1		1.11023	1		0.850628	1		1.20681	1		1.16102	1		1.19709	1		1602.97	0.0579887	0
	High	mALELFkPFIYGk	A7ZUK2	N-Term(TMT6plex); K7(TMT6plex); K13(TMT6plex)	1.35937	2	8.80309	0.910881	2	7.04607	0.847448	2	0.241273	1.3146	2	6.29686	1.49754	2	11.6198	1.33104	2	1.44704	1.23302	2	14.2179	2244.34	-0.00124981	0
	High	qLNVFEGER	A7ZUK2	N-Term(TMT6plex)																						1320.71	-1.93962	0
	High	vPYGAVLAk	A7ZUK2	N-Term(TMT6plex); K9(TMT6plex)	1.24679	1		1.12064	1		0.809684	1		1.08554	1		0.975943	1		1.50053	1		1.11438	1		1375.87	1.27683	0
	High	tEEFDAIk	A7ZUK2	N-Term(TMT6plex); K8(TMT6plex)	1.24655	2	1.26778	1.02712	2	7.24154	0.984235	2	1.54934	0.986098	2	11.9919	1.32156	2	3.33935	1.15383	2	9.43675	1.22486	2	2.89594	1410.78	-2.32329	0
	High	dGLFcAR	A7ZUK2	N-Term(TMT6plex); C5(Methylthio)																						1056.52	0.633547	0
	High	dLRPALk	A7ZUK2	N-Term(TMT6plex); K7(TMT6plex)	1.42244	1		1.07244	1		0.958123	1		0.963469	1		1.38573	1		1.40333	1		1.39416	1		1270.82	-1.05945	0
	High	eHPVLLNR	A7ZUK2	N-Term(TMT6plex)																						1206.72	0.133128	0
	High	kPETINYR	A7ZUK2	N-Term(TMT6plex); K1(TMT6plex)	1.44628	1		0.985839	1		1.04472	1		0.970027	1		1.40709	1		1.48942	1		1.35992	1		1478.87	-0.180799	0
	High	ePAILAEISGIVSFGk	A7ZUK2	N-Term(TMT6plex); K16(TMT6plex)																						2089.23	1.74609	0
A7ZSL4	Elongation factor Tu 1 OS=Escherichia coli O139:H28 (strain E24377A / ETEC) GN=tuf1 PE=3 SV=1 - [EFTU1_ECO24]	3	21	1.10017	157	9.90233	1.00204	157	8.112	1.01549	155	9.9137	0.967063	155	12.1126	1.03547	155	13.2979	1.07812	156	10.8936	1.08366	157	13.1108	43.2563
	A2	Sequence	Protein Group Accessions	Modifications	(129+130+131)/(126+127+128)	(129+130+131)/(126+127+128) Count	(129+130+131)/(126+127+128) Variability [%]	126/(126+127+128)	126/(126+127+128) Count	126/(126+127+128) Variability [%]	127/(126+127+128)	127/(126+127+128) Count	127/(126+127+128) Variability [%]	128/(126+127+128)	128/(126+127+128) Count	128/(126+127+128) Variability [%]	129/(126+127+128)	129/(126+127+128) Count	129/(126+127+128) Variability [%]	130/(126+127+128)	130/(126+127+128) Count	130/(126+127+128) Variability [%]	131/(126+127+128)	131/(126+127+128) Count	131/(126+127+128) Variability [%]	MH+ [Da]	ΔM [ppm]	# Missed Cleavages
	High	tTLTAAITTVLAk	A7ZSL4	N-Term(TMT6plex); K13(TMT6plex)	1.1257	5	5.98455	1.04775	5	3.32489	0.955687	5	7.08612	0.916499	5	1.18177	1.07741	5	12.5498	1.06715	5	2.80729	1.06225	5	15.0037	1762.11	-0.282158	0
	High	gITINTSHVEYDTPTR	A7ZSL4	N-Term(TMT6plex)	1.20302	11	16.3504	0.932848	11	20.3084	1.08191	11	11.8771	0.980716	11	15.9822	1.20591	11	25.0474	1.15059	11	21.6927	1.26705	11	9.0082	2033.05	0.0254547	0
	High	vGEEVEIVGIk	A7ZSL4	N-Term(TMT6plex); K11(TMT6plex)	1.21456	2	8.75193	0.991369	2	2.62039	1.01682	2	3.08157	0.997182	2	0.476204	1.18032	2	11.5667	1.14107	2	9.49901	1.232	2	23.2614	1629.98	1.06097	0
	High	aLEGDAEWEAk	A7ZSL4	N-Term(TMT6plex); K11(TMT6plex)	1.11226	2	13.5821	1.06006	2	1.77264	0.98547	2	1.63258	0.944967	2	4.7818	1.14441	2	20.9442	1.00787	2	6.45026	1.13486	2	15.0537	1676.89	0.539826	0
	High	aGENVGVLLR	A7ZSL4	N-Term(TMT6plex)	1.09112	1		1.04565	1		1.03402	1		0.9039	1		1.08839	1		1.06324	1		1.06624	1		1256.75	-0.950863	0
	High	fESEVYILSk	A7ZSL4	N-Term(TMT6plex); K10(TMT6plex)	1.03435	3	8.84241	1.04319	3	3.66134	0.934498	3	0.926541	1.003	3	9.00853	0.984192	3	9.84952	1.03412	3	3.78359	1.01536	3	11.1943	1672.96	-0.371376	0
	High	hYAHVDcPGHADYVk	A7ZSL4	N-Term(TMT6plex); C7(Methylthio); K15(TMT6plex)	1.09403	34	9.30137	1.02845	34	7.4241	1.02542	34	8.68034	0.937187	34	7.85518	1.02328	34	16.9413	1.07918	34	9.98758	1.10439	34	12.5128	2216.08	2.66383	0
	High	tkPHVNVGTIGHVDHGk	A7ZSL4	N-Term(TMT6plex); K2(TMT6plex); K17(TMT6plex)	1.08239	33	10.7876	1.0143	33	7.1126	0.989929	33	5.84834	1.02457	33	9.21667	0.994519	33	11.5164	1.08327	33	11.7322	1.06668	33	8.55228	2483.44	-0.331285	0
	High	qVGVPYIIVFLNk	A7ZSL4	N-Term(TMT6plex); K13(TMT6plex)	1.11636	7	5.91903	0.935274	7	11.7924	0.999791	7	11.9099	1.0539	7	5.48983	1.01825	7	15.3406	1.12137	6	11.5777	1.0539	7	8.94393	1948.2	0.037557	0
	High	aFDQIDNAPEEk	A7ZSL4	N-Term(TMT6plex); K12(TMT6plex)	0.960744	3	9.23916	1.04357	3	7.1459	0.964274	3	0.475526	0.994151	3	9.98753	0.793337	3	9.22585	0.967762	3	0.588933	1.01042	3	17.578	1834.96	1.32455	0
	High	sTcTGVEMFR	A7ZSL4	N-Term(TMT6plex); C3(Methylthio)	1.06784	2	2.34755	1.07071	2	16.6423	0.949945	2	8.13714	0.960812	2	14.5218	1.06366	2	6.46628	0.982358	2	14.9326	1.09395	2	2.9541	1405.65	-1.37077	0
	High	eLLSQYDFPGDDTPIVR	A7ZSL4	N-Term(TMT6plex)	1.09337	7	12.4729	1.01589	7	32.4596	1.09848	6	12.3153	0.958951	6	17.4531	1.13688	6	17.8109	1.00356	7	31.4015	1.10119	7	14.6546	2194.12	0.0586852	0
	High	mVVTLIHPIAMDDGLR	A7ZSL4	N-Term(TMT6plex)	1.42592	2	3.98449	0.897393	2	13.7345	1.16308	2	10.2566	0.930609	2	1.50871	1.59953	2	4.14595	1.3385	2	0.611947	1.33145	2	8.21661	2010.11	0.161757	0
	High	tVGAGVVAk	A7ZSL4	N-Term(TMT6plex); K9(TMT6plex)	1.08141	1		1.11701	1		1.03737	1		0.8048	1		0.993029	1		1.12858	1		1.03906	1		1259.81	-0.219098	0
	High	aIDkPFLLPIEDVFSISGR	A7ZSL4	N-Term(TMT6plex); K4(TMT6plex)	1.1546	5	7.1089	0.989124	5	3.07233	1.00937	5	3.9666	0.975686	5	0.306423	1.08809	5	11.7517	1.10522	5	6.4245	1.14181	5	6.23144	2575.49	0.109436	0
	High	gQVLAkPGTIkPHTk	A7ZSL4	N-Term(TMT6plex); K6(TMT6plex); K11(TMT6plex); K15(TMT6plex)	1.16891	14	9.91785	0.975838	14	4.3375	1.17221	14	3.86946	0.82548	14	4.69896	1.01866	14	10.3639	1.07947	14	5.18888	1.27085	14	16.4431	2491.59	-0.369254	0
	High	lLDEGR	A7ZSL4	N-Term(TMT6plex)	1.0999	1		0.958062	1		1.03088	1		1.02432	1		1.01533	1		1.1979	1		1.00657	1		931.541	0.010653	0
	High	iLELAGFLDSYIPEPER	A7ZSL4	N-Term(TMT6plex)	2.66914	1		2.70044	1											2.38045	1		4.44877	1		2191.19	0.815248	0
	High	hTPFFk	A7ZSL4	N-Term(TMT6plex); K6(TMT6plex)	1.08073	17	8.90789	1.00093	17	4.1754	1.03613	17	6.62824	0.962647	17	8.08436	1.03965	17	9.56878	1.05091	17	7.70125	1.03156	17	14.8179	1234.74	0.127679	0
	High	eHILLGR	A7ZSL4	N-Term(TMT6plex)																						1066.66	-0.736602	0
	High	gYRPQFYFR	A7ZSL4	N-Term(TMT6plex)	0.985804	6	3.0673	0.956724	6	6.71919	0.855324	6	9.84262	1.18476	6	2.43883	0.990984	6	10.9216	1.00758	6	9.52844	0.967692	6	5.03151	1462.78	-1.69863	0
P0AG69	30S ribosomal protein S1 OS=Escherichia coli O157:H7 GN=rpsA PE=3 SV=1 - [RS1_ECO57]	1	21	0.824388	33	11.7972	1.02715	33	10.5207	0.99801	33	9.29485	0.99643	32	8.53356	0.792417	32	24.4817	0.808133	33	12.8702	0.803056	32	13.8968	61.1207
	A2	Sequence	Protein Group Accessions	Modifications	(129+130+131)/(126+127+128)	(129+130+131)/(126+127+128) Count	(129+130+131)/(126+127+128) Variability [%]	126/(126+127+128)	126/(126+127+128) Count	126/(126+127+128) Variability [%]	127/(126+127+128)	127/(126+127+128) Count	127/(126+127+128) Variability [%]	128/(126+127+128)	128/(126+127+128) Count	128/(126+127+128) Variability [%]	129/(126+127+128)	129/(126+127+128) Count	129/(126+127+128) Variability [%]	130/(126+127+128)	130/(126+127+128) Count	130/(126+127+128) Variability [%]	131/(126+127+128)	131/(126+127+128) Count	131/(126+127+128) Variability [%]	MH+ [Da]	ΔM [ppm]	# Missed Cleavages
	High	gATVELADGVEGYLR	P0AG69	N-Term(TMT6plex)	0.829391	1		1.02343	1		0.812209	1		1.21166	1		0.687144	1		0.865784	1		0.842392	1		1778.95	0.53167	0
	High	qLAEDPFNNWVALNk	P0AG69	N-Term(TMT6plex); K15(TMT6plex)	0.754156	2	3.29872	1.08042	2	2.9956	0.906296	2	4.78044	1.01695	2	1.10931	0.726606	2	17.1886	0.780876	2	3.63958	0.706754	2	1.80389	2217.21	0.154793	0
	High	aNPWQQFAETHNk	P0AG69	N-Term(TMT6plex); K13(TMT6plex)	0.830526	6	6.80197	1.00672	6	16.8936	0.942784	6	4.35982	1.00671	6	11.4069	0.794451	6	23.1511	0.832322	6	8.83068	0.787381	6	8.35446	2029.07	0.366704	0
	High	aFLPGSLVDVRPVR	P0AG69	N-Term(TMT6plex)	0.854035	7	6.52537	0.955669	7	1.63019	1.03778	7	2.8289	0.987558	7	5.76245	0.832128	7	16.815	0.790859	7	13.1843	0.845295	7	9.93481	1755.05	0.210627	0
	High	tESFAQLFEESLk	P0AG69	N-Term(TMT6plex); K13(TMT6plex)	1.6686	2	13.2159	1.00273	2	15.4653	0.910533	2	8.21829	1.10438	2	10.1277	1.57762	2	17.6473	1.69547	2	8.64714	1.61727	2	15.097	1987.08	-0.124739	0
	High	mTESFAQLFEESLk	P0AG69	N-Term(TMT6plex); K14(TMT6plex)	0.657893	2	15.3662	1.08185	2	5.4124	0.92246	2	10.9731	0.991029	2	4.93208	0.568317	2	35.888	0.656705	2	16.361	0.677273	2	4.31633	2118.12	-0.0176653	0
	High	vVNVGDVVEVMVLDIDEER	P0AG69	N-Term(TMT6plex)	0.572399	1		1.29687	1		1.48831	1								1.52624	1					2358.24	-0.671427	0
	High	qLGEDPWVAIAk	P0AG69	N-Term(TMT6plex); K12(TMT6plex)	0.819351	3	2.66205	1.02344	3	10.8797	1.04497	3	3.06279	0.848391	3	5.70658	0.76392	3	4.7083	0.847927	3	1.51428	0.769419	3	1.11931	1785.03	0.0665828	0
	High	hEAWITLEk	P0AG69	N-Term(TMT6plex); K9(TMT6plex)	0.880787	2	7.71394	0.992669	2	10.3556	1.02057	2	5.98415	0.986156	2	6.07897	0.866191	2	12.5221	0.843311	2	8.55465	0.881824	2	4.07762	1584.92	0.980363	0
	High	gGFTVELNGIR	P0AG69	N-Term(TMT6plex)	0.703329	1		0.992148	1		1.06532	1		0.935801	1		0.904512	1		0.620665	1		0.623559	1		1391.78	-2.99779	0
	High	sESAIPAEQFk	P0AG69	N-Term(TMT6plex); K11(TMT6plex)	0.710089	2	1.59454	0.994641	2	4.77022	1.06682	2	4.89396	0.929191	2	0.256011	0.596059	2	18.0565	0.738079	2	0.626252	0.714306	2	12.5883	1664.93	-0.0100858	0
	High	qEDANFSNNAMAEAFk	P0AG69	N-Term(TMT6plex); K16(TMT6plex)																						2245.09	-0.816848	0
	High	dTLHLEGk	P0AG69	N-Term(TMT6plex); K8(TMT6plex)	0.702234	1		1.06355	1		0.919394	1		1.02387	1		0.65063	1		0.694265	1		0.70744	1		1370.8	-0.407162	0
	High	aISLSVR	P0AG69	N-Term(TMT6plex)																						974.62	0.420077	0
	High	iSLGLk	P0AG69	N-Term(TMT6plex); K6(TMT6plex)																						1088.74	0.491709	0
	High	vSLGLk	P0AG69	N-Term(TMT6plex); K6(TMT6plex)																						1074.73	-0.160111	0
	High	hPSEIVNVGDEITVk	P0AG69	N-Term(TMT6plex); K15(TMT6plex)	0.970771	2	8.42911	1.22134	2	2.02559	0.832017	2	27.468	0.880732	2	36.6783	1.15011	2	13.2983	0.900083	2	13.3104	0.877951	2	0.11952	2095.18	-1.45106	0
	High	vTAVDAk	P0AG69	N-Term(TMT6plex); K7(TMT6plex)	0.799479	1		1.08962	1		0.953976	1		0.945816	1		0.739093	1		0.824908	1		0.774004	1		1161.72	-0.186453	0
	High	iSLGVk	P0AG69	N-Term(TMT6plex); K6(TMT6plex)																						1074.73	-0.500859	0
	High	aYEDAETVTGVINGk	P0AG69	N-Term(TMT6plex); K15(TMT6plex)																						2025.09	1.03659	0
	High	eLEFk	P0AG69	N-Term(TMT6plex); K5(TMT6plex)																						1123.68	0.0657665	0
A7ZUK1	DNA-directed RNA polymerase subunit beta OS=Escherichia coli O139:H28 (strain E24377A / ETEC) GN=rpoB PE=3 SV=1 - [RPOB_ECO24]	8	19	1.19806	12	25.0171	1.01537	12	7.18544	0.952124	12	8.93482	0.998697	12	5.86457	1.11954	11	18.5992	1.286	12	15.3958	1.19459	12	16.1362	150.538
	A2	Sequence	Protein Group Accessions	Modifications	(129+130+131)/(126+127+128)	(129+130+131)/(126+127+128) Count	(129+130+131)/(126+127+128) Variability [%]	126/(126+127+128)	126/(126+127+128) Count	126/(126+127+128) Variability [%]	127/(126+127+128)	127/(126+127+128) Count	127/(126+127+128) Variability [%]	128/(126+127+128)	128/(126+127+128) Count	128/(126+127+128) Variability [%]	129/(126+127+128)	129/(126+127+128) Count	129/(126+127+128) Variability [%]	130/(126+127+128)	130/(126+127+128) Count	130/(126+127+128) Variability [%]	131/(126+127+128)	131/(126+127+128) Count	131/(126+127+128) Variability [%]	MH+ [Da]	ΔM [ppm]	# Missed Cleavages
	High	mNIGQILETHLGMAAk	A7ZUK1	N-Term(TMT6plex); K16(TMT6plex)	0.599629	1		1.00894	1		0.989093	1		1.00907	1		0.518102	1		0.565492	1		0.652729	1		2185.22	-0.663582	0
	High	iETLFTNDLDHGPYISETLR	A7ZUK1	N-Term(TMT6plex)	1.30396	2	15.4095	1.02385	2	6.4329	0.985487	2	11.6129	0.988004	2	5.63795	1.25256	2	39.9686	1.31462	2	14.0107	1.24823	2	2.37056	2563.33	1.05533	0
	High	eFFGSSQLSQFMDQNNPLSEITHk	A7ZUK1	N-Term(TMT6plex); K24(TMT6plex)	1.4246	2	4.27799	1.03436	2	3.94829	0.923647	2	9.29125	1.04894	2	15.4868	1.31019	2	4.87639	1.4596	2	9.80571	1.39106	2	1.4956	3242.61	-1.52491	0
	High	sVFPIQSYSGNSELQYVSYR	A7ZUK1	N-Term(TMT6plex)																						2553.28	-0.649948	0
	High	gEVDDIDHLGNR	A7ZUK1	N-Term(TMT6plex)																						1568.79	0.565707	0
	High	lIEVPVEYIAGk	A7ZUK1	N-Term(TMT6plex); K12(TMT6plex)																						1789.09	1.1338	0
	High	dNLFVR	A7ZUK1	N-Term(TMT6plex)																						992.574	0.979975	0
	High	fTTIHIQELAcVSR	A7ZUK1	N-Term(TMT6plex); C11(Methylthio)																						1892.99	-0.380841	0
	High	lSALVEIYR	A7ZUK1	N-Term(TMT6plex)																						1292.78	0.0326347	0
	High	gSWLDFEFDPk	A7ZUK1	N-Term(TMT6plex); K11(TMT6plex)																						1798.94	-1.45378	0
	High	aYDLGADVR	A7ZUK1	N-Term(TMT6plex)	0.82894	1		1.16887	1		0.921983	1		0.88055	1		1.03819	1		0.792734	1		0.694512	1		1208.65	-1.75742	0
	High	lGEPVFDVQEcQIR	A7ZUK1	N-Term(TMT6plex); C11(Methylthio)	1.166	1		1.02184	1		1.00743	1		0.968908	1		1.11386	1		1.14468	1		1.16167	1		1907.96	2.44661	0
	High	lNHLVDDk	A7ZUK1	N-Term(TMT6plex); K8(TMT6plex)																						1411.83	-0.0925046	0
	High	rPQVLDVPYLLSIQLDSFQk	A7ZUK1	N-Term(TMT6plex); K20(TMT6plex)	1.11878	2	24.34	1.16341	2	10.9922	0.810583	2	12.1038	1.01945	2	4.6102	1.11954	1		1.35587	2	5.40417	1.21914	2	7.98175	2817.63	-0.953642	0
	High	vIFEIR	A7ZUK1	N-Term(TMT6plex)																						1005.63	0.211778	0
	High	lIDIR	A7ZUK1	N-Term(TMT6plex)	1.27366	1		0.999893	1		1.01487	1		0.988773	1		1.22673	1		1.26498	1		1.24906	1		858.559	-2.02731	0
	High	gVTYSAPLR	A7ZUK1	N-Term(TMT6plex)	1.22059	1		0.957683	1		0.921806	1		1.16164	1		1.16023	1		1.4077	1		1.02289	1		1192.69	-0.618284	0
	High	sPGVFFDSDk	A7ZUK1	N-Term(TMT6plex); K10(TMT6plex)																						1556.84	0.138749	0
	High	lGDLPTSGQIR	A7ZUK1	N-Term(TMT6plex)	0.705932	1		0.921711	1		1.08187	1		1.00872	1		0.593139	1		0.709593	1		0.737574	1		1385.79	-0.412837	0
A7ZTU6	ATP synthase subunit alpha OS=Escherichia coli O139:H28 (strain E24377A / ETEC) GN=atpA PE=3 SV=1 - [ATPA_ECO24]	2	16	1.32927	20	14.0203	0.989811	20	5.7678	1.02173	20	12.827	0.98637	20	12.1323	1.30458	20	14.6544	1.33088	20	20.3177	1.26423	20	13.102	55.1878
	A2	Sequence	Protein Group Accessions	Modifications	(129+130+131)/(126+127+128)	(129+130+131)/(126+127+128) Count	(129+130+131)/(126+127+128) Variability [%]	126/(126+127+128)	126/(126+127+128) Count	126/(126+127+128) Variability [%]	127/(126+127+128)	127/(126+127+128) Count	127/(126+127+128) Variability [%]	128/(126+127+128)	128/(126+127+128) Count	128/(126+127+128) Variability [%]	129/(126+127+128)	129/(126+127+128) Count	129/(126+127+128) Variability [%]	130/(126+127+128)	130/(126+127+128) Count	130/(126+127+128) Variability [%]	131/(126+127+128)	131/(126+127+128) Count	131/(126+127+128) Variability [%]	MH+ [Da]	ΔM [ppm]	# Missed Cleavages
	High	eLAAFSQFASDLDDATR	A7ZTU6	N-Term(TMT6plex)	1.31942	1		1.08156	1		1.00005	1		0.898743	1		1.08262	1		1.52841	1		1.20464	1		2086.03	-0.397823	0
	High	tALAIDAIINQR	A7ZTU6	N-Term(TMT6plex)	1.17442	3	3.86767	0.924664	3	2.68413	0.994076	3	20.2182	1.02835	3	10.7306	1.38583	3	17.5751	1.13344	3	25.1715	1.20899	3	22.0915	1527.9	-0.698744	0
	High	eAFPGDVFYLHSR	A7ZTU6	N-Term(TMT6plex)	1.3836	4	9.71689	1.00806	4	1.42554	0.992773	4	8.57725	0.999942	4	8.34225	1.40596	4	13.9381	1.31594	4	17.9527	1.32271	4	6.84972	1766.91	-0.718101	0
	High	gPLDHDGFSAVEAIAPGVIER	A7ZTU6	N-Term(TMT6plex)	1.43903	4	4.42768	1.00092	4	4.41515	0.911291	4	22.7642	1.05873	4	21.0238	1.47455	4	25.1469	1.4226	4	5.64406	1.38052	4	2.38774	2379.25	-0.413712	0
	High	gYLADVELSk	A7ZTU6	N-Term(TMT6plex); K10(TMT6plex)	1.41463	1		1.00698	1		1.05682	1		0.926736	1		1.41438	1		1.32031	1		1.43499	1		1552.9	-1.25519	0
	High	iHGLADcMQGEMISLPGNR	A7ZTU6	N-Term(TMT6plex); C7(Methylthio)	1.09166	1		1.18795	1		1.07347	1		0.665172	1		1.18407	1		1.04734	1		1.02384	1		2317.11	0.691588	0
	High	vNAEYVEAFTk	A7ZTU6	N-Term(TMT6plex); K11(TMT6plex)	1.22702	2	21.1572	0.952349	2	2.71398	1.09591	2	0.774056	0.949648	2	4.74155	1.22306	2	16.4283	1.26292	2	30.4735	1.13293	2	14.7625	1728.96	-0.350563	0
	High	qYAPMSVAQQSLVLFAAER	A7ZTU6	N-Term(TMT6plex)																						2338.25	1.15181	0
	High	mQLNSTEISELIk	A7ZTU6	N-Term(TMT6plex); K13(TMT6plex)																						1964.11	-0.0828117	0
	High	vVNTLGAPIDGk	A7ZTU6	N-Term(TMT6plex); K12(TMT6plex)																						1642	1.00814	0
	High	qSVDQPVQTGYk	A7ZTU6	N-Term(TMT6plex); K12(TMT6plex)	1.2981	2	4.53279	1.05142	2	15.3772	1.0195	2	14.7878	0.858804	2	48.689	1.19372	2	5.50309	1.33088	2	1.11267	1.26804	2	7.35048	1807.99	-3.04866	0
	High	gILDSFk	A7ZTU6	N-Term(TMT6plex); K7(TMT6plex)																						1237.75	-0.80713	0
	High	qISLLLR	A7ZTU6	N-Term(TMT6plex)																						1071.71	-0.223575	0
	High	cIYVAIGQk	A7ZTU6	N-Term(TMT6plex); C1(Methylthio); K9(TMT6plex)	1.14061	2	3.66983	0.96455	2	0.236915	0.911097	2	18.9639	1.14732	2	19.1571	1.21349	2	10.199	1.11783	2	6.16165	1.05851	2	8.86098	1498.85	0.455537	0
	High	vTELLk	A7ZTU6	N-Term(TMT6plex); K6(TMT6plex)																						1160.77	0.0303493	0
	High	eLIIGDR	A7ZTU6	N-Term(TMT6plex)																						1044.62	-0.423034	0
A1AJ51	60 kDa chaperonin 1 OS=Escherichia coli O1:K1 / APEC GN=groL1 PE=3 SV=1 - [CH601_ECOK1]	3	16	1.05802	13	11.3738	1.01457	13	6.62157	0.991595	13	14.5942	1.00513	13	13.4155	1.06761	13	7.06681	1.10553	13	10.232	1.02668	13	11.6202	57.2927
	A2	Sequence	Protein Group Accessions	Modifications	(129+130+131)/(126+127+128)	(129+130+131)/(126+127+128) Count	(129+130+131)/(126+127+128) Variability [%]	126/(126+127+128)	126/(126+127+128) Count	126/(126+127+128) Variability [%]	127/(126+127+128)	127/(126+127+128) Count	127/(126+127+128) Variability [%]	128/(126+127+128)	128/(126+127+128) Count	128/(126+127+128) Variability [%]	129/(126+127+128)	129/(126+127+128) Count	129/(126+127+128) Variability [%]	130/(126+127+128)	130/(126+127+128) Count	130/(126+127+128) Variability [%]	131/(126+127+128)	131/(126+127+128) Count	131/(126+127+128) Variability [%]	MH+ [Da]	ΔM [ppm]	# Missed Cleavages
	High	dTTTIIDGVGEEAAIQGR	A1AJ51	N-Term(TMT6plex)	0.981718	1		0.833716	1		1.17403	1		1.01016	1		1.08606	1		0.835391	1		1.0077	1		2075.08	-0.181783	0
	High	aNDAAGDGTTTATVLAQAIITEGLk	A1AJ51	N-Term(TMT6plex); K25(TMT6plex)	1.1604	4	6.82229	1.04656	4	9.52358	0.98845	4	3.91725	0.991112	4	7.07644	1.24125	4	22.5489	1.1309	4	5.42621	1.04582	4	15.8262	2860.57	0.298692	0
	High	aIAQVGTISANSDETVGk	A1AJ51	N-Term(TMT6plex); K18(TMT6plex)																						2219.23	-0.773502	0
	High	aVTAAVEELk	A1AJ51	N-Term(TMT6plex); K10(TMT6plex)	1.10582	2	8.47654	1.04181	2	4.60328	1.04135	2	7.26825	0.897334	2	3.46496	1.02405	2	0.881601	1.13337	2	12.6314	1.07543	2	8.82951	1488.91	1.16856	0
	High	qIVLNcGEEPSVVANTVk	A1AJ51	N-Term(TMT6plex); C6(Methylthio); K18(TMT6plex)	1.07359	2	13.5653	1.02885	2	2.82013	0.954234	2	9.90549	1.022	2	7.81343	0.85219	2	40.0135	1.02763	2	7.5376	1.1825	2	19.7945	2404.3	-0.273606	0
	High	aTLEDLGQAk	A1AJ51	N-Term(TMT6plex); K10(TMT6plex)																						1503.88	0.727042	0
	High	gVNVLADAVk	A1AJ51	N-Term(TMT6plex); K10(TMT6plex)	1.03839	1		1.02635	1		0.872442	1		1.13223	1		0.938453	1		0.996069	1		1.08927	1		1443.89	-0.36378	0
	High	aAVEEGVVAGGGVALIR	A1AJ51	N-Term(TMT6plex)	1.03414	1		0.898097	1		1.12839	1		0.981784	1		1.06761	1		1.18431	1		0.822576	1		1797.04	-0.659932	0
	High	gQNEDQNVGIk	A1AJ51	N-Term(TMT6plex); K11(TMT6plex)																						1659.91	-0.0885634	0
	High	lAGGVAVIk	A1AJ51	N-Term(TMT6plex); K9(TMT6plex)																						1285.86	0.610147	0
	High	sFGAPTITk	A1AJ51	N-Term(TMT6plex); K9(TMT6plex)																						1379.83	-0.997581	0
	High	gYLSPYFINkPETGAVELESPFILLADk	A1AJ51	N-Term(TMT6plex); K10(TMT6plex); K28(TMT6plex)	1.3202	1		0.942554	1		0.985051	1		1.10244	1		1.64534	1		1.35241	1		1.02668	1		3799.12	0.838374	0
	High	vTLGPk	A1AJ51	N-Term(TMT6plex); K6(TMT6plex)																						1072.71	-0.250903	0
	High	nVVLDk	A1AJ51	N-Term(TMT6plex); K6(TMT6plex)																						1145.73	-0.680795	0
	High	eMLPVLEAVAk	A1AJ51	N-Term(TMT6plex); K11(TMT6plex)																						1658	0.00406694	0
	High	aLSVPcSDSk	A1AJ51	N-Term(TMT6plex); C6(Methylthio); K10(TMT6plex)	1.02374	1		1.01457	1		0.875578	1		1.14396	1		0.829567	1		1.15474	1		0.970353	1		1510.8	0.448134	0
A7ZHR0	Elongation factor Ts OS=Escherichia coli O139:H28 (strain E24377A / ETEC) GN=tsf PE=3 SV=1 - [EFTS_ECO24]	1	16	1.11762	24	7.38241	1.03015	24	9.50125	0.991934	24	13.6188	1.01638	23	9.46063	1.00338	24	10.7344	1.15568	24	8.03314	1.08254	24	9.9977	30.4038
	A2	Sequence	Protein Group Accessions	Modifications	(129+130+131)/(126+127+128)	(129+130+131)/(126+127+128) Count	(129+130+131)/(126+127+128) Variability [%]	126/(126+127+128)	126/(126+127+128) Count	126/(126+127+128) Variability [%]	127/(126+127+128)	127/(126+127+128) Count	127/(126+127+128) Variability [%]	128/(126+127+128)	128/(126+127+128) Count	128/(126+127+128) Variability [%]	129/(126+127+128)	129/(126+127+128) Count	129/(126+127+128) Variability [%]	130/(126+127+128)	130/(126+127+128) Count	130/(126+127+128) Variability [%]	131/(126+127+128)	131/(126+127+128) Count	131/(126+127+128) Variability [%]	MH+ [Da]	ΔM [ppm]	# Missed Cleavages
	High	vAALEGDVLGSYQHGAR	A7ZHR0	N-Term(TMT6plex)	1.07461	3	1.42239	0.857229	3	3.11789	1.01343	3	16.9761	1.07865	3	16.4136	1.02965	3	18.9235	1.15231	3	0.236657	1.06472	3	1.97788	1972.04	-0.596288	0
	High	aGNVAADGVIk	A7ZHR0	N-Term(TMT6plex); K11(TMT6plex)	1.09304	2	10.8321	1.01563	2	1.71544	0.94427	2	1.41674	1.05591	2	3.78432	0.990078	2	6.99303	1.1757	2	20.0058	1.0222	2	3.33348	1472.88	0.0186011	0
	High	dAGFQAFADk	A7ZHR0	N-Term(TMT6plex); K10(TMT6plex)	1.13836	1		1.03449	1		0.982509	1		0.983353	1		1.18274	1		1.25392	1		0.947589	1		1527.82	-0.224589	0
	High	vLDAAVAGk	A7ZHR0	N-Term(TMT6plex); K9(TMT6plex)																						1301.82	1.42054	0
	High	fEVGEGIEk	A7ZHR0	N-Term(TMT6plex); K9(TMT6plex)	0.969426	1		1.12921	1		0.892823	1		0.969865	1		0.874886	1		1.04391	1		0.910612	1		1465.84	3.86114	0
	High	iGVLVAAk	A7ZHR0	N-Term(TMT6plex); K8(TMT6plex)	1.16759	1		0.947229	1		1.10838	1		0.941533	1		0.832741	1		1.20083	1		1.28536	1		1228.84	-1.36	0
	High	eHNAEVTGFIR	A7ZHR0	N-Term(TMT6plex)	1.0745	2	7.26519	0.990765	2	6.93206	1.10716	2	0.389092	0.881826	2	9.75313	0.918987	2	2.66348	1.07198	2	14.2699	1.11857	2	3.32075	1501.8	2.09462	0
	High	eYQVQLDIAMQSGkPk	A7ZHR0	N-Term(TMT6plex); K14(TMT6plex); K16(TMT6plex)	1.10173	2	8.20487	1.1091	2	8.12174	0.927724	2	3.51519	0.948822	2	8.31185	0.892839	2	17.3109	1.16589	2	3.08354	1.1147	2	8.80612	2522.42	-0.660634	0
	High	iTDVEVLk	A7ZHR0	N-Term(TMT6plex); K8(TMT6plex)	1.00281	1		0.968592	1		1.04624	1		0.991054	1		0.959054	1		0.888692	1		1.08839	1		1374.86	2.04366	0
	High	aEITASLVk	A7ZHR0	N-Term(TMT6plex); K9(TMT6plex)	1.10239	1		0.944096	1		1.02341	1		1.05227	1		1.13482	1		1.11315	1		1.0191	1		1389.87	0.822478	0
	High	gADEELVk	A7ZHR0	N-Term(TMT6plex); K8(TMT6plex)																						1318.76	-0.938445	0
	High	iGENINIR	A7ZHR0	N-Term(TMT6plex)																						1157.68	-1.18211	0
	High	tVGQLLk	A7ZHR0	N-Term(TMT6plex); K7(TMT6plex)																						1216.8	-1.45483	0
	High	hIAMHVAASkPEFIkPEDVSAEVVEk	A7ZHR0	N-Term(TMT6plex); K10(TMT6plex); K15(TMT6plex); K26(TMT6plex)	1.11419	6	5.73673	1.01872	6	3.80699	0.884004	6	6.04	1.07088	6	4.92832	1.00199	6	6.84586	1.17819	6	7.12047	1.09445	6	8.69422	3778.13	-3.12697	0
	High	vALVAk	A7ZHR0	N-Term(TMT6plex); K6(TMT6plex)	1.10973	1		1.06554	1		0.999332	1		0.920954	1		1.03108	1		1.15721	1		1.05976	1		1058.73	-0.0123287	0
	High	aQFEEER	A7ZHR0	N-Term(TMT6plex)	1.38939	3	2.24458	1.13492	3	40.8799	1.22398	3	10.9797	0.681806	2	77.5061	1.10419	3	8.36463	1.26388	3	9.87432	1.42269	3	6.73571	1137.57	0.076336	0
P0A9G7	Isocitrate lyase OS=Escherichia coli O6:H1 (strain CFT073 / ATCC 700928 / UPEC) GN=aceA PE=3 SV=1 - [ACEA_ECOL6]	1	15	0.711008	26	10.111	0.968837	26	4.97124	0.981316	26	6.6076	1.05823	26	9.88415	0.710067	26	10.3688	0.685204	26	12.2862	0.672923	26	12.8173	47.4916
	A2	Sequence	Protein Group Accessions	Modifications	(129+130+131)/(126+127+128)	(129+130+131)/(126+127+128) Count	(129+130+131)/(126+127+128) Variability [%]	126/(126+127+128)	126/(126+127+128) Count	126/(126+127+128) Variability [%]	127/(126+127+128)	127/(126+127+128) Count	127/(126+127+128) Variability [%]	128/(126+127+128)	128/(126+127+128) Count	128/(126+127+128) Variability [%]	129/(126+127+128)	129/(126+127+128) Count	129/(126+127+128) Variability [%]	130/(126+127+128)	130/(126+127+128) Count	130/(126+127+128) Variability [%]	131/(126+127+128)	131/(126+127+128) Count	131/(126+127+128) Variability [%]	MH+ [Da]	ΔM [ppm]	# Missed Cleavages
	High	aMIEAGAAAVHFEDQLASVk	P0A9G7	N-Term(TMT6plex); K20(TMT6plex)	0.673214	3	7.72336	0.968263	3	3.63119	0.969154	3	7.7708	1.06458	3	3.25205	0.688554	3	5.72075	0.68041	3	4.15727	0.624509	3	6.65027	2516.36	-0.316397	0
	High	dGYTFVSHQQEVGTGYFDk	P0A9G7	N-Term(TMT6plex); K19(TMT6plex)	0.653996	5	9.13651	0.969412	5	3.51064	0.961236	5	4.82799	1.11832	5	12.0312	0.704857	5	14.869	0.662074	5	7.90715	0.665213	5	17.2476	2636.31	2.87597	0
	High	gYINSLGALTGGQALQQAk	P0A9G7	N-Term(TMT6plex); K19(TMT6plex)	0.731862	1		0.928805	1		0.886807	1		1.24394	1		0.798156	1		0.623713	1		0.757401	1		2348.33	-2.05279	0
	High	gSVNPEcTLAQLGAAk	P0A9G7	N-Term(TMT6plex); C7(Methylthio); K16(TMT6plex)	0.696037	2	6.5831	0.953934	2	1.55115	0.959922	2	0.969909	1.11852	2	2.80372	0.684999	2	3.28169	0.693013	2	7.48289	0.670639	2	11.9279	2063.1	-1.91076	0
	High	lAADVTGVPTLLVAR	P0A9G7	N-Term(TMT6plex)	0.759848	1		1.02355	1		1.03144	1		0.936529	1		0.777894	1		0.732728	1		0.737528	1		1725.05	0.178105	0
	High	tHAGIEQAISR	P0A9G7	N-Term(TMT6plex)	0.745984	2	6.74097	0.961369	2	17.3105	1.0696	2	6.96511	0.957479	2	13.2867	0.727919	2	18.7592	0.716898	2	5.66765	0.744263	2	10.867	1411.79	-0.0770351	0
	High	tIASFQQQLSDMGYk	P0A9G7	N-Term(TMT6plex); K15(TMT6plex)	0.780978	1		0.864944	1		1.19276	1		0.945137	1		0.905197	1		0.761385	1		0.685433	1		2175.15	-0.225665	0
	High	lLAYNcSPSFNWQk	P0A9G7	N-Term(TMT6plex); C6(Methylthio); K14(TMT6plex)	0.677204	1		0.920916	1		0.97291	1		1.14644	1		0.661943	1		0.735635	1		0.598957	1		2175.11	-0.0202303	0
	High	aDQIQWSAGIEPGDPR	P0A9G7	N-Term(TMT6plex)	0.92765	1		0.96149	1		1.07457	1		0.964978	1		0.921468	1		0.879541	1		0.931799	1		1969	0.533342	0
	High	fAQAIHAk	P0A9G7	N-Term(TMT6plex); K8(TMT6plex)																						1343.82	-0.230326	0
	High	vLVPTQEAIQk	P0A9G7	N-Term(TMT6plex); K11(TMT6plex)	0.743715	1		1.00135	1		0.901039	1		1.12962	1		0.84457	1		0.767325	1		0.623725	1		1684.04	-0.0341993	0
	High	wEGITRPYSAEDVVk	P0A9G7	N-Term(TMT6plex); K15(TMT6plex)	0.701737	6	5.38453	0.993009	6	2.31942	0.981316	6	6.63436	1.04193	6	7.40151	0.710067	6	3.40943	0.656448	6	4.51663	0.672923	6	8.43246	2208.21	-0.0222869	0
	High	lLHGESk	P0A9G7	N-Term(TMT6plex); K7(TMT6plex)																						1241.76	-0.869312	0
	High	vQQPEFAAAk	P0A9G7	N-Term(TMT6plex); K10(TMT6plex)	0.645506	1		1.00332	1		0.995648	1		1.00833	1		0.694953	1		0.600251	1		0.626481	1		1546.9	-0.279217	0
	High	eWTQPR	P0A9G7	N-Term(TMT6plex)	0.864573	1		1.03338	1		1.06336	1		0.883432	1		0.775262	1		0.855695	1		0.885919	1		1045.56	-2.26758	0
P07118	Valine--tRNA ligase OS=Escherichia coli (strain K12) GN=valS PE=1 SV=2 - [SYV_ECOLI]	3	15	2.41853	13	25.2031	1.07629	12	8.34807	1.00654	13	21.2029	0.91506	12	4.07321	2.51809	13	20.9362	2.2248	13	27.1876	2.31487	13	19.3414	108.124
	A2	Sequence	Protein Group Accessions	Modifications	(129+130+131)/(126+127+128)	(129+130+131)/(126+127+128) Count	(129+130+131)/(126+127+128) Variability [%]	126/(126+127+128)	126/(126+127+128) Count	126/(126+127+128) Variability [%]	127/(126+127+128)	127/(126+127+128) Count	127/(126+127+128) Variability [%]	128/(126+127+128)	128/(126+127+128) Count	128/(126+127+128) Variability [%]	129/(126+127+128)	129/(126+127+128) Count	129/(126+127+128) Variability [%]	130/(126+127+128)	130/(126+127+128) Count	130/(126+127+128) Variability [%]	131/(126+127+128)	131/(126+127+128) Count	131/(126+127+128) Variability [%]	MH+ [Da]	ΔM [ppm]	# Missed Cleavages
	High	hTLVTVLEGLLR	P07118	N-Term(TMT6plex)	2.18448	2	86.5761	0.863991	1		1.75226	2	83.6228	1.09753	1		2.2262	2	205.386	2.10905	2	93.3285	1.95268	2	33.3989	1579.97	-0.496824	0
	High	lAHPIIPFITETIWQR	P07118	N-Term(TMT6plex)	1.61166	3	21.865	1.08043	3	19.3152	0.968344	3	24.9319	0.918057	3	3.50704	1.46908	3	13.1155	1.79217	3	15.0995	1.45171	3	25.6156	2164.25	0.135337	0
	High	tYNPQDIEQPLYEHWEk	P07118	N-Term(TMT6plex); K17(TMT6plex)	2.60244	4	9.87019	1.06043	4	8.34807	1.05164	4	20.0847	0.909265	4	14.3305	2.80613	4	3.75648	2.37086	4	11.2488	2.52713	4	12.5037	2648.34	-0.503048	0
	High	hALPMINILTFDGDIR	P07118	N-Term(TMT6plex)																						2055.12	-1.33335	0
	High	wILAEFNQTIk	P07118	N-Term(TMT6plex); K11(TMT6plex)	2.04578	1		1.06685	1		1.00654	1		0.910173	1		1.80851	1		2.05802	1		2.08097	1		1821.07	-0.60124	0
	High	dIQDWcISR	P07118	N-Term(TMT6plex); C6(Methylthio)																						1410.67	-1.95507	0
	High	aVVAAVDALGLLEEIkPHDLTVPYGDR	P07118	N-Term(TMT6plex); K16(TMT6plex)	2.41853	1		1.16384	1		1.15947	1		0.589366	1		2.51118	1		2.34394	1		2.31487	1		3319.87	2.45592	0
	High	iTPAHDFNDYEVGk	P07118	N-Term(TMT6plex); K14(TMT6plex)																						2064.08	-0.586518	0
	High	gFLQTLAR	P07118	N-Term(TMT6plex)																						1134.68	-1.74612	0
	High	nTLWQVGTDHAGIATQMVVER	P07118	N-Term(TMT6plex)																						2555.33	1.81662	0
	High	lGNSVDWER	P07118	N-Term(TMT6plex)																						1304.68	-1.45731	0
	High	yVILPLVNR	P07118	N-Term(TMT6plex)																						1315.83	-1.08258	0
	High	qLWWGHR	P07118	N-Term(TMT6plex)	2.92323	1		1.07217	1		0.865917	1		1.07947	1		3.67822	1		2.68615	1		2.54145	1		1211.66	0.792792	0
	High	aEMNIAPGkPLELLLR	P07118	N-Term(TMT6plex); K9(TMT6plex)																						2223.33	1.19211	0
	High	iWEWk	P07118	N-Term(TMT6plex); K5(TMT6plex)	2.69282	1		1.10474	1		0.959722	1		0.918499	1		2.62038	1		2.66389	1		2.63429	1		1219.72	-0.550206	0
P0A9P2	Dihydrolipoyl dehydrogenase OS=Escherichia coli O157:H7 GN=lpdA PE=3 SV=2 - [DLDH_ECO57]	1	14	0.908477	36	8.1309	1.04922	36	8.10116	0.98788	36	9.5096	0.967198	36	9.79217	0.823386	36	14.508	0.892424	36	9.39138	0.861531	36	11.6352	50.6566
	A2	Sequence	Protein Group Accessions	Modifications	(129+130+131)/(126+127+128)	(129+130+131)/(126+127+128) Count	(129+130+131)/(126+127+128) Variability [%]	126/(126+127+128)	126/(126+127+128) Count	126/(126+127+128) Variability [%]	127/(126+127+128)	127/(126+127+128) Count	127/(126+127+128) Variability [%]	128/(126+127+128)	128/(126+127+128) Count	128/(126+127+128) Variability [%]	129/(126+127+128)	129/(126+127+128) Count	129/(126+127+128) Variability [%]	130/(126+127+128)	130/(126+127+128) Count	130/(126+127+128) Variability [%]	131/(126+127+128)	131/(126+127+128) Count	131/(126+127+128) Variability [%]	MH+ [Da]	ΔM [ppm]	# Missed Cleavages
	High	vIPSIAYTEPEVAWVGLTEk	P0A9P2	N-Term(TMT6plex); K20(TMT6plex)	0.892602	4	10.4338	1.10644	4	4.64934	0.931015	4	10.6807	0.951713	4	7.53014	0.831875	4	8.53555	0.836082	4	10.5454	0.884803	4	7.43868	2660.5	0.935733	0
	High	gVHEGHVAAEVIAGk	P0A9P2	N-Term(TMT6plex); K15(TMT6plex)	0.91336	10	8.72143	1.01154	10	11.7347	0.987069	10	10.3557	0.969334	10	10.4849	0.823386	10	8.02927	0.93242	10	8.91565	0.829435	10	11.8907	1932.11	0.152433	0
	High	yDAVLVAIGR	P0A9P2	N-Term(TMT6plex)	0.897828	1		1.19499	1		0.986641	1		0.764713	1		1.00318	1		0.897268	1		0.790331	1		1305.77	0.48385	0
	High	tNVPHIFAIGDIVGQPMLAHk	P0A9P2	N-Term(TMT6plex); K21(TMT6plex)	0.853025	6	10.751	1.02178	6	6.73088	1.0786	6	7.5427	0.919322	6	12.8442	0.788025	6	10.9353	0.922481	6	10.3753	0.798678	6	10.7077	2716.54	-0.0526953	0
	High	cADLGLETVIVER	P0A9P2	N-Term(TMT6plex); C1(Methylthio)	0.989854	2	1.4443	1.11525	2	8.47453	0.969029	2	11.6752	0.886622	2	1.80739	1.13944	2	8.20498	0.780152	2	9.95652	1.04453	2	1.93969	1692.88	-3.71928	0
	High	tVINFDNAIIAAGSRPIQLPFIPHEDPR	P0A9P2	N-Term(TMT6plex)	0.843543	3	9.52059	0.952003	3	12.1549	1.11828	3	24.433	0.922769	3	9.52994	0.769473	3	5.32948	0.801571	3	1.96328	0.790156	3	1.33186	3330.83	3.0477	0
	High	iWDSTDALELk	P0A9P2	N-Term(TMT6plex); K11(TMT6plex)	0.908981	1		1.07892	1		0.934197	1		0.984854	1		1.0439	1		0.887606	1		0.802361	1		1748.98	-0.442598	0
	High	gISYETATFPWAASGR	P0A9P2	N-Term(TMT6plex)	0.97948	1		1.26824	1		0.672133	1		1.06176	1		1.02745	1		1.00969	1		0.874338	1		1942.99	-0.185989	0
	High	aLAEHGIVFGEPk	P0A9P2	N-Term(TMT6plex); K13(TMT6plex)	0.879362	6	3.28922	1.05457	6	0.818412	0.985496	6	3.63994	1.01058	6	3.22643	0.786222	6	7.97256	0.867835	6	5.02767	0.891168	6	3.27782	1826.06	-0.302423	0
	High	aLLHVAk	P0A9P2	N-Term(TMT6plex); K7(TMT6plex)	0.9218	1		1.07568	1		1.0124	1		0.891074	1		0.805855	1		0.979874	1		0.893835	1		1209.81	-0.682351	0
	High	yNTLGGVcLNVGcIPSk	P0A9P2	N-Term(TMT6plex); C8(Methylthio); C13(Methylthio); K17(TMT6plex)	0.997299	1		1.03662	1		0.892827	1		1.09301	1		1.05321	1		0.930256	1		0.977774	1		2288.17	-1.13852	0
	High	hYFDPk	P0A9P2	N-Term(TMT6plex); K6(TMT6plex)																						1264.71	1.33012	0
	High	vIEEAk	P0A9P2	N-Term(TMT6plex); K6(TMT6plex)																						1146.72	2.61003	0
	High	lIFDk	P0A9P2	N-Term(TMT6plex); K5(TMT6plex)																						1093.7	-0.883081	0
A7ZQM2	Enolase OS=Escherichia coli O139:H28 (strain E24377A / ETEC) GN=eno PE=3 SV=1 - [ENO_ECO24]	1	14	0.863191	14	12.7783	1.02602	14	11.7088	0.952272	14	10.9743	1.00051	15	8.22854	0.841353	13	18.4653	0.872992	14	12.7575	0.87481	14	10.1865	45.6264
	A2	Sequence	Protein Group Accessions	Modifications	(129+130+131)/(126+127+128)	(129+130+131)/(126+127+128) Count	(129+130+131)/(126+127+128) Variability [%]	126/(126+127+128)	126/(126+127+128) Count	126/(126+127+128) Variability [%]	127/(126+127+128)	127/(126+127+128) Count	127/(126+127+128) Variability [%]	128/(126+127+128)	128/(126+127+128) Count	128/(126+127+128) Variability [%]	129/(126+127+128)	129/(126+127+128) Count	129/(126+127+128) Variability [%]	130/(126+127+128)	130/(126+127+128) Count	130/(126+127+128) Variability [%]	131/(126+127+128)	131/(126+127+128) Count	131/(126+127+128) Variability [%]	MH+ [Da]	ΔM [ppm]	# Missed Cleavages
	High	iQLVGDDLFVTNTk	A7ZQM2	N-Term(TMT6plex); K14(TMT6plex)	0.888889	4	10.7678	1.01958	4	8.08272	0.946996	4	5.49913	0.995296	4	4.07477	0.841353	3	5.44521	0.959996	4	17.5818	0.923484	4	3.27977	2021.17	-0.1288	0
	High	fNQIGSLTETLAAIk	A7ZQM2	N-Term(TMT6plex); K15(TMT6plex)	0.967461	1		1.0296	1		0.974012	1		1.00051	1		0.889206	1		1.02596	1		0.913764	1		2064.21	-0.995565	0
	High	fGANAILAVSLANAk	A7ZQM2	N-Term(TMT6plex); K15(TMT6plex)	0.95251	1		1.12744	1		0.894315	1		0.970353	1		1.04868	1		0.902371	1		0.894574	1		1918.15	0.15794	0
	High	sGETEDATIADLAVGTAAGQIk	A7ZQM2	N-Term(TMT6plex); K22(TMT6plex)	0.88105	1		0.855529	1		1.13837	1		1.02587	1		0.857069	1		0.988549	1		0.752214	1		2576.39	2.31694	0
	High	aVAAVNGPIAQALIGk	A7ZQM2	N-Term(TMT6plex); K16(TMT6plex)																						1951.21	0.625155	0
	High	gIANSILIk	A7ZQM2	N-Term(TMT6plex); K9(TMT6plex)																						1386.91	0.168508	0
	High	dAGYTAVISHR	A7ZQM2	N-Term(TMT6plex)	0.799178	1		1.02691	1		1.01986	1		0.946582	1		0.743603	1		0.772764	1		0.819459	1		1418.76	-0.0483045	0
	High	gMPLYEHIAELNGTPGk	A7ZQM2	N-Term(TMT6plex); K17(TMT6plex)	0.805977	2	7.14058	1.0959	2	7.45656	0.9267	2	17.1172	0.960306	2	9.32133	0.584713	2	51.6504	0.833136	2	5.44214	0.859579	2	1.04552	2285.24	0.208875	0
	High	yVLAGEGNk	A7ZQM2	N-Term(TMT6plex); K9(TMT6plex)																						1408.82	-1.01091	0
	High	aAGYELGk	A7ZQM2	N-Term(TMT6plex); K8(TMT6plex)	0.785255	1		1.02512	1		0.942544	1		1.04594	1		0.698557	1		0.799456	1		0.787155	1		1266.75	-0.248118	0
	High	mGSEVFHHLAk	A7ZQM2	N-Term(TMT6plex); K11(TMT6plex)	0.820315	2	3.79265	0.938265	2	1.78467	0.870418	2	1.6083	1.25148	2	3.18292	0.814483	2	19.5084	0.885038	2	9.91341	0.716756	2	8.84642	1713.95	-0.17441	0
	High	iEEALGEk	A7ZQM2	N-Term(TMT6plex); K8(TMT6plex)																						1346.79	-0.230935	0
	High	aFTSEEFTHFLEELTk	A7ZQM2	N-Term(TMT6plex); K16(TMT6plex)	1.04487	1		0.901482	1		1.16194	1		0.935201	1		1.32135	1		0.79052	1		1.06365	1		2387.25	-0.205001	0
	High	gMNTAVGDEGGYAPNLGSNAEALAVIAEAVk	A7ZQM2	N-Term(TMT6plex); K31(TMT6plex)										3.59151	1											3447.78	-1.72079	0
A7ZTU4	ATP synthase subunit beta OS=Escherichia coli O139:H28 (strain E24377A / ETEC) GN=atpD PE=3 SV=1 - [ATPB_ECO24]	2	13	1.36818	19	9.99396	1.00765	19	6.82223	1.00207	19	8.3055	0.953295	19	8.4518	1.42996	19	14.2135	1.32705	19	11.5037	1.39641	19	14.9918	50.2938
	A2	Sequence	Protein Group Accessions	Modifications	(129+130+131)/(126+127+128)	(129+130+131)/(126+127+128) Count	(129+130+131)/(126+127+128) Variability [%]	126/(126+127+128)	126/(126+127+128) Count	126/(126+127+128) Variability [%]	127/(126+127+128)	127/(126+127+128) Count	127/(126+127+128) Variability [%]	128/(126+127+128)	128/(126+127+128) Count	128/(126+127+128) Variability [%]	129/(126+127+128)	129/(126+127+128) Count	129/(126+127+128) Variability [%]	130/(126+127+128)	130/(126+127+128) Count	130/(126+127+128) Variability [%]	131/(126+127+128)	131/(126+127+128) Count	131/(126+127+128) Variability [%]	MH+ [Da]	ΔM [ppm]	# Missed Cleavages
	High	aAPSYEELSNSQELLETGIk	A7ZTU4	N-Term(TMT6plex); K20(TMT6plex)	1.39994	2	3.40345	0.966483	2	3.96213	1.11348	2	3.7277	0.908625	2	0.124674	1.4532	2	11.7925	1.33332	2	10.0654	1.35412	2	10.3769	2637.41	1.04277	0
	High	vGLFGGAGVGk	A7ZTU4	N-Term(TMT6plex); K11(TMT6plex)	1.29321	2	3.04647	1.01347	2	6.75098	1.026	2	7.13968	0.953884	2	0.0915283	1.16514	2	6.65291	1.25187	2	1.75571	1.34713	2	5.33074	1419.87	0.0612228	0
	High	qLDPLVVGQEHYDTAR	A7ZTU4	N-Term(TMT6plex)	1.45958	2	16.803	1.04238	2	13.2561	1.10151	2	20.4033	0.74222	2	66.725	1.28352	2	16.1208	1.3923	2	29.3691	1.55247	2	6.85585	2070.08	-0.787403	0
	High	eGNDFYHEMTDSNVIDk	A7ZTU4	N-Term(TMT6plex); K17(TMT6plex)	1.55276	2	11.1721	1.03107	2	3.40815	0.748913	2	3.05308	1.27931	2	5.89734	1.62079	2	9.01652	1.47186	2	15.4457	1.5111	2	8.70284	2472.18	0.659664	0
	High	nIAIEHSGYSVFAGVGER	A7ZTU4	N-Term(TMT6plex)																						2135.1	-2.19729	0
	High	yTLAGTEVSALLGR	A7ZTU4	N-Term(TMT6plex)																						1679.95	-0.276495	0
	High	dVLLFVDNIYR	A7ZTU4	N-Term(TMT6plex)	1.5296	3	2.86615	1.02705	3	1.57197	0.991874	3	4.8783	0.966938	3	4.48099	1.62622	3	1.48908	1.36955	3	10.1544	1.43285	3	18.4931	1595.9	-0.108847	0
	High	vIDLMcPFAk	A7ZTU4	N-Term(TMT6plex); C6(Methylthio); K10(TMT6plex)	1.39041	3	4.86567	1.04309	3	1.97931	1.03484	3	5.06614	0.949854	3	5.36852	1.46203	3	6.89247	1.43375	3	0.122105	1.29083	3	6.13347	1640.9	0.604911	0
	High	lVLEVQQQLGGGIVR	A7ZTU4	N-Term(TMT6plex)	1.00507	1		0.859558	1		1.11321	1		1.05207	1		0.914471	1		0.968196	1		1.0467	1		1838.1	-0.868245	0
	High	fLSQPFFVAEVFTGSPGk	A7ZTU4	N-Term(TMT6plex); K18(TMT6plex)	1.34427	2	2.45792	0.972955	2	1.97236	0.991355	2	9.90897	1.04643	2	14.2428	1.36306	2	13.9763	1.30963	2	7.59381	1.29485	2	4.60274	2416.33	0.261912	0
	High	gVQSILQR	A7ZTU4	N-Term(TMT6plex)	1.24658	1		1.07829	1		1.00207	1		0.900562	1		1.27029	1		1.16308	1		1.25023	1		1129.69	-0.953732	0
	High	dLEHPIEVPVGk	A7ZTU4	N-Term(TMT6plex); K12(TMT6plex)	1.63772	1		1.12362	1		0.964927	1		0.886857	1		1.43944	1		1.70046	1		1.62128	1		1791.04	-0.248363	0
	High	yVSLk	A7ZTU4	N-Term(TMT6plex); K5(TMT6plex)																						1067.69	-0.748119	0
P09373	Formate acetyltransferase 1 OS=Escherichia coli (strain K12) GN=pflB PE=1 SV=2 - [PFLB_ECOLI]	1	13	0.723354	15	11.2664	0.98813	15	13.5152	0.961985	15	12.3674	1.04845	14	19.837	0.716373	14	17.0206	0.668241	15	17.2256	0.748229	15	13.1242	85.3027
	A2	Sequence	Protein Group Accessions	Modifications	(129+130+131)/(126+127+128)	(129+130+131)/(126+127+128) Count	(129+130+131)/(126+127+128) Variability [%]	126/(126+127+128)	126/(126+127+128) Count	126/(126+127+128) Variability [%]	127/(126+127+128)	127/(126+127+128) Count	127/(126+127+128) Variability [%]	128/(126+127+128)	128/(126+127+128) Count	128/(126+127+128) Variability [%]	129/(126+127+128)	129/(126+127+128) Count	129/(126+127+128) Variability [%]	130/(126+127+128)	130/(126+127+128) Count	130/(126+127+128) Variability [%]	131/(126+127+128)	131/(126+127+128) Count	131/(126+127+128) Variability [%]	MH+ [Da]	ΔM [ppm]	# Missed Cleavages
	High	tHAPVDFDTAVASTITSHDAGYINk	P09373	N-Term(TMT6plex); K25(TMT6plex)	0.631338	3	6.68089	1.04633	3	0.24333	0.922531	3	1.46882	1.07073	3	5.89356	0.619211	3	9.13244	0.600148	3	1.59733	0.6851	3	2.32803	3089.59	-0.432078	0
	High	tHNQGVFDVYTPDILR	P09373	N-Term(TMT6plex)	0.769136	3	1.8324	0.881357	3	6.19484	0.961985	3	7.88527	1.19488	3	2.20242	0.737378	3	18.6817	0.749934	3	6.53783	0.755116	3	9.30236	2104.1	-0.909277	0
	High	aGAPFGPGANPMHGR	P09373	N-Term(TMT6plex)																						1665.85	-0.491085	0
	High	iTEQEAQEMVDHLVMk	P09373	N-Term(TMT6plex); K16(TMT6plex)	0.7402	2	7.39985	1.02327	2	17.2901	0.990638	2	7.98157	0.972906	2	13.9259	0.718461	2	11.906	0.665972	2	10.9817	0.786593	2	2.05298	2359.24	-0.597897	0
	High	dAIPTQSVLTITSNVVYGk	P09373	N-Term(TMT6plex); K19(TMT6plex)	0.666777	1		0.902409	1		0.883325	1		1.28342	1		0.804064	1		0.57364	1		0.637809	1		2464.4	-1.84901	0
	High	qYITALNIIHYMHDk	P09373	N-Term(TMT6plex); K15(TMT6plex)	0.832184	2	22.579	1.05128	2	5.70045	1.05466	2	0.729494	0.868197	2	8.07264	0.650182	2	30.48	0.845613	2	14.9126	0.889268	2	26.0285	2318.28	1.2278	0
	High	lATAWEGFTk	P09373	N-Term(TMT6plex); K10(TMT6plex)																						1581.9	-3.59293	0
	High	gDWQNEVNVR	P09373	N-Term(TMT6plex)	0.723354	1		0.93805	1		1.26856	1		0.752832	1		0.804062	1		0.647478	1		0.710151	1		1445.73	0.291214	0
	High	mDHFMDWLAk	P09373	N-Term(TMT6plex); K10(TMT6plex)																						1751.9	-0.600238	0
	High	aLIPFGGIk	P09373	N-Term(TMT6plex); K9(TMT6plex)	0.628106	2	44.2163	0.88136	2	11.2163	0.995562	2	11.9801	1.14777	2	24.6857	0.695967	1		0.768959	2	21.0416	0.680405	2	30.8287	1373.89	-0.442691	0
	High	lPLNFk	P09373	N-Term(TMT6plex); K6(TMT6plex)																						1189.77	1.1171	0
	High	tMAcGIAGLSVAADSLSAIk	P09373	N-Term(TMT6plex); C4(Methylthio); K20(TMT6plex)	0.991493	1		1.48068	1		1.29339	1					0.925334	1		0.959389	1		1.01432	1		2383.27	-3.45013	0
	High	vDDLAVDLVER	P09373	N-Term(TMT6plex)																						1472.82	-0.427857	0
A7ZTR3	Tryptophanase OS=Escherichia coli O139:H28 (strain E24377A / ETEC) GN=tnaA PE=3 SV=1 - [TNAA_ECO24]	5	13	0.760362	18	10.9883	0.974473	18	4.2906	0.960984	18	5.55515	1.09167	18	7.37432	0.833388	17	13.6787	0.738003	18	12.8095	0.715244	18	14.1226	52.7396
	A2	Sequence	Protein Group Accessions	Modifications	(129+130+131)/(126+127+128)	(129+130+131)/(126+127+128) Count	(129+130+131)/(126+127+128) Variability [%]	126/(126+127+128)	126/(126+127+128) Count	126/(126+127+128) Variability [%]	127/(126+127+128)	127/(126+127+128) Count	127/(126+127+128) Variability [%]	128/(126+127+128)	128/(126+127+128) Count	128/(126+127+128) Variability [%]	129/(126+127+128)	129/(126+127+128) Count	129/(126+127+128) Variability [%]	130/(126+127+128)	130/(126+127+128) Count	130/(126+127+128) Variability [%]	131/(126+127+128)	131/(126+127+128) Count	131/(126+127+128) Variability [%]	MH+ [Da]	ΔM [ppm]	# Missed Cleavages
	High	lLPHIPADQFPAQALAcELYk	A7ZTR3	N-Term(TMT6plex); C17(Methylthio); K21(TMT6plex)	0.705922	4	11.0231	0.950276	4	1.32762	0.962644	4	2.00236	1.10256	4	3.24179	0.754292	4	19.2113	0.688677	4	12.5873	0.677569	4	7.29626	2842.54	1.09047	0
	High	aTYTQTHMDFIIEAFk	A7ZTR3	N-Term(TMT6plex); K16(TMT6plex)	0.76681	4	4.19324	0.968301	4	3.21476	0.98201	4	4.14771	1.07139	4	9.46771	0.850267	4	12.1398	0.738003	4	7.2369	0.746688	4	7.06066	2374.25	-1.66723	0
	High	aVEIGSFLLGR	A7ZTR3	N-Term(TMT6plex)																						1390.83	0.333689	0
	High	fAENAYFIk	A7ZTR3	N-Term(TMT6plex); K9(TMT6plex)																						1560.88	-0.820078	0
	High	sYYALAESVk	A7ZTR3	N-Term(TMT6plex); K10(TMT6plex)	0.707805	1		1.03653	1		0.925549	1		1.05208	1		0.809113	1		0.593872	1		0.71846	1		1588.9	-0.906858	0
	High	gAEQIYIPVLIk	A7ZTR3	N-Term(TMT6plex); K12(TMT6plex)	0.892186	1		0.97601	1		0.949588	1		1.10242	1		0.932872	1		0.847194	1		0.866368	1		1802.12	0.711523	0
	High	nIFGYQYTIPTHQGR	A7ZTR3	N-Term(TMT6plex)	0.820534	5	4.64273	0.990253	5	4.9835	0.92954	5	12.2077	1.03588	5	13.9329	0.855201	5	3.83206	0.767043	5	23.1699	0.838886	5	7.57189	2024.05	-0.0975799	0
	High	dWTIEQITR	A7ZTR3	N-Term(TMT6plex)																						1390.75	0.359659	0
	High	gLTFTYEPk	A7ZTR3	N-Term(TMT6plex); K9(TMT6plex)	0.758769	1		0.996228	1		0.993628	1		1.02029	1		0.814117	1		0.801644	1		0.647873	1		1513.87	0.69699	0
	High	gNFDLEGLER	A7ZTR3	N-Term(TMT6plex)																						1378.72	-0.0849395	0
	High	qLPcPAELLR	A7ZTR3	N-Term(TMT6plex); C4(Methylthio)																						1414.77	-1.22664	0
	High	nVYIk	A7ZTR3	N-Term(TMT6plex); K5(TMT6plex)	0.675533	1		0.88077	1		1.06372	1		1.08594	1		0.74289	1		0.604761	1		0.668037	1		1094.7	0.352796	0
	High	dDSFFDVYTEcR	A7ZTR3	N-Term(TMT6plex); C11(Methylthio)	0.521361	1		1.17369	1		0.743944	1		1.09744	1					0.774157	1		0.578572	1		1771.75	0.822025	0
P00350	6-phosphogluconate dehydrogenase, decarboxylating OS=Escherichia coli (strain K12) GN=gnd PE=1 SV=2 - [6PGD_ECOLI]	2	12	1.48896	13	7.74652	1.00677	11	7.70103	1.02374	13	19.9047	0.96991	12	13.6594	1.48728	12	18.3386	1.56013	13	13.3404	1.50434	13	13.6484	51.4493
	A2	Sequence	Protein Group Accessions	Modifications	(129+130+131)/(126+127+128)	(129+130+131)/(126+127+128) Count	(129+130+131)/(126+127+128) Variability [%]	126/(126+127+128)	126/(126+127+128) Count	126/(126+127+128) Variability [%]	127/(126+127+128)	127/(126+127+128) Count	127/(126+127+128) Variability [%]	128/(126+127+128)	128/(126+127+128) Count	128/(126+127+128) Variability [%]	129/(126+127+128)	129/(126+127+128) Count	129/(126+127+128) Variability [%]	130/(126+127+128)	130/(126+127+128) Count	130/(126+127+128) Variability [%]	131/(126+127+128)	131/(126+127+128) Count	131/(126+127+128) Variability [%]	MH+ [Da]	ΔM [ppm]	# Missed Cleavages
	High	iAAVAEDGEPcVTYIGADGAGHYVk	P00350	N-Term(TMT6plex); C11(Methylthio); K25(TMT6plex)	1.8649	4	23.1244	1.00677	3	7.43636	1.08472	4	18.5925	0.926687	3	6.55127	1.91544	3	22.6378	1.76401	4	20.2953	1.7447	4	17.1592	3010.5	-0.990571	0
	High	eAYELVAPILTk	P00350	N-Term(TMT6plex); K12(TMT6plex)	1.47497	1		1.07082	1		0.953587	1		0.971313	1		1.46893	1		1.49461	1		1.38896	1		1805.08	-0.0463617	0
	High	iTDAYAENPQIANLLLAPYFk	P00350	N-Term(TMT6plex); K21(TMT6plex)	1.37347	1		0.733538	1		1.44658	1		0.801549	1		1.02067	1		1.28866	1		1.6032	1		2823.57	0.586682	0
	High	gYTVSIFNR	P00350	N-Term(TMT6plex)	1.479	1		0.981884	1		1.04442	1		0.975666	1		1.50586	1		1.42644	1		1.44042	1		1285.71	-2.73831	0
	High	aAVLPANLIQAQR	P00350	N-Term(TMT6plex)																						1593.97	1.13432	0
	High	aGAGTDAAIDSLkPYLDk	P00350	N-Term(TMT6plex); K13(TMT6plex); K18(TMT6plex)	1.46923	2	1.79243	1.04247	2	12.9095	0.843605	2	7.15304	1.1384	2	9.04755	1.31558	2	1.70173	1.60824	2	4.18999	1.3615	2	1.20542	2493.42	-0.280298	0
	High	eLSAEGFNFIGTGVSGGEEGALk	P00350	N-Term(TMT6plex); K23(TMT6plex)	2.09117	2	23.7461	1.56234	1		1.08791	2	92.7042	0.950726	2	45.0503	2.20258	2	35.8504	2.13094	2	48.8096	1.81029	2	10.1133	2727.43	0.385646	0
	High	iVSYAQGFSQLR	P00350	N-Term(TMT6plex)	1.52927	1		0.98819	1		1.04543	1		0.966007	1		1.55182	1		1.46778	1		1.49929	1		1597.89	0.342469	0
	High	aASEEYNWDLNYGEIAk	P00350	N-Term(TMT6plex); K17(TMT6plex)																						2431.21	-1.98758	0
	High	dYFGAHTYk	P00350	N-Term(TMT6plex); K9(TMT6plex)	1.48896	1		1.04022	1		0.919274	1		1.05505	1		1.3624	1		1.47864	1		1.50434	1		1559.82	-0.60328	0
	High	eGVFHTEWLD	P00350	N-Term(TMT6plex)																						1461.72	-0.399971	0
	High	nLALNIESR	P00350	N-Term(TMT6plex)																						1258.73	-3.47238	0
A7ZSK6	50S ribosomal protein L2 OS=Escherichia coli O139:H28 (strain E24377A / ETEC) GN=rplB PE=3 SV=1 - [RL2_ECO24]	1	12	0.819308	16	8.02608	1.03345	16	3.31335	1.05312	16	4.5705	0.877527	16	8.12975	0.628165	16	9.02789	0.772046	16	7.2653	0.926679	16	12.1049	29.842
	A2	Sequence	Protein Group Accessions	Modifications	(129+130+131)/(126+127+128)	(129+130+131)/(126+127+128) Count	(129+130+131)/(126+127+128) Variability [%]	126/(126+127+128)	126/(126+127+128) Count	126/(126+127+128) Variability [%]	127/(126+127+128)	127/(126+127+128) Count	127/(126+127+128) Variability [%]	128/(126+127+128)	128/(126+127+128) Count	128/(126+127+128) Variability [%]	129/(126+127+128)	129/(126+127+128) Count	129/(126+127+128) Variability [%]	130/(126+127+128)	130/(126+127+128) Count	130/(126+127+128) Variability [%]	131/(126+127+128)	131/(126+127+128) Count	131/(126+127+128) Variability [%]	MH+ [Da]	ΔM [ppm]	# Missed Cleavages
	High	aTLGEVGNAEHMLR	A7ZSK6	N-Term(TMT6plex)																						1726.91	-2.1157	0
	High	sANIALVLYk	A7ZSK6	N-Term(TMT6plex); K10(TMT6plex)	0.830414	1		0.996634	1		1.03596	1		0.966657	1		0.70301	1		0.763238	1		0.931538	1		1549.97	0.0942771	0
	High	hPVTPWGVQTk	A7ZSK6	N-Term(TMT6plex); K11(TMT6plex)	0.79642	5	6.34569	1.05328	5	0.701284	1.04277	5	3.73958	0.880058	5	1.74069	0.627483	5	9.22059	0.804971	5	11.7056	0.853539	5	1.10961	1708	0.803027	0
	High	gTAMNPVDHPHGGGEGR	A7ZSK6	N-Term(TMT6plex)	0.900269	2	1.69208	0.941444	2	11.288	1.23256	2	0.954197	0.785228	2	16.1536	0.664797	2	16.8213	0.841395	2	7.49472	1.04713	2	15.8829	1917.92	-0.233395	0
	High	aGDQIQSGVDAAIkPGNTLPMR	A7ZSK6	N-Term(TMT6plex); K14(TMT6plex)	0.783101	1		1.07706	1		1.15743	1		0.707341	1		0.628848	1		0.876757	1		0.751921	1		2697.47	-1.34369	0
	High	sAGTYVQIVAR	A7ZSK6	N-Term(TMT6plex)	0.890619	1		1.02252	1		1.02874	1		0.941282	1		0.774424	1		0.780956	1		1.02186	1		1393.8	-0.0192805	0
	High	dGAYVTLR	A7ZSK6	N-Term(TMT6plex)																						1123.63	-0.883644	0
	High	vVNPELHk	A7ZSK6	N-Term(TMT6plex); K8(TMT6plex)	0.770952	2	4.31839	1.05377	2	5.97652	1.09924	2	5.0383	0.80931	2	1.76389	0.611006	2	2.58761	0.705557	2	6.07952	0.888911	2	15.0562	1393.86	0.758654	0
	High	gkPFAPLLEk	A7ZSK6	N-Term(TMT6plex); K2(TMT6plex); K10(TMT6plex)	0.774955	2	13.1398	1.03924	2	1.24546	1.03185	2	1.70505	0.914627	2	4.29596	0.565367	2	16.3713	0.806064	2	8.59194	0.836288	2	15.946	1787.14	-1.19623	0
	High	lEYDPNR	A7ZSK6	N-Term(TMT6plex)	0.820099	2	2.13936	1.09535	2	14.2759	0.991932	2	13.3394	0.87845	2	4.75907	0.684405	2	21.9497	0.707289	2	11.3131	0.962598	2	6.27391	1135.59	-1.18533	0
	High	iVDFk	A7ZSK6	N-Term(TMT6plex); K5(TMT6plex)																						1079.69	0.14616	0
	High	nIPVGSTVHNVEMkPGk	A7ZSK6	N-Term(TMT6plex); K14(TMT6plex); K17(TMT6plex)																						2494.45	2.96427	0
A7ZHB5	Isoleucine--tRNA ligase OS=Escherichia coli O139:H28 (strain E24377A / ETEC) GN=ileS PE=3 SV=1 - [SYI_ECO24]	11	12	1.20931	12	10.8357	1.00142	12	9.70794	0.999331	12	8.74146	0.998862	12	9.38733	1.22697	12	9.28881	1.15625	12	12.4155	1.17608	12	13.7881	104.215
	A2	Sequence	Protein Group Accessions	Modifications	(129+130+131)/(126+127+128)	(129+130+131)/(126+127+128) Count	(129+130+131)/(126+127+128) Variability [%]	126/(126+127+128)	126/(126+127+128) Count	126/(126+127+128) Variability [%]	127/(126+127+128)	127/(126+127+128) Count	127/(126+127+128) Variability [%]	128/(126+127+128)	128/(126+127+128) Count	128/(126+127+128) Variability [%]	129/(126+127+128)	129/(126+127+128) Count	129/(126+127+128) Variability [%]	130/(126+127+128)	130/(126+127+128) Count	130/(126+127+128) Variability [%]	131/(126+127+128)	131/(126+127+128) Count	131/(126+127+128) Variability [%]	MH+ [Da]	ΔM [ppm]	# Missed Cleavages
	High	aYEAYDFHEVVQR	A7ZHB5	N-Term(TMT6plex)	1.14036	1		1.00003	1		1.00134	1		1.00557	1		1.19262	1		1.00233	1		1.18284	1		1855.91	-1.99294	0
	High	scQTALYHIAEALVR	A7ZHB5	N-Term(TMT6plex); C2(Methylthio)	1.20467	2	17.0257	0.875106	2	0.0659076	0.97197	2	0.933566	1.20849	2	1.00523	1.25865	2	14.0911	1.20497	2	18.6801	1.11284	2	17.3901	1950.01	-0.951903	0
	High	aNDIVVALLQEk	A7ZHB5	N-Term(TMT6plex); K12(TMT6plex)	1.04626	1		0.827639	1		1.16971	1		1.02366	1		1.31948	1		0.910937	1		0.955192	1		1771.07	0.69314	0
	High	gLSGYDSPYVPGWDcHGLPIELk	A7ZHB5	N-Term(TMT6plex); C15(Methylthio); K23(TMT6plex)	1.16027	2	8.6698	0.939307	2	9.81795	1.04899	2	5.86121	1.02234	2	4.43999	1.08157	2	12.5558	1.17279	2	6.97137	1.13005	2	21.8804	3007.51	0.568937	0
	High	gVQWIPDWGQAR	A7ZHB5	N-Term(TMT6plex)	1.28292	1		0.958028	1		1.16692	1		0.853743	1		1.31857	1		1.31454	1		1.16936	1		1641.87	1.90707	0
	High	qVLTHGFTVDGQGR	A7ZHB5	N-Term(TMT6plex)																						1743.93	0.303985	0
	High	gALLHVEk	A7ZHB5	N-Term(TMT6plex); K8(TMT6plex)	1.23101	2	10.2368	1.02779	2	3.64886	1.08481	2	12.5146	0.854909	2	14.0789	1.28247	2	14.9362	1.14526	2	0.522709	1.21612	2	16.8222	1324.83	-0.97088	0
	High	vAEHAEIcGR	A7ZHB5	N-Term(TMT6plex); C8(Methylthio)																						1359.67	-0.515205	0
	High	cWHYTQDVGk	A7ZHB5	N-Term(TMT6plex); C1(Methylthio); K10(TMT6plex)																						1740.86	-0.545258	0
	High	vEQEYGkPGEk	A7ZHB5	N-Term(TMT6plex); K7(TMT6plex); K11(TMT6plex)	1.22688	2	4.65707	1.08488	2	2.5931	0.952441	2	5.27901	0.952911	2	2.68913	1.2382	2	3.15003	1.209	2	5.7254	1.17736	2	4.59986	1951.11	-0.393342	0
	High	lGVLGDWSHPYLTMDFk	A7ZHB5	N-Term(TMT6plex); K17(TMT6plex)	1.57303	1		1.07197	1		0.760806	1		1.21158	1		1.24195	1		1.77842	1		1.50722	1		2437.3	-0.59645	0
	High	iESMVANRPDWcISR	A7ZHB5	N-Term(TMT6plex); C12(Methylthio)																						2052	-0.453278	0
A7ZJ31	Leucine--tRNA ligase OS=Escherichia coli O139:H28 (strain E24377A / ETEC) GN=leuS PE=3 SV=1 - [SYL_ECO24]	14	12	1.79568	8	19.6912	0.989432	8	12.9243	1.00715	8	10.9498	1.02879	8	25.2178	1.75978	8	20.5523	1.69633	8	12.0744	1.82058	8	19.3704	97.1403
	A2	Sequence	Protein Group Accessions	Modifications	(129+130+131)/(126+127+128)	(129+130+131)/(126+127+128) Count	(129+130+131)/(126+127+128) Variability [%]	126/(126+127+128)	126/(126+127+128) Count	126/(126+127+128) Variability [%]	127/(126+127+128)	127/(126+127+128) Count	127/(126+127+128) Variability [%]	128/(126+127+128)	128/(126+127+128) Count	128/(126+127+128) Variability [%]	129/(126+127+128)	129/(126+127+128) Count	129/(126+127+128) Variability [%]	130/(126+127+128)	130/(126+127+128) Count	130/(126+127+128) Variability [%]	131/(126+127+128)	131/(126+127+128) Count	131/(126+127+128) Variability [%]	MH+ [Da]	ΔM [ppm]	# Missed Cleavages
	High	aLMQEALLAVVR	A7ZJ31	N-Term(TMT6plex)	1.81042	1		1.20307	1		0.932859	1		0.821421	1		1.84378	1		1.62034	1		1.881	1		1542.92	0.19847	0
	High	aAENNPELAAFIDEcR	A7ZJ31	N-Term(TMT6plex); C15(Methylthio)																						2037.96	-0.79675	0
	High	nVLQPIGWDAFGLPAEGAAVk	A7ZJ31	N-Term(TMT6plex); K21(TMT6plex)	1.88902	2	8.74098	0.892025	2	46.2448	0.87027	2	32.9787	1.22943	2	14.4086	1.83411	2	13.1017	1.78918	2	1.10687	1.92174	2	12.9106	2611.46	-0.964519	0
	High	dAAGHELVYTGMSk	A7ZJ31	N-Term(TMT6plex); K14(TMT6plex)	1.45399	1		0.881832	1		0.959057	1		1.2158	1		1.40881	1		1.60997	1		1.26492	1		1937.02	-1.87843	0
	High	yGLNIkPVILAADGSEPDLSQQALTEk	A7ZJ31	N-Term(TMT6plex); K6(TMT6plex); K27(TMT6plex)	2.17258	1		0.952913	1		0.801913	1		1.31836	1		2.17084	1		2.12476	1		2.11356	1		3558	-0.0535962	0
	High	aGQEHLVAk	A7ZJ31	N-Term(TMT6plex); K9(TMT6plex)	1.97325	1		1.01977	1		1.07061	1		0.892431	1		2.03442	1		1.87761	1		1.9302	1		1410.85	-0.351279	0
	High	vQLHWDEk	A7ZJ31	N-Term(TMT6plex); K8(TMT6plex)																						1512.86	0.256793	0
	High	fFTELYk	A7ZJ31	N-Term(TMT6plex); K7(TMT6plex)																						1405.81	-0.528307	0
	High	lVYEHTAk	A7ZJ31	N-Term(TMT6plex); K8(TMT6plex)																						1418.84	2.30012	0
	High	nYTIGDVIAR	A7ZJ31	N-Term(TMT6plex)	1.32315	1		1.04904	1		1.05766	1		0.869747	1		1.5171	1		1.27741	1		1.18319	1		1350.76	1.12804	0
	High	gVLFNSGEFNGLDHEAAFNAIADk	A7ZJ31	N-Term(TMT6plex); K24(TMT6plex)																						2994.54	-0.0847717	0
	High	eIPQWFIk	A7ZJ31	N-Term(TMT6plex); K8(TMT6plex)	1.54002	1		0.959997	1		1.08945	1		0.948289	1		1.55403	1		1.36884	1		1.61778	1		1518.91	-0.971277	0
B7MHY8	GMP synthase [glutamine-hydrolyzing] OS=Escherichia coli O45:K1 (strain S88 / ExPEC) GN=guaA PE=3 SV=1 - [GUAA_ECO45]	5	11	1.55298	13	16.7229	1.00318	13	16.5787	0.967449	13	16.0965	1.01029	12	18.3373	1.48805	13	19.4056	1.43811	13	17.7304	1.51321	13	12.5192	58.6279
	A2	Sequence	Protein Group Accessions	Modifications	(129+130+131)/(126+127+128)	(129+130+131)/(126+127+128) Count	(129+130+131)/(126+127+128) Variability [%]	126/(126+127+128)	126/(126+127+128) Count	126/(126+127+128) Variability [%]	127/(126+127+128)	127/(126+127+128) Count	127/(126+127+128) Variability [%]	128/(126+127+128)	128/(126+127+128) Count	128/(126+127+128) Variability [%]	129/(126+127+128)	129/(126+127+128) Count	129/(126+127+128) Variability [%]	130/(126+127+128)	130/(126+127+128) Count	130/(126+127+128) Variability [%]	131/(126+127+128)	131/(126+127+128) Count	131/(126+127+128) Variability [%]	MH+ [Da]	ΔM [ppm]	# Missed Cleavages
	High	lNEAEQVLDMFGDHFGLNIVHVPAEDR	B7MHY8	N-Term(TMT6plex)	1.33606	1		1.20117	1		0.836963	1		0.944219	1		1.30706	1		1.34446	1		1.2814	1		3294.64	-0.633219	0
	High	aVETIDFMTAHWAHLPYDFLGR	B7MHY8	N-Term(TMT6plex)	1.66261	2	19.1799	1.20003	2	37.9861	1.0689	2	21.4694	1.18377	1		1.83448	2	31.7924	1.35095	2	2.2744	1.75699	2	23.7306	2819.42	-0.0567688	0
	High	dIcQcEALWTPAk	B7MHY8	N-Term(TMT6plex); C3(Methylthio); C5(Methylthio); K13(TMT6plex)																						2027.99	1.16582	0
	High	fYGVQFHPEVTHTR	B7MHY8	N-Term(TMT6plex)	1.55298	3	14.3278	0.93139	3	11.042	0.943088	3	13.4136	1.20242	3	8.33089	1.27211	3	10.6512	1.69889	3	10.7674	1.51321	3	12.1702	1947.01	0.676149	0
	High	vSQAFTVFLPVR	B7MHY8	N-Term(TMT6plex)																						1592.94	1.27859	0
	High	gIEDALTADGkPLLDVWMSHGDk	B7MHY8	N-Term(TMT6plex); K11(TMT6plex); K23(TMT6plex)	1.592	2	0.977008	1.01506	2	0.383954	0.938969	2	4.43222	1.06257	2	5.40131	1.6069	2	2.7718	1.57666	2	3.95833	1.51971	2	0.504808	3155.7	-0.998935	0
	High	nLTcVFVDNGLLR	B7MHY8	N-Term(TMT6plex); C4(Methylthio)	1.4552	2	10.615	1.06342	2	25.5132	1.06587	2	31.0709	0.79109	2	6.55571	1.65376	2	23.5774	1.25842	2	38.562	1.40206	2	12.7542	1738.92	-0.343667	0
	High	hPFPGPGLGVR	B7MHY8	N-Term(TMT6plex)	1.32971	2	6.41105	0.915627	2	7.05506	1.11322	2	8.5357	0.973552	2	3.40985	1.27474	2	7.54883	1.27093	2	18.4772	1.34664	2	4.82189	1362.79	0.77949	0
	High	eYcDLLR	B7MHY8	N-Term(TMT6plex); C3(Methylthio)																						1186.58	-2.00082	0
	High	eFGYAQVEVVNDSALVR	B7MHY8	N-Term(TMT6plex)																						2125.11	-0.122984	0
	High	tENIHk	B7MHY8	N-Term(TMT6plex); K6(TMT6plex)	2.73125	1		1.13414	1		1.02932	1		0.792105	1		2.7234	1		2.58708	1		2.7395	1		1199.71	-0.371056	0
A7ZQM3	CTP synthase OS=Escherichia coli O139:H28 (strain E24377A / ETEC) GN=pyrG PE=3 SV=1 - [PYRG_ECO24]	2	11	0.808799	10	10.9395	0.984959	10	11.0618	1.00647	10	6.2264	0.956817	10	9.21204	0.744323	9	21.5393	0.817331	10	16.3046	0.851499	10	15.5677	60.3361
	A2	Sequence	Protein Group Accessions	Modifications	(129+130+131)/(126+127+128)	(129+130+131)/(126+127+128) Count	(129+130+131)/(126+127+128) Variability [%]	126/(126+127+128)	126/(126+127+128) Count	126/(126+127+128) Variability [%]	127/(126+127+128)	127/(126+127+128) Count	127/(126+127+128) Variability [%]	128/(126+127+128)	128/(126+127+128) Count	128/(126+127+128) Variability [%]	129/(126+127+128)	129/(126+127+128) Count	129/(126+127+128) Variability [%]	130/(126+127+128)	130/(126+127+128) Count	130/(126+127+128) Variability [%]	131/(126+127+128)	131/(126+127+128) Count	131/(126+127+128) Variability [%]	MH+ [Da]	ΔM [ppm]	# Missed Cleavages
	High	gIAAASLAAILEAR	A7ZQM3	N-Term(TMT6plex)	0.894622	1		0.866202	1		0.98011	1		1.21018	1		0.910761	1		0.727341	1		0.998606	1		1555.94	-0.201576	0
	High	hVANMENANSTEFVPDck	A7ZQM3	N-Term(TMT6plex); C17(Methylthio); K18(TMT6plex)																						2510.18	-1.3923	0
	High	yIELPDAYk	A7ZQM3	N-Term(TMT6plex); K9(TMT6plex)																						1569.89	0.402897	0
	High	tTNYIFVTGGVVSSLGk	A7ZQM3	N-Term(TMT6plex); K17(TMT6plex)	1.37053	1		0.968444	1		1.02018	1		1.02395	1		1.4438	1		1.23783	1		1.38399	1		2201.26	-1.43338	0
	High	lIDSQDVETR	A7ZQM3	N-Term(TMT6plex)	0.616175	1		1.09425	1		0.966258	1		0.924261	1					0.646223	1		0.936189	1		1404.76	1.46169	0
	High	dGHPLFAGFVk	A7ZQM3	N-Term(TMT6plex); K11(TMT6plex)	0.752415	2	0.575569	1.02987	2	6.38666	1.01267	2	5.48915	0.949454	2	1.86776	0.671282	2	9.9861	0.778094	2	8.22893	0.739396	2	4.03965	1645.95	0.478498	0
	High	gLDAILVPGGFGYR	A7ZQM3	N-Term(TMT6plex)	0.79311	2	7.97533	0.935288	2	7.45199	1.08264	2	2.2906	0.984438	2	12.6009	0.634358	2	2.40575	0.793138	2	12.48	0.851499	2	6.5999	1663.93	-1.49493	0
	High	iALFcNVPEk	A7ZQM3	N-Term(TMT6plex); C5(Methylthio); K10(TMT6plex)	0.782883	1		0.926535	1		0.99295	1		1.11383	1		0.753392	1		0.84647	1		0.703416	1		1637.92	-0.0357729	0
	High	iPGLLk	A7ZQM3	N-Term(TMT6plex); K6(TMT6plex)	0.835574	1		1.08946	1		0.94908	1		0.952167	1		0.744323	1		0.916049	1		0.775587	1		1098.77	0.16481	0
	High	sQGLDDYIck	A7ZQM3	N-Term(TMT6plex); C9(Methylthio); K10(TMT6plex)	0.870779	1		1.01408	1		1.12743	1		0.828737	1		0.793818	1		0.812269	1		0.930866	1		1645.83	-1.16902	0
	High	tkPTQHSVk	A7ZQM3	N-Term(TMT6plex); K2(TMT6plex); K9(TMT6plex)																						1713.06	-0.430192	0
A7ZTA5	Glycine--tRNA ligase beta subunit OS=Escherichia coli O139:H28 (strain E24377A / ETEC) GN=glyS PE=3 SV=1 - [SYGB_ECO24]	7	11	2.29332	9	17.2239	1.0669	9	21.0767	0.990574	9	9.88607	0.982261	7	8.11472	2.17692	9	8.6435	2.15334	9	9.80035	2.13635	9	26.6614	76.735
	A2	Sequence	Protein Group Accessions	Modifications	(129+130+131)/(126+127+128)	(129+130+131)/(126+127+128) Count	(129+130+131)/(126+127+128) Variability [%]	126/(126+127+128)	126/(126+127+128) Count	126/(126+127+128) Variability [%]	127/(126+127+128)	127/(126+127+128) Count	127/(126+127+128) Variability [%]	128/(126+127+128)	128/(126+127+128) Count	128/(126+127+128) Variability [%]	129/(126+127+128)	129/(126+127+128) Count	129/(126+127+128) Variability [%]	130/(126+127+128)	130/(126+127+128) Count	130/(126+127+128) Variability [%]	131/(126+127+128)	131/(126+127+128) Count	131/(126+127+128) Variability [%]	MH+ [Da]	ΔM [ppm]	# Missed Cleavages
	High	hDGEAEDVAVALNEQYQPR	A7ZTA5	N-Term(TMT6plex)	2.66906	2	0.36876	1.6543	2	10.8752	1.09711	2	17.4439				1.92617	2	45.0817	2.81154	2	17.4273	2.79339	2	2.94594	2370.15	-0.585689	0
	High	fLAVPAEALVYTMk	A7ZTA5	N-Term(TMT6plex); K14(TMT6plex)	2.3787	2	3.11476	1.04288	2	24.5839	1.02407	2	4.93402	0.881608	2	31.6223	2.28764	2	5.80974	2.25384	2	8.23407	2.41562	2	18.3672	2011.17	0.585035	0
	High	mDTLAGIFGIGQHPk	A7ZTA5	N-Term(TMT6plex); K15(TMT6plex)	2.04352	3	0.165582	0.985968	3	5.23271	1.07648	3	10.0624	0.934814	3	0.761111	2.11795	3	4.0736	2.15334	3	4.7364	1.89882	3	8.74717	2043.15	0.0240251	0
	High	lQTVLFQQQLGTLR	A7ZTA5	N-Term(TMT6plex)																						1874.1	-0.743192	0
	High	lADAEFFFNTDR	A7ZTA5	N-Term(TMT6plex)																						1674.84	2.39349	0
	High	aWYQDEGYTVDTIQAVLAR	A7ZTA5	N-Term(TMT6plex)	0.905424	1		1.0669	1		0.949008	1		0.982261	1		0.455784	1		1.11322	1		0.942341	1		2428.24	0.213863	0
	High	gPAIAQAFDAEGkPSk	A7ZTA5	N-Term(TMT6plex); K13(TMT6plex); K16(TMT6plex)																						2274.31	1.97966	0
	High	gcGITVDQAER	A7ZTA5	N-Term(TMT6plex); C2(Methylthio)	2.04489	1		1.07481	1		0.940583	1		0.982316	1		2.23914	1		2.03559	1		1.83562	1		1423.69	-0.845422	0
	High	wGASDVHFVRPVHTVTLLLGDk	A7ZTA5	N-Term(TMT6plex); K22(TMT6plex)																						2905.65	0.770367	0
	High	gEWLLYR	A7ZTA5	N-Term(TMT6plex)																						1165.66	-0.487083	0
	High	rPTRPADFDAR	A7ZTA5	N-Term(TMT6plex)																						1530.83	0.307962	0
B7MD95	Trigger factor OS=Escherichia coli O45:K1 (strain S88 / ExPEC) GN=tig PE=3 SV=1 - [TIG_ECO45]	4	11	1.20254	9	6.39754	0.98508	9	7.88955	1.01135	9	10.4998	0.957387	9	3.24211	1.02557	9	12.1205	1.2948	9	17.7805	1.169	9	12.8611	47.8357
	A2	Sequence	Protein Group Accessions	Modifications	(129+130+131)/(126+127+128)	(129+130+131)/(126+127+128) Count	(129+130+131)/(126+127+128) Variability [%]	126/(126+127+128)	126/(126+127+128) Count	126/(126+127+128) Variability [%]	127/(126+127+128)	127/(126+127+128) Count	127/(126+127+128) Variability [%]	128/(126+127+128)	128/(126+127+128) Count	128/(126+127+128) Variability [%]	129/(126+127+128)	129/(126+127+128) Count	129/(126+127+128) Variability [%]	130/(126+127+128)	130/(126+127+128) Count	130/(126+127+128) Variability [%]	131/(126+127+128)	131/(126+127+128) Count	131/(126+127+128) Variability [%]	MH+ [Da]	ΔM [ppm]	# Missed Cleavages
	High	vTITIAADSIETAVk	B7MD95	N-Term(TMT6plex); K15(TMT6plex)																						1990.19	1.86253	0
	High	aNDIDVPAALIDSEIDVLR	B7MD95	N-Term(TMT6plex)																						2268.22	-2.5398	0
	High	nVALEEQAVEAVLAk	B7MD95	N-Term(TMT6plex); K15(TMT6plex)	1.22874	2	3.19632	1.09516	2	3.97088	1.01119	2	0.0223441	0.865295	2	6.65462	1.1137	2	3.25817	1.32423	2	9.42605	1.14794	2	3.57026	2042.19	-0.782849	0
	High	eLPELTAEFIk	B7MD95	N-Term(TMT6plex); K11(TMT6plex)	1.34828	1		1.18133	1		0.864013	1		0.936684	1		1.22232	1		1.45842	1		1.25694	1		1748.03	0.463673	0
	High	vVVGLLLGEVIR	B7MD95	N-Term(TMT6plex)	1.17771	1		0.934107	1		1.10965	1		0.957387	1		1.1126	1		1.2948	1		1.05077	1		1495.98	-0.849935	0
	High	nFIDAIIk	B7MD95	N-Term(TMT6plex); K8(TMT6plex)	1.13778	2	2.73468	1.05354	2	9.98549	0.980037	2	10.8348	0.954684	2	0.708082	1.01386	2	1.70261	1.13385	2	9.52326	1.15519	2	14.648	1391.87	-0.472111	0
	High	iNPAGAPTYVPGEYk	B7MD95	N-Term(TMT6plex); K15(TMT6plex)																						2035.12	-1.83254	0
	High	aGEEFTIDVTFPEEYHAENLk	B7MD95	N-Term(TMT6plex); K21(TMT6plex)	1.25361	2	5.42602	0.969256	2	2.21847	0.925559	2	23.9456	1.11429	2	22.3274	0.693655	2	56.1787	1.60085	2	2.41774	1.16013	2	31.6863	2897.46	-1.80905	0
	High	sQAIEGLVk	B7MD95	N-Term(TMT6plex); K9(TMT6plex)																						1402.86	-2.11997	0
	High	eLFEEQAk	B7MD95	N-Term(TMT6plex); K8(TMT6plex)	1.06215	1		0.971312	1		1.02909	1		1.00896	1		0.881308	1		1.01187	1		1.169	1		1451.82	0.391128	0
	High	sELVNVAk	B7MD95	N-Term(TMT6plex); K8(TMT6plex)																						1317.81	-1.30345	0
P0A3B2	GTP-binding protein TypA/BipA OS=Escherichia coli O127:H6 (strain E2348/69 / EPEC) GN=typA PE=3 SV=1 - [TYPA_ECO27]	1	11	1.87791	20	17.4268	1.03244	20	7.28079	1.00446	20	8.30164	0.962083	19	14.286	2.01201	20	16.1952	1.78559	20	17.9737	1.93693	20	24.2721	67.3135
	A2	Sequence	Protein Group Accessions	Modifications	(129+130+131)/(126+127+128)	(129+130+131)/(126+127+128) Count	(129+130+131)/(126+127+128) Variability [%]	126/(126+127+128)	126/(126+127+128) Count	126/(126+127+128) Variability [%]	127/(126+127+128)	127/(126+127+128) Count	127/(126+127+128) Variability [%]	128/(126+127+128)	128/(126+127+128) Count	128/(126+127+128) Variability [%]	129/(126+127+128)	129/(126+127+128) Count	129/(126+127+128) Variability [%]	130/(126+127+128)	130/(126+127+128) Count	130/(126+127+128) Variability [%]	131/(126+127+128)	131/(126+127+128) Count	131/(126+127+128) Variability [%]	MH+ [Da]	ΔM [ppm]	# Missed Cleavages
	High	lFLGHGAEVYEGQIIGIHSR	P0A3B2	N-Term(TMT6plex)	1.63724	5	19.2235	0.950793	5	47.6791	1.03139	5	28.89	0.950374	5	12.4591	2.14621	5	18.1256	1.3744	5	15.5128	1.6189	5	5.0929	2425.32	-0.319665	0
	High	iNIVDTPGHADFGGEVER	P0A3B2	N-Term(TMT6plex)																						2155.1	-1.34716	0
	High	nIAIIAHVDHGk	P0A3B2	N-Term(TMT6plex); K12(TMT6plex)	2.06161	2	15.5026	1.06951	2	0.839292	1.04403	2	6.43632	0.856961	2	8.44531	2.06888	2	20.6958	2.03045	2	3.223	1.97634	2	24.2714	1746.04	0.68906	0
	High	aVAFALFGLQDR	P0A3B2	N-Term(TMT6plex)	1.81942	2	6.27143	0.955203	2	4.16827	0.925518	2	9.67601	1.15663	2	5.12085	1.84624	2	11.1597	1.86717	2	13.2653	1.64303	2	24.0564	1536.87	-0.650359	0
	High	vkPNQQVTIIDSEGk	P0A3B2	N-Term(TMT6plex); K2(TMT6plex); K15(TMT6plex)	2.1586	3	8.63703	1.08367	3	0.806054	0.983815	3	0.203533	0.917993	3	5.75746	2.23879	3	8.27918	2.08251	3	17.8518	2.15372	3	0.41756	2343.39	0.314785	0
	High	eLVHNVALR	P0A3B2	N-Term(TMT6plex)	1.70373	1		1.33997	1		0.645812	1		0.999369	1		1.5039	1		1.35633	1		2.07027	1		1279.77	0.193076	0
	High	aFAYGLkPIVVINk	P0A3B2	N-Term(TMT6plex); K7(TMT6plex); K14(TMT6plex)	1.81908	2	2.92726	1.03633	2	5.75506	0.822505	2	4.38931	1.1771	2	10.6011	2.06062	2	4.25639	1.87316	2	3.54535	1.532	2	1.12172	2220.41	-0.744054	0
	High	vLGHLGLER	P0A3B2	N-Term(TMT6plex)	1.76337	2	22.047	0.99019	2	2.51403	0.992943	2	3.8768	1.02852	2	1.47448	1.86999	2	26.613	1.67037	2	20.6556	1.6994	2	20.2796	1222.75	-0.891059	0
	High	vEETEDADAFR	P0A3B2	N-Term(TMT6plex)	2.19881	1		1.50367	1		1.26901	1					2.42313	1		1.60752	1		2.5103	1		1510.72	-1.70723	0
	High	eGFELAVSRPk	P0A3B2	N-Term(TMT6plex); K11(TMT6plex)	2.12524	1		1.03517	1		1.08174	1		0.857982	1		2.00194	1		1.96152	1		2.25195	1		1690.99	1.15305	0
	High	gLIGFR	P0A3B2	N-Term(TMT6plex)	1.75288	1		1.02529	1		1.00922	1		0.962083	1		1.93811	1		1.67173	1		1.63076	1		891.561	-0.759069	0
A7ZHA4	Chaperone protein DnaK OS=Escherichia coli O139:H28 (strain E24377A / ETEC) GN=dnaK PE=3 SV=1 - [DNAK_ECO24]	2	10	0.987279	10	13.4532	1.00279	9	5.50399	1.02921	10	14.0539	1.02674	9	17.6153	1.00849	8	13.9638	0.923405	10	12.7931	0.97065	10	21.6133	69.0725
	A2	Sequence	Protein Group Accessions	Modifications	(129+130+131)/(126+127+128)	(129+130+131)/(126+127+128) Count	(129+130+131)/(126+127+128) Variability [%]	126/(126+127+128)	126/(126+127+128) Count	126/(126+127+128) Variability [%]	127/(126+127+128)	127/(126+127+128) Count	127/(126+127+128) Variability [%]	128/(126+127+128)	128/(126+127+128) Count	128/(126+127+128) Variability [%]	129/(126+127+128)	129/(126+127+128) Count	129/(126+127+128) Variability [%]	130/(126+127+128)	130/(126+127+128) Count	130/(126+127+128) Variability [%]	131/(126+127+128)	131/(126+127+128) Count	131/(126+127+128) Variability [%]	MH+ [Da]	ΔM [ppm]	# Missed Cleavages
	High	hSQVFSTAEDNQSAVTIHVLQGER	A7ZHA4	N-Term(TMT6plex)	0.888466	3	2.9373	0.9666	3	2.78342	1.03897	3	4.19024	1.02674	3	25.4772	1.09332	2	0.825264	0.902919	3	6.65983	0.767012	3	11.4892	2882.47	3.16927	0
	High	iINEPTAAALAYGLDk	A7ZHA4	N-Term(TMT6plex); K16(TMT6plex)	0.987279	2	1.30793	0.998407	2	6.52466	0.974844	2	6.65577	1.03225	2	16.3397	0.989057	2	12.1527	0.946409	2	9.68869	0.969255	2	13.1626	2118.22	-0.0820887	0
	High	sLGQFNLDGINPAPR	A7ZHA4	N-Term(TMT6plex)																						1827.99	-1.03126	0
	High	tFEVLATNGDTHLGGEDFDSR	A7ZHA4	N-Term(TMT6plex)	0.993099	2	19.9874	1.02922	2	7.23693	1.00818	2	16.4461	0.926135	2	33.6693	1.06622	2	17.6117	0.97298	2	20.1207	0.919018	2	21.555	2510.2	0.299315	0
	High	lESLVEDLVNR	A7ZHA4	N-Term(TMT6plex)																						1515.86	-0.635603	0
	High	vALQDAGLSVSDIDDVILVGGQTR	A7ZHA4	N-Term(TMT6plex)	2.18867	1					2.86347	1								2.87753	1		2.7786	1		2670.45	0.294789	0
	High	iAGLEVk	A7ZHA4	N-Term(TMT6plex); K7(TMT6plex)																						1187.78	-0.111624	0
	High	qAVTNPQNTLFAIk	A7ZHA4	N-Term(TMT6plex); K14(TMT6plex)																						2003.17	1.36872	0
	High	nTTIPTk	A7ZHA4	N-Term(TMT6plex); K7(TMT6plex)	0.969141	2	8.41647	1.01055	2	1.14319	0.980897	2	13.481	1.00706	2	14.9495	0.812701	2	16.4254	1.00629	2	24.9056	0.97065	2	5.42355	1232.76	0.227983	0
	High	vAEFFGk	A7ZHA4	N-Term(TMT6plex); K7(TMT6plex)																						1255.74	-0.551813	0
B1XBA8	Catalase-peroxidase OS=Escherichia coli (strain K12 / DH10B) GN=katG PE=3 SV=1 - [KATG_ECODH]	4	10	1.27692	6	15.6172	0.956173	6	8.65443	0.989643	6	17.0505	1.07767	6	18.0712	1.36023	6	10.0416	1.13511	6	14.5703	1.21351	6	14.7318	79.9741
	A2	Sequence	Protein Group Accessions	Modifications	(129+130+131)/(126+127+128)	(129+130+131)/(126+127+128) Count	(129+130+131)/(126+127+128) Variability [%]	126/(126+127+128)	126/(126+127+128) Count	126/(126+127+128) Variability [%]	127/(126+127+128)	127/(126+127+128) Count	127/(126+127+128) Variability [%]	128/(126+127+128)	128/(126+127+128) Count	128/(126+127+128) Variability [%]	129/(126+127+128)	129/(126+127+128) Count	129/(126+127+128) Variability [%]	130/(126+127+128)	130/(126+127+128) Count	130/(126+127+128) Variability [%]	131/(126+127+128)	131/(126+127+128) Count	131/(126+127+128) Variability [%]	MH+ [Da]	ΔM [ppm]	# Missed Cleavages
	High	fAPLNSWPDNVSLDk	B1XBA8	N-Term(TMT6plex); K15(TMT6plex)	1.22429	2	22.7428	0.87689	2	28.1353	1.08301	2	8.92442	1.03519	2	19.7119	1.59725	2	39.3303	1.01526	2	22.4117	1.12284	2	9.24145	2161.17	-0.926219	0
	High	dWDVNAAAVR	B1XBA8	N-Term(TMT6plex)																						1345.7	-1.8283	0
	High	cPFHQGGHDQSAGAGTTTR	B1XBA8	N-Term(TMT6plex); C1(Methylthio)	1.42124	2	8.20123	1.01012	2	6.49806	0.908259	2	8.27752	1.09904	2	16.5854	1.40281	2	7.13337	1.20807	2	14.2299	1.56264	2	4.4386	2203	0.820596	0
	High	vDLLNQHSNR	B1XBA8	N-Term(TMT6plex)																						1424.78	0.844169	0
	High	hPEALAk	B1XBA8	N-Term(TMT6plex); K7(TMT6plex)																						1223.75	-0.183099	0
	High	aSLADIIVLAGVVGVEk	B1XBA8	N-Term(TMT6plex); K17(TMT6plex)	1.15538	1		0.945612	1		1.20402	1		0.823724	1		1.38386	1		0.86468	1		1.23241	1		2112.3	-0.624686	0
	High	fLNDPQAFNEAFAR	B1XBA8	N-Term(TMT6plex)																						1868.95	-0.832148	0
	High	dFVAAWVk	B1XBA8	N-Term(TMT6plex); K8(TMT6plex)	1.2124	1		0.93925	1		0.907355	1		1.20428	1		1.28584	1		1.17344	1		1.14534	1		1393.82	-0.794882	0
	High	lLWPIk	B1XBA8	N-Term(TMT6plex); K6(TMT6plex)																						1227.82	-0.240967	0
	High	dWWPNQLR	B1XBA8	N-Term(TMT6plex)																						1343.71	0.0184904	0
P0AFF8	Transcription termination/antitermination protein NusA OS=Escherichia coli O157:H7 GN=nusA PE=3 SV=1 - [NUSA_ECO57]	1	10	0.73915	3	2.80854	0.99359	3	5.45587	0.975609	3	6.05157	0.827845	3	12.1006	0.563486	3	93.9867	0.664502	3	28.1909	0.667913	3	17.9853	54.8371
	A2	Sequence	Protein Group Accessions	Modifications	(129+130+131)/(126+127+128)	(129+130+131)/(126+127+128) Count	(129+130+131)/(126+127+128) Variability [%]	126/(126+127+128)	126/(126+127+128) Count	126/(126+127+128) Variability [%]	127/(126+127+128)	127/(126+127+128) Count	127/(126+127+128) Variability [%]	128/(126+127+128)	128/(126+127+128) Count	128/(126+127+128) Variability [%]	129/(126+127+128)	129/(126+127+128) Count	129/(126+127+128) Variability [%]	130/(126+127+128)	130/(126+127+128) Count	130/(126+127+128) Variability [%]	131/(126+127+128)	131/(126+127+128) Count	131/(126+127+128) Variability [%]	MH+ [Da]	ΔM [ppm]	# Missed Cleavages
	High	eILAVVEAVSNEk	P0AFF8	N-Term(TMT6plex); K13(TMT6plex)																						1859.09	-0.42188	0
	High	eHEGEIITGVVk	P0AFF8	N-Term(TMT6plex); K12(TMT6plex)																						1769.02	0.163416	0
	High	nALATIAQAQEESLGDNkPADDLLNLEGVDR	P0AFF8	N-Term(TMT6plex); K18(TMT6plex)	0.753283	1		1.2433	1		0.936624	1		0.763189	1		0.969022	1		0.664502	1		0.667913	1		3738.96	1.63658	0
	High	iFEALESALATATk	P0AFF8	N-Term(TMT6plex); K14(TMT6plex)																						1923.12	-0.814684	0
	High	wLVVDEVTQPTk	P0AFF8	N-Term(TMT6plex); K12(TMT6plex)																						1873.09	2.05607	0
	High	hQAEAHAAIDTFTk	P0AFF8	N-Term(TMT6plex); K14(TMT6plex)	0.55104	2	45.6908	0.975489	2	2.72642	1.07653	2	14.6728	0.93073	2	17.4994	0.430874	2	41.4095	0.582699	2	49.8727	0.568111	2	43.736	1998.08	0.250115	0
	High	gVLYSVRPEAR	P0AFF8	N-Term(TMT6plex)																						1475.85	0.297148	0
	High	skPEMLIELFR	P0AFF8	N-Term(TMT6plex); K2(TMT6plex)																						1821.07	-0.250719	0
	High	eNFRPGDR	P0AFF8	N-Term(TMT6plex)																						1219.64	0.202971	0
	High	nIcWFGDEA	P0AFF8	N-Term(TMT6plex); C3(Methylthio)																						1329.58	0.037384	0
P06959	Dihydrolipoyllysine-residue acetyltransferase component of pyruvate dehydrogenase complex OS=Escherichia coli (strain K12) GN=aceF PE=1 SV=3 - [ODP2_ECOLI]	1	10	0.668529	12	17.188	1.03272	12	7.41763	0.994925	12	9.88398	0.955134	12	7.63285	0.633517	10	31.4542	0.736991	12	18.0235	0.665292	12	21.4554	66.0548
	A2	Sequence	Protein Group Accessions	Modifications	(129+130+131)/(126+127+128)	(129+130+131)/(126+127+128) Count	(129+130+131)/(126+127+128) Variability [%]	126/(126+127+128)	126/(126+127+128) Count	126/(126+127+128) Variability [%]	127/(126+127+128)	127/(126+127+128) Count	127/(126+127+128) Variability [%]	128/(126+127+128)	128/(126+127+128) Count	128/(126+127+128) Variability [%]	129/(126+127+128)	129/(126+127+128) Count	129/(126+127+128) Variability [%]	130/(126+127+128)	130/(126+127+128) Count	130/(126+127+128) Variability [%]	131/(126+127+128)	131/(126+127+128) Count	131/(126+127+128) Variability [%]	MH+ [Da]	ΔM [ppm]	# Missed Cleavages
	High	qEAAPAAAPAPAAGVk	P06959	N-Term(TMT6plex); K16(TMT6plex)	0.591173	2	12.3808	1.09615	2	21.2256	1.02477	2	21.1137	0.820536	2	4.60165	0.629991	1		0.758329	2	1.87458	0.576892	2	15.7265	1878.08	-0.628235	0
	High	vPDIGADEVEITEILVk	P06959	N-Term(TMT6plex); K17(TMT6plex)	0.640648	2	8.51544	0.968519	2	12.3465	1.00548	2	2.17899	1.03393	2	12.7192	0.40019	2	12.4908	0.69065	2	16.4762	0.706875	2	8.59191	2298.32	0.319418	0
	High	fITIINNTLSDIR	P06959	N-Term(TMT6plex)	0.634282	4	20.8793	1.05853	4	7.54284	0.97028	4	6.14703	0.962324	4	2.69195	0.665363	3	30.0804	0.659493	4	15.2087	0.610929	4	29.3761	1749.01	0.787807	0
	High	tDITELEAFR	P06959	N-Term(TMT6plex)	0.658752	1		1.01351	1		0.889206	1		1.12827	1		0.589847	1		0.725367	1		0.60662	1		1423.76	-0.239077	0
	High	fGEIEEVELGR	P06959	N-Term(TMT6plex)																						1506.8	-1.29276	0
	High	aEAPAAAPAAk	P06959	N-Term(TMT6plex); K11(TMT6plex)	0.907229	1		0.999241	1		1.0798	1		0.90821	1		0.825646	1		1.02027	1		0.807257	1		1425.85	-0.836473	0
	High	qEAAAPAPAAk	P06959	N-Term(TMT6plex); K11(TMT6plex)																						1482.87	0.405777	0
	High	sEFAENDAYVHATPLIR	P06959	N-Term(TMT6plex)	0.983842	1		1.09535	1		0.899472	1		1.00656	1		0.83844	1		1.06665	1		0.947722	1		2162.11	0.104613	0
	High	eDVQAYVk	P06959	N-Term(TMT6plex); K8(TMT6plex)																						1409.8	-0.145193	0
	High	gIIELSR	P06959	N-Term(TMT6plex)	0.712997	1		1.076	1		1.03942	1		0.856761	1		0.637061	1		0.690015	1		0.746712	1		1016.63	0.151832	0
P0AG32	Transcription termination factor Rho OS=Escherichia coli O157:H7 GN=rho PE=3 SV=1 - [RHO_ECO57]	1	10	0.942856	10	6.9436	1.01027	10	8.28433	1.06371	10	10.3719	0.940965	10	5.96166	0.938773	10	20.5641	0.952189	10	8.27812	0.920304	10	12.412	46.9746
	A2	Sequence	Protein Group Accessions	Modifications	(129+130+131)/(126+127+128)	(129+130+131)/(126+127+128) Count	(129+130+131)/(126+127+128) Variability [%]	126/(126+127+128)	126/(126+127+128) Count	126/(126+127+128) Variability [%]	127/(126+127+128)	127/(126+127+128) Count	127/(126+127+128) Variability [%]	128/(126+127+128)	128/(126+127+128) Count	128/(126+127+128) Variability [%]	129/(126+127+128)	129/(126+127+128) Count	129/(126+127+128) Variability [%]	130/(126+127+128)	130/(126+127+128) Count	130/(126+127+128) Variability [%]	131/(126+127+128)	131/(126+127+128) Count	131/(126+127+128) Variability [%]	MH+ [Da]	ΔM [ppm]	# Missed Cleavages
	High	iLFENLTPLHANSR	P0AG32	N-Term(TMT6plex)																						1854.04	-0.598538	0
	High	hVQVAEMVIEk	P0AG32	N-Term(TMT6plex); K11(TMT6plex)																						1741.01	-0.409411	0
	High	dVIILLDSITR	P0AG32	N-Term(TMT6plex)	0.986225	1		0.906068	1		1.12266	1		0.97836	1		0.954248	1		0.998659	1		0.946503	1		1486.9	0.0593481	0
	High	vLTGGVDANALHRPk	P0AG32	N-Term(TMT6plex); K15(TMT6plex)	0.943864	3	2.76144	1.0478	3	3.17615	1.00941	3	2.9565	0.931908	3	0.825909	0.923549	3	31.2086	0.943095	3	3.67823	1.00709	3	9.28136	2006.19	-0.127917	0
	High	qDIIFAILk	P0AG32	N-Term(TMT6plex); K9(TMT6plex)	0.86966	1		0.905925	1		1.12094	1		0.980718	1		0.704693	1		0.799998	1		0.994267	1		1518.97	1.15326	0
	High	iIHPMGEIDAMEFLINk	P0AG32	N-Term(TMT6plex); K17(TMT6plex)	1.07207	2	6.24177	1.07099	2	16.7253	1.02638	2	26.5828	0.848058	2	11.9441	1.11502	2	11.4584	1.20926	2	26.5738	0.846982	2	6.20926	2429.33	0.318006	0
	High	vLDLASPIGR	P0AG32	N-Term(TMT6plex)																						1269.77	0.489693	0
	High	vNEVNFDkPENAR	P0AG32	N-Term(TMT6plex); K8(TMT6plex)	0.919454	3	3.56888	1.02494	3	1.02454	0.994575	3	4.45117	0.980919	3	4.08992	0.855996	3	12.9843	0.90696	3	8.65416	0.894831	3	11.3452	1990.08	0.0998238	0
	High	yFALLk	P0AG32	N-Term(TMT6plex); K6(TMT6plex)																						1212.78	1.01236	0
	High	mDEVIYEEFk	P0AG32	N-Term(TMT6plex); K10(TMT6plex)																						1760.92	0.502692	0
A7ZV74	50S ribosomal protein L9 OS=Escherichia coli O139:H28 (strain E24377A / ETEC) GN=rplI PE=3 SV=1 - [RL9_ECO24]	1	10	0.821741	11	6.77192	1.04002	11	3.7197	0.958343	11	10.1998	0.99648	11	11.9513	0.75901	11	26.5838	0.837377	11	6.0038	0.833702	11	6.0105	15.7595
	A2	Sequence	Protein Group Accessions	Modifications	(129+130+131)/(126+127+128)	(129+130+131)/(126+127+128) Count	(129+130+131)/(126+127+128) Variability [%]	126/(126+127+128)	126/(126+127+128) Count	126/(126+127+128) Variability [%]	127/(126+127+128)	127/(126+127+128) Count	127/(126+127+128) Variability [%]	128/(126+127+128)	128/(126+127+128) Count	128/(126+127+128) Variability [%]	129/(126+127+128)	129/(126+127+128) Count	129/(126+127+128) Variability [%]	130/(126+127+128)	130/(126+127+128) Count	130/(126+127+128) Variability [%]	131/(126+127+128)	131/(126+127+128) Count	131/(126+127+128) Variability [%]	MH+ [Da]	ΔM [ppm]	# Missed Cleavages
	High	dIADAVTAAGVEVAk	A7ZV74	N-Term(TMT6plex); K15(TMT6plex)	0.87493	2	8.83471	1.01258	2	0.245138	1.00031	2	10.7416	0.982492	2	14.0738	0.861635	2	7.33935	0.854766	2	14.6999	0.858702	2	4.30857	1888.08	-1.38873	0
	High	iNALETVTIASk	A7ZV74	N-Term(TMT6plex); K12(TMT6plex)	0.815358	1		1.06952	1		0.934896	1		0.99648	1		0.747207	1		0.808503	1		0.824202	1		1718.05	-0.807431	0
	High	vANLGSLGDQVNVk	A7ZV74	N-Term(TMT6plex); K14(TMT6plex)	0.859534	1		1.05741	1		0.958343	1		0.983174	1		0.906727	1		0.811986	1		0.833702	1		1872.09	-0.391834	0
	High	lAEVLAAANAR	A7ZV74	N-Term(TMT6plex)	0.818322	2	0.618002	1.01793	2	12.6473	0.989126	2	5.49015	0.988922	2	10.4016	0.744249	2	2.91229	0.83932	2	7.47038	0.802425	2	7.41768	1327.79	-1.64348	0
	High	tTGEHEVSFQVHSEVFAk	A7ZV74	N-Term(TMT6plex); K18(TMT6plex)	0.81628	2	7.7643	1.03383	2	0.884206	0.810144	2	2.39041	1.2	2	3.03752	0.764135	2	28.7507	0.849792	2	2.18233	0.771013	2	5.58886	2490.3	0.452154	0
	High	mQVILLDk	A7ZV74	N-Term(TMT6plex); K8(TMT6plex)	0.714804	1		1.04867	1		1.03722	1		0.89587	1		0.444621	1		0.705297	1		0.854942	1		1417.88	-1.05695	0
	High	nIEFFEAR	A7ZV74	N-Term(TMT6plex)	0.751479	1		1.06126	1		1.03153	1		0.88627	1		0.662342	1		0.862548	1		0.665523	1		1254.67	-2.26719	0
	High	nFLVPQGk	A7ZV74	N-Term(TMT6plex); K8(TMT6plex)	0.92155	1		0.971987	1		0.994511	1		1.05143	1		0.970831	1		0.87195	1		0.893368	1		1360.84	-0.00331914	0
	High	lFGSIGTR	A7ZV74	N-Term(TMT6plex)																						1079.64	1.07092	0
	High	aVPATk	A7ZV74	N-Term(TMT6plex); K6(TMT6plex)																						1044.68	0.257624	0
A7ZSI4	DNA-directed RNA polymerase subunit alpha OS=Escherichia coli O139:H28 (strain E24377A / ETEC) GN=rpoA PE=3 SV=1 - [RPOA_ECO24]	1	10	1.0213	9	8.01623	1.03893	9	6.9512	0.956285	9	10.4073	0.970702	9	8.68099	0.98662	8	18.3748	1.05065	9	5.13211	1.00761	9	14.8364	36.4892
	A2	Sequence	Protein Group Accessions	Modifications	(129+130+131)/(126+127+128)	(129+130+131)/(126+127+128) Count	(129+130+131)/(126+127+128) Variability [%]	126/(126+127+128)	126/(126+127+128) Count	126/(126+127+128) Variability [%]	127/(126+127+128)	127/(126+127+128) Count	127/(126+127+128) Variability [%]	128/(126+127+128)	128/(126+127+128) Count	128/(126+127+128) Variability [%]	129/(126+127+128)	129/(126+127+128) Count	129/(126+127+128) Variability [%]	130/(126+127+128)	130/(126+127+128) Count	130/(126+127+128) Variability [%]	131/(126+127+128)	131/(126+127+128) Count	131/(126+127+128) Variability [%]	MH+ [Da]	ΔM [ppm]	# Missed Cleavages
	High	iAYNVEAAR	A7ZSI4	N-Term(TMT6plex)	1.0213	1		1.0397	1		0.944832	1		1.02367	1		0.854308	1		1.05065	1		1.04682	1		1235.69	-0.861262	0
	High	lLVDAcYSPVER	A7ZSI4	N-Term(TMT6plex); C6(Methylthio)																						1639.84	-0.805512	0
	High	aEAIHYIGDLVQR	A7ZSI4	N-Term(TMT6plex)	1.04323	2	9.76263	1.04568	2	16.206	0.992328	2	5.4894	0.941224	2	16.6618	1.09828	2	7.76625	1.00026	2	3.46542	0.997297	2	17.1142	1713.95	-0.746859	0
	High	mQGSVTEFLkPR	A7ZSI4	N-Term(TMT6plex); K10(TMT6plex)																						1851.06	0.414208	0
	High	iHSEEDERPIGR	A7ZSI4	N-Term(TMT6plex)	1.04212	3	1.70294	1.03028	3	1.2401	1.09627	3	0.841903	0.970702	3	8.68099	1.04293	2	6.87522	1.08763	3	0.870328	1.00761	3	11.3895	1666.87	0.0919245	0
	High	vTLEPLER	A7ZSI4	N-Term(TMT6plex)																						1185.71	1.2741	0
	High	gFGHTLGNALR	A7ZSI4	N-Term(TMT6plex)	0.970915	2	20.5533	1.05689	2	5.97321	1.03458	2	12.322	0.881187	2	8.58614	0.858814	2	19.3847	0.973757	2	18.2203	0.98981	2	23.3512	1371.77	-1.01278	0
	High	aATILAEQLEAFVDLR	A7ZSI4	N-Term(TMT6plex)																						1989.12	0.561399	0
	High	eEkPEFDPILLRPVDDLELTVR	A7ZSI4	N-Term(TMT6plex); K3(TMT6plex)	0.967626	1		1.08874	1		0.891628	1		1.02519	1		0.782083	1		1.0279	1		0.978081	1		3081.72	-0.31355	0
	High	sGIGPVTAADITHDGDVEIVkPQHVIcHLTDENASISMR	A7ZSI4	N-Term(TMT6plex); K21(TMT6plex); C27(Methylthio)																						4630.36	2.06785	0
A7ZSK3	30S ribosomal protein S3 OS=Escherichia coli O139:H28 (strain E24377A / ETEC) GN=rpsC PE=3 SV=1 - [RS3_ECO24]	1	10	0.85105	25	11.4106	0.997201	25	14.0932	0.93621	25	13.6537	1.04261	25	14.7604	0.828781	25	16.9993	0.81656	25	5.89536	0.834044	25	17.0647	25.9672
	A2	Sequence	Protein Group Accessions	Modifications	(129+130+131)/(126+127+128)	(129+130+131)/(126+127+128) Count	(129+130+131)/(126+127+128) Variability [%]	126/(126+127+128)	126/(126+127+128) Count	126/(126+127+128) Variability [%]	127/(126+127+128)	127/(126+127+128) Count	127/(126+127+128) Variability [%]	128/(126+127+128)	128/(126+127+128) Count	128/(126+127+128) Variability [%]	129/(126+127+128)	129/(126+127+128) Count	129/(126+127+128) Variability [%]	130/(126+127+128)	130/(126+127+128) Count	130/(126+127+128) Variability [%]	131/(126+127+128)	131/(126+127+128) Count	131/(126+127+128) Variability [%]	MH+ [Da]	ΔM [ppm]	# Missed Cleavages
	High	vVADIAGVPAQINIAEVR	A7ZSK3	N-Term(TMT6plex)	0.861273	2	11.4155	1.12277	2	3.56127	0.842676	2	4.43741	1.04041	2	0.603901	0.78479	2	26.7324	0.803811	2	8.20971	0.910063	2	19.9623	2064.2	0.00433014	0
	High	gEILGGMAAVEQPEkPAAQPk	A7ZSK3	N-Term(TMT6plex); K15(TMT6plex); K21(TMT6plex)	0.875143	2	6.51098	1.07189	2	3.81451	0.865722	2	15.6535	1.07084	2	10.7504	0.732331	2	40.7465	0.905097	2	14.798	0.872355	2	10.3111	2808.59	0.588932	0
	High	eFADNLDSDFk	A7ZSK3	N-Term(TMT6plex); K11(TMT6plex)	0.853761	2	16.88	1.11772	2	10.8425	0.907776	2	9.94594	0.959352	2	4.98485	0.896654	2	21.3439	0.858753	2	10.7169	0.780401	2	20.1802	1758.9	0.111417	0
	High	lGIVkPWNSTWFANTk	A7ZSK3	N-Term(TMT6plex); K5(TMT6plex); K16(TMT6plex)	0.788203	5	7.92512	0.878688	5	2.51916	0.819845	5	5.33002	1.3932	5	1.14793	0.868418	5	9.97675	0.810376	5	4.76585	0.684304	5	13.6284	2549.48	-0.688127	0
	High	lVADSITSQLER	A7ZSK3	N-Term(TMT6plex)	0.823562	2	4.87049	1.04554	2	7.02654	0.983596	2	2.96538	0.964611	2	6.33291	0.789562	2	2.12779	0.817092	2	0.649569	0.809719	2	10.533	1560.89	3.58236	0
	High	lGGAEIAR	A7ZSK3	N-Term(TMT6plex)																						1015.61	-0.384696	0
	High	kPELDAk	A7ZSK3	N-Term(TMT6plex); K1(TMT6plex); K7(TMT6plex)	0.811679	2	7.77275	1.03726	2	0.705213	1.01929	2	0.985967	0.933379	2	2.39297	0.716859	2	10.5186	0.812884	2	0.66898	0.828055	2	12.9057	1487.94	-1.03907	0
	High	vWIFk	A7ZSK3	N-Term(TMT6plex); K5(TMT6plex)	0.836549	4	12.5242	1.0011	4	7.76418	0.903374	4	4.23706	1.15978	4	7.271	0.835161	4	13.4306	0.818203	4	10.3812	0.808793	4	16.6782	1150.74	-1.66782	0
	High	vTIHTARPGIVIGk	A7ZSK3	N-Term(TMT6plex); K14(TMT6plex)	0.899936	4	10.9407	0.923822	4	3.4674	1.06702	4	5.21221	1.02106	4	6.06038	0.851285	4	17.3898	0.808045	4	9.84564	0.970628	4	3.83453	1920.21	-0.499305	0
	High	iVIERPAk	A7ZSK3	N-Term(TMT6plex); K8(TMT6plex)	0.891241	2	0.217113	0.998205	2	4.74923	1.04537	2	15.9612	0.93948	2	15.5339	0.877557	2	2.55874	0.851634	2	11.7373	0.889362	2	9.5427	1383.91	0.111941	0
P0A6A5	Acetate kinase OS=Escherichia coli O157:H7 GN=ackA PE=3 SV=1 - [ACKA_ECO57]	1	9	0.743476	14	11.9204	1.00014	14	6.12324	1.01337	14	12.364	0.973607	14	13.8131	0.685152	14	18.877	0.730431	14	10.6218	0.733923	14	9.2951	43.2631
	A2	Sequence	Protein Group Accessions	Modifications	(129+130+131)/(126+127+128)	(129+130+131)/(126+127+128) Count	(129+130+131)/(126+127+128) Variability [%]	126/(126+127+128)	126/(126+127+128) Count	126/(126+127+128) Variability [%]	127/(126+127+128)	127/(126+127+128) Count	127/(126+127+128) Variability [%]	128/(126+127+128)	128/(126+127+128) Count	128/(126+127+128) Variability [%]	129/(126+127+128)	129/(126+127+128) Count	129/(126+127+128) Variability [%]	130/(126+127+128)	130/(126+127+128) Count	130/(126+127+128) Variability [%]	131/(126+127+128)	131/(126+127+128) Count	131/(126+127+128) Variability [%]	MH+ [Da]	ΔM [ppm]	# Missed Cleavages
	High	dAASFAPLHNPAHLIGIEEALk	P0A6A5	N-Term(TMT6plex); K22(TMT6plex)	0.730204	5	9.47314	1.01684	5	4.50738	0.957064	5	7.70749	1.01901	5	8.64354	0.682687	5	12.3256	0.703123	5	7.80113	0.713338	5	11.2434	2772.55	0.204733	0
	High	lGVLGFEVDHER	P0A6A5	N-Term(TMT6plex)	0.750671	1		1.00208	1		1.08647	1		0.896067	1		0.683197	1		0.767851	1		0.73965	1		1599.87	0.269268	0
	High	eSGLLGLTEVTSDcR	P0A6A5	N-Term(TMT6plex); C14(Methylthio)	0.977102	1		0.907109	1		1.1155	1		0.985961	1		0.939213	1		1.046	1		0.888416	1		1854.91	-0.543053	0
	High	yTSSVVIDESVIQGIk	P0A6A5	N-Term(TMT6plex); K16(TMT6plex)																						2196.25	-0.747401	0
	High	lVLVLNcGSSSLk	P0A6A5	N-Term(TMT6plex); C7(Methylthio); K13(TMT6plex)	0.749502	1		0.929083	1		1.00083	1		1.10056	1		0.846628	1		0.693372	1		0.706415	1		1837.07	2.95187	0
	High	yGAHGTSHFYVTQEAAk	P0A6A5	N-Term(TMT6plex); K17(TMT6plex)	0.831682	1		0.933984	1		0.854102	1		1.27808	1		0.913247	1		0.824474	1		0.74822	1		2325.2	-0.448291	0
	High	eGTRPAVVIPTNEELVIAQDASR	P0A6A5	N-Term(TMT6plex)	0.661867	4	7.38187	1.01152	4	3.45861	1.10402	4	0.696192	0.882175	4	3.55693	0.593401	4	36.6572	0.669903	4	18.6036	0.713185	4	12.9842	2694.46	0.921603	0
	High	aMDVYcHR	P0A6A5	N-Term(TMT6plex); C6(Methylthio)																						1269.57	-0.228578	0
	High	iVHGGEk	P0A6A5	N-Term(TMT6plex); K7(TMT6plex)	0.743693	1		1.05856	1		0.931505	1		1.01531	1		0.687112	1		0.758837	1		0.728241	1		1197.74	1.85372	0
P25516	Aconitate hydratase 1 OS=Escherichia coli (strain K12) GN=acnA PE=1 SV=3 - [ACON1_ECOLI]	1	9	0.469399	8	28.78	0.967206	8	4.36706	0.990735	8	3.84448	1.06414	8	7.81007	0.392655	6	3.20963	0.444079	8	27.0217	0.488218	8	41.8773	97.6158
	A2	Sequence	Protein Group Accessions	Modifications	(129+130+131)/(126+127+128)	(129+130+131)/(126+127+128) Count	(129+130+131)/(126+127+128) Variability [%]	126/(126+127+128)	126/(126+127+128) Count	126/(126+127+128) Variability [%]	127/(126+127+128)	127/(126+127+128) Count	127/(126+127+128) Variability [%]	128/(126+127+128)	128/(126+127+128) Count	128/(126+127+128) Variability [%]	129/(126+127+128)	129/(126+127+128) Count	129/(126+127+128) Variability [%]	130/(126+127+128)	130/(126+127+128) Count	130/(126+127+128) Variability [%]	131/(126+127+128)	131/(126+127+128) Count	131/(126+127+128) Variability [%]	MH+ [Da]	ΔM [ppm]	# Missed Cleavages
	High	aFAASNELEVNATHk	P25516	N-Term(TMT6plex); K15(TMT6plex)	0.448258	2	10.6355	0.955182	2	0.753468	0.934024	2	4.65645	1.14823	2	5.58565	0.436059	2	18.4357	0.411048	2	7.36699	0.468546	2	8.91561	2060.11	-2.29845	0
	High	iDTATELTYYQNDGILHYVIR	P25516	N-Term(TMT6plex)	0.592116	1		1.09985	1		0.990833	1		0.885983	1					0.807319	1		0.724624	1		2727.42	0.980713	0
	High	wQDGNSVTEEDIHALAGWLk	P25516	N-Term(TMT6plex); K20(TMT6plex)	0.404707	3	18.3647	0.944434	3	1.66517	1.01509	3	5.17478	1.06226	3	0.524738	0.388176	3	1.9797	0.419601	3	12.5575	0.375773	3	37.2105	2727.41	-0.0550059	0
	High	lSPFFDEMQATPAPVEDIHGAR	P25516	N-Term(TMT6plex)	0.848346	1		1.64827	2	84.1841	0.990637	1		1.01096	1		0.766554	1		1.07325	1		0.646285	1		2657.32	0.0570739	0
	High	vNPLSPVDLVIDHSVTVDR	P25516	N-Term(TMT6plex)																						2304.28	0.920084	0
	High	eGITATDLVLTVTQMLR	P25516	N-Term(TMT6plex)	0.612593	1					1.96803	1		1.12311	1					0.775548	1		0.805749	1		2090.17	-1.34638	0
	High	vLLENLLR	P25516	N-Term(TMT6plex)																						1198.77	-0.289618	0
	High	hLPDSDVVSIYDAAMR	P25516	N-Term(TMT6plex)																						2018.01	-3.29909	0
	High	eIAYRPAR	P25516	N-Term(TMT6plex)																						1204.7	0.686076	0
A1AJV0	Phosphopentomutase OS=Escherichia coli O1:K1 / APEC GN=deoB PE=3 SV=1 - [DEOB_ECOK1]	3	9	0.885529	11	3.98401	0.972844	11	6.13441	0.972119	11	10.0706	1.03033	11	15.9173	0.805344	11	16.7039	0.878922	11	5.8872	0.91398	11	11.9248	44.365
	A2	Sequence	Protein Group Accessions	Modifications	(129+130+131)/(126+127+128)	(129+130+131)/(126+127+128) Count	(129+130+131)/(126+127+128) Variability [%]	126/(126+127+128)	126/(126+127+128) Count	126/(126+127+128) Variability [%]	127/(126+127+128)	127/(126+127+128) Count	127/(126+127+128) Variability [%]	128/(126+127+128)	128/(126+127+128) Count	128/(126+127+128) Variability [%]	129/(126+127+128)	129/(126+127+128) Count	129/(126+127+128) Variability [%]	130/(126+127+128)	130/(126+127+128) Count	130/(126+127+128) Variability [%]	131/(126+127+128)	131/(126+127+128) Count	131/(126+127+128) Variability [%]	MH+ [Da]	ΔM [ppm]	# Missed Cleavages
	High	fGDVGADTLGHIAEAcAk	A1AJV0	N-Term(TMT6plex); C16(Methylthio); K18(TMT6plex)	0.885529	3	2.68445	1.0231	3	0.215161	1.02374	3	2.3746	1.01363	3	2.42345	0.776709	3	5.37146	0.891992	3	2.18878	0.92637	3	4.24942	2279.16	0.361115	0
	High	aTGLDALFDATIk	A1AJV0	N-Term(TMT6plex); K13(TMT6plex)																						1794.04	-0.226616	0
	High	hDLAVEPPAPTVLQk	A1AJV0	N-Term(TMT6plex); K15(TMT6plex)	0.919706	4	3.5755	0.998588	4	1.79475	0.852121	4	7.05732	1.23005	4	1.91308	0.955139	4	9.13129	0.910174	4	6.12139	0.851199	4	10.836	2073.21	-0.89028	0
	High	eHIPVLVYGPk	A1AJV0	N-Term(TMT6plex); K11(TMT6plex)	0.856325	3	6.26797	0.898169	3	2.94306	0.972119	3	0.713264	1.10233	3	12.245	0.760854	3	8.69595	0.800751	3	2.52913	0.89694	3	16.3334	1710.03	-0.428146	0
	High	iADIYANcGITk	A1AJV0	N-Term(TMT6plex); C8(Methylthio); K12(TMT6plex)																						1785.96	-2.86884	0
	High	dVAGYAAGLELFDR	A1AJV0	N-Term(TMT6plex)																						1725.9	-0.187949	0
	High	dDDILILTADHGcDPTWTGTDHTR	A1AJV0	N-Term(TMT6plex); C13(Methylthio)	0.867398	1		0.88756	1		1.25807	1		0.833139	1		0.708616	1		0.760756	1		1.02305	1		2943.34	-0.926283	0
	High	hGQVVSVGk	A1AJV0	N-Term(TMT6plex); K9(TMT6plex)																						1368.84	-0.264906	0
	High	vIARPFIGDk	A1AJV0	N-Term(TMT6plex); K10(TMT6plex)																						1573.98	-0.0507987	0
P0A9B4	Glyceraldehyde-3-phosphate dehydrogenase A OS=Escherichia coli O157:H7 GN=gapA PE=3 SV=2 - [G3P1_ECO57]	1	9	1.04332	7	15.598	1.00738	7	7.29209	0.956174	7	4.1501	1.00189	7	3.87327	1.05676	7	15.2041	1.14745	7	13.5045	0.993084	7	23.6613	35.5102
	A2	Sequence	Protein Group Accessions	Modifications	(129+130+131)/(126+127+128)	(129+130+131)/(126+127+128) Count	(129+130+131)/(126+127+128) Variability [%]	126/(126+127+128)	126/(126+127+128) Count	126/(126+127+128) Variability [%]	127/(126+127+128)	127/(126+127+128) Count	127/(126+127+128) Variability [%]	128/(126+127+128)	128/(126+127+128) Count	128/(126+127+128) Variability [%]	129/(126+127+128)	129/(126+127+128) Count	129/(126+127+128) Variability [%]	130/(126+127+128)	130/(126+127+128) Count	130/(126+127+128) Variability [%]	131/(126+127+128)	131/(126+127+128) Count	131/(126+127+128) Variability [%]	MH+ [Da]	ΔM [ppm]	# Missed Cleavages
	High	aGIALNDNFVk	P0A9B4	N-Term(TMT6plex); K11(TMT6plex)	1.18535	1		0.9342	1		1.09139	1		0.980175	1		0.954323	1		1.22145	1		1.23588	1		1619.95	-0.590034	0
	High	gASQNIIPSSTGAAk	P0A9B4	N-Term(TMT6plex); K15(TMT6plex)																						1860.06	-0.0264058	0
	High	lVSWYDNETGYSNk	P0A9B4	N-Term(TMT6plex); K14(TMT6plex)																						2134.09	0.878268	0
	High	vLDLIAHISk	P0A9B4	N-Term(TMT6plex); K10(TMT6plex)	1.14428	2	19.1202	1.00555	2	7.07422	1.001	2	9.71554	0.994272	2	2.74143	1.36555	2	14.0041	1.10383	2	19.3677	0.990391	2	23.2422	1567	0.506931	0
	High	vINDNFGIIEGLMTTVHATTATQk	P0A9B4	N-Term(TMT6plex); K24(TMT6plex)	1.14667	2	25.4506	0.944969	2	16.883	0.949413	2	1.05204	1.12792	2	17.7043	1.29875	2	36.2035	1.17044	2	2.94197	0.955183	2	44.1204	3032.65	0.441232	0
	High	vPTPNVSVVDLTVR	P0A9B4	N-Term(TMT6plex)																						1725.01	0.262234	0
	High	aATYEQIk	P0A9B4	N-Term(TMT6plex); K8(TMT6plex)	0.939724	1		1.00738	1		0.929791	1		1.08553	1		1.01359	1		0.825608	1		0.956177	1		1381.81	0.592572	0
	High	fDGTVEVk	P0A9B4	N-Term(TMT6plex); K8(TMT6plex)																						1352.78	0.725641	0
	High	tVDGPSHk	P0A9B4	N-Term(TMT6plex); K8(TMT6plex)	1.04332	1		1.02469	1		1.04298	1		0.920546	1		1.05676	1		1.03434	1		0.993084	1		1298.75	-0.0581278	0
P0AC54	Glucose-6-phosphate 1-dehydrogenase OS=Escherichia coli O6:H1 (strain CFT073 / ATCC 700928 / UPEC) GN=zwf PE=3 SV=1 - [G6PD_ECOL6]	2	9	1.42595	6	12.9518	1.04458	6	17.7143	1.03123	6	8.04858	0.897749	6	16.7649	1.41755	6	12.0157	1.43689	6	5.59106	1.44887	6	25.3844	55.6693
	A2	Sequence	Protein Group Accessions	Modifications	(129+130+131)/(126+127+128)	(129+130+131)/(126+127+128) Count	(129+130+131)/(126+127+128) Variability [%]	126/(126+127+128)	126/(126+127+128) Count	126/(126+127+128) Variability [%]	127/(126+127+128)	127/(126+127+128) Count	127/(126+127+128) Variability [%]	128/(126+127+128)	128/(126+127+128) Count	128/(126+127+128) Variability [%]	129/(126+127+128)	129/(126+127+128) Count	129/(126+127+128) Variability [%]	130/(126+127+128)	130/(126+127+128) Count	130/(126+127+128) Variability [%]	131/(126+127+128)	131/(126+127+128) Count	131/(126+127+128) Variability [%]	MH+ [Da]	ΔM [ppm]	# Missed Cleavages
	High	aVTQTAQAcDLVIFGAk	P0AC54	N-Term(TMT6plex); C9(Methylthio); K17(TMT6plex)	1.41237	2	4.12972	0.989525	2	10.9667	1.02593	2	6.97345	0.983011	2	5.5338	1.31077	2	23.9875	1.42487	2	7.58365	1.37492	2	17.2269	2240.22	-1.03012	0
	High	eTVLNLLALR	P0AC54	N-Term(TMT6plex)																						1370.86	-0.49205	0
	High	lDLSYSETFNQTHLADAYER	P0AC54	N-Term(TMT6plex)	1.67413	2	3.54078	1.31603	2	13.25	0.848271	2	38.6337	0.727533	2	23.5643	1.74211	2	19.5684	1.46602	2	1.87022	1.73878	2	1.93228	2602.26	-1.77489	0
	High	hNLQITk	P0AC54	N-Term(TMT6plex); K7(TMT6plex)																						1311.81	-0.861347	0
	High	fANSLFVNNWDNR	P0AC54	N-Term(TMT6plex)																						1825.91	-3.10555	0
	High	wAGVPFYLR	P0AC54	N-Term(TMT6plex)																						1337.76	0.0599782	0
	High	iDHYLGk	P0AC54	N-Term(TMT6plex); K7(TMT6plex)	1.40013	1		1.02431	1		0.988994	1		0.988761	1		1.31458	1		1.42621	1		1.36045	1		1303.78	0.354293	0
	High	gIQALFVR	P0AC54	N-Term(TMT6plex)																						1132.7	-0.337617	0
	High	cSEVVVYFk	P0AC54	N-Term(TMT6plex); C1(Methylthio); K9(TMT6plex)	1.23319	1		0.936499	1		1.25038	1		0.777698	1		1.30818	1		1.26236	1		1.1002	1		1577.85	0.493887	0
P0AD62	Pyruvate kinase I OS=Escherichia coli O157:H7 GN=pykF PE=3 SV=1 - [KPYK1_ECO57]	1	9	0.782101	7	16.6308	0.983438	7	4.81723	0.977336	7	12.8175	1.02295	7	16.3649	0.728799	7	7.20842	0.720852	7	27.9099	0.750836	7	11.538	50.6973
	A2	Sequence	Protein Group Accessions	Modifications	(129+130+131)/(126+127+128)	(129+130+131)/(126+127+128) Count	(129+130+131)/(126+127+128) Variability [%]	126/(126+127+128)	126/(126+127+128) Count	126/(126+127+128) Variability [%]	127/(126+127+128)	127/(126+127+128) Count	127/(126+127+128) Variability [%]	128/(126+127+128)	128/(126+127+128) Count	128/(126+127+128) Variability [%]	129/(126+127+128)	129/(126+127+128) Count	129/(126+127+128) Variability [%]	130/(126+127+128)	130/(126+127+128) Count	130/(126+127+128) Variability [%]	131/(126+127+128)	131/(126+127+128) Count	131/(126+127+128) Variability [%]	MH+ [Da]	ΔM [ppm]	# Missed Cleavages
	High	gVNLPGVSIALPALAEk	P0AD62	N-Term(TMT6plex); K17(TMT6plex)																						2107.29	-0.8578	0
	High	aHGGENIHIISk	P0AD62	N-Term(TMT6plex); K12(TMT6plex)	0.782101	1		0.961572	1		0.859711	1		1.23435	1		0.678265	1		0.725526	1		0.861145	1		1734.01	0.138185	0
	High	eLALQSGLAHk	P0AD62	N-Term(TMT6plex); K11(TMT6plex)																						1624.98	0.273744	0
	High	lDAPLIVVATQGGk	P0AD62	N-Term(TMT6plex); K14(TMT6plex)																						1840.13	0.269822	0
	High	iVcTIGPk	P0AD62	N-Term(TMT6plex); C3(Methylthio); K8(TMT6plex)																						1334.79	-3.16438	0
	High	lNFSHGDYAEHGQR	P0AD62	N-Term(TMT6plex)	0.773238	4	17.7279	1.00187	4	4.79325	0.99973	4	11.1302	1.01956	4	16.4115	0.75261	4	7.54433	0.657253	4	25.8808	0.743824	4	5.75469	1859.9	-0.115648	0
	High	tAHQLVLSk	P0AD62	N-Term(TMT6plex); K9(TMT6plex)																						1454.91	0.100914	0
	High	gVVPQLVk	P0AD62	N-Term(TMT6plex); K8(TMT6plex)	0.820443	1		1.0159	1		0.977336	1		1.01457	1		0.728799	1		0.802512	1		0.853858	1		1297.86	-0.328339	0
	High	eITSTDDFYR	P0AD62	N-Term(TMT6plex)	0.666199	1		0.947491	1		1.04319	1		1.02295	1		0.721601	1		0.561418	1		0.698432	1		1475.72	0.256232	0
P08997	Malate synthase A OS=Escherichia coli (strain K12) GN=aceB PE=1 SV=1 - [MASY_ECOLI]	1	9	0.869153	18	4.78518	0.871049	18	9.48759	0.998911	18	11.0673	1.21211	18	4.72549	0.95164	18	15.4115	0.792976	18	6.93827	0.797391	18	10.5271	60.2355
	A2	Sequence	Protein Group Accessions	Modifications	(129+130+131)/(126+127+128)	(129+130+131)/(126+127+128) Count	(129+130+131)/(126+127+128) Variability [%]	126/(126+127+128)	126/(126+127+128) Count	126/(126+127+128) Variability [%]	127/(126+127+128)	127/(126+127+128) Count	127/(126+127+128) Variability [%]	128/(126+127+128)	128/(126+127+128) Count	128/(126+127+128) Variability [%]	129/(126+127+128)	129/(126+127+128) Count	129/(126+127+128) Variability [%]	130/(126+127+128)	130/(126+127+128) Count	130/(126+127+128) Variability [%]	131/(126+127+128)	131/(126+127+128) Count	131/(126+127+128) Variability [%]	MH+ [Da]	ΔM [ppm]	# Missed Cleavages
	High	tSIWQWIHHQk	P08997	N-Term(TMT6plex); K11(TMT6plex)	0.850335	7	2.18145	0.889002	7	5.90695	0.917036	7	7.08305	1.20383	7	3.18868	0.912147	7	8.56881	0.846441	7	12.1658	0.761103	7	5.49254	1922.08	-0.0489354	0
	High	gLHLPEk	P08997	N-Term(TMT6plex); K7(TMT6plex)	0.983139	1		0.970681	1		1.08323	1		0.941886	1		0.925517	1		0.918247	1		1.03193	1		1251.78	-0.0726661	0
	High	tEQATTTDELAFTRPYGEQEk	P08997	N-Term(TMT6plex); K21(TMT6plex)	0.899532	1		0.892914	1		1.0018	1		1.14745	1		1.0677	1		0.792421	1		0.853494	1		2873.45	-1.55212	0
	High	wDYIFSYIk	P08997	N-Term(TMT6plex); K9(TMT6plex)	0.900109	3	1.99342	0.808812	3	10.9423	1.07475	3	0.367632	1.24077	3	0.71084	1.16566	3	1.88608	0.778983	3	2.25801	0.796237	3	5.31722	1692.94	0.350701	0
	High	eQDAPITADQLLAPcDGER	P08997	N-Term(TMT6plex); C15(Methylthio)	1.36773	1		0.641491	1		1.26876	1		1.147	1		1.6515	1		1.13712	1		1.34415	1		2317.1	0.149234	0
	High	vIASELGEER	P08997	N-Term(TMT6plex)																						1331.74	-1.29026	0
	High	iYQLkPNPAVLIcR	P08997	N-Term(TMT6plex); K5(TMT6plex); C13(Methylthio)	0.864495	4	1.99819	0.839297	4	7.19266	0.916442	4	12.7987	1.2552	4	3.42194	0.881053	4	2.41237	0.799301	4	6.54871	0.837466	4	8.58271	2132.25	-0.0961056	0
	High	vFMADFEDSLAPDWNk	P08997	N-Term(TMT6plex); K16(TMT6plex)																						2343.17	-1.50796	0
	High	qAVTMDkPFLNAYSR	P08997	N-Term(TMT6plex); K7(TMT6plex)	0.850182	1		0.87728	1		0.996029	1		1.17548	1		1.02484	1		0.793532	1		0.755151	1		2199.2	0.0995767	0
P0A9M8	Phosphate acetyltransferase OS=Escherichia coli (strain K12) GN=pta PE=1 SV=2 - [PTA_ECOLI]	1	9	1.22202	10	9.19738	0.99361	10	7.11995	1.01449	10	4.64945	1.0129	10	8.78487	1.2244	10	3.3699	1.21275	10	12.3343	1.26053	10	11.7896	77.1239
	A2	Sequence	Protein Group Accessions	Modifications	(129+130+131)/(126+127+128)	(129+130+131)/(126+127+128) Count	(129+130+131)/(126+127+128) Variability [%]	126/(126+127+128)	126/(126+127+128) Count	126/(126+127+128) Variability [%]	127/(126+127+128)	127/(126+127+128) Count	127/(126+127+128) Variability [%]	128/(126+127+128)	128/(126+127+128) Count	128/(126+127+128) Variability [%]	129/(126+127+128)	129/(126+127+128) Count	129/(126+127+128) Variability [%]	130/(126+127+128)	130/(126+127+128) Count	130/(126+127+128) Variability [%]	131/(126+127+128)	131/(126+127+128) Count	131/(126+127+128) Variability [%]	MH+ [Da]	ΔM [ppm]	# Missed Cleavages
	High	aTVFIFPDLNTGNTTYk	P0A9M8	N-Term(TMT6plex); K17(TMT6plex)	1.18424	1		0.967003	1		1.01087	1		1.03753	1		1.21051	1		1.12339	1		1.16804	1		2360.29	-0.245011	0
	High	hLNATIINEGDINTR	P0A9M8	N-Term(TMT6plex)	1.23192	2	28.2569	0.896427	2	10.3965	1.1765	2	21.1659	0.897264	2	20.9106	1.36993	2	12.0188	1.13127	2	32.4377	1.17553	2	36.5924	1910.03	-0.117997	0
	High	dVLMEEIVANYHANTk	P0A9M8	N-Term(TMT6plex); K16(TMT6plex)	1.22523	3	6.78501	1.03145	3	3.49672	1.01097	3	1.03137	0.994527	3	10.4774	1.21311	3	7.39495	1.24366	3	8.25327	1.22266	3	9.07412	2305.22	-1.06941	0
	High	hQFAQSLNYEIAk	P0A9M8	N-Term(TMT6plex); K13(TMT6plex)																						2007.11	0.239853	0
	High	gIATcVLLGNPAEINR	P0A9M8	N-Term(TMT6plex); C5(Methylthio)																						1916.03	0.0537248	0
	High	dAEVVLVEGLVPTR	P0A9M8	N-Term(TMT6plex)	1.18914	1		0.800153	1		1.04937	1		1.21116	1		1.24155	1		1.18261	1		1.10566	1		1726	0.355882	0
	High	mSYVEGLLSSNQk	P0A9M8	N-Term(TMT6plex); K13(TMT6plex)																						1914.05	2.24225	0
	High	tRPDLSEIFDDSSk	P0A9M8	N-Term(TMT6plex); K14(TMT6plex)	1.31783	3	2.15295	1.03975	3	2.70579	0.926205	3	1.8936	0.952399	3	8.57857	1.2137	3	2.60208	1.25054	3	8.42638	1.36093	3	0.77297	2068.1	0.584878	0
	High	yQLTELAR	P0A9M8	N-Term(TMT6plex)																						1222.7	0.843773	0
P00452	Ribonucleoside-diphosphate reductase 1 subunit alpha OS=Escherichia coli (strain K12) GN=nrdA PE=1 SV=2 - [RIR1_ECOLI]	1	9	0.800447	11	19.1244	1.01891	11	3.62788	0.982386	11	9.9165	1.04538	11	7.09258	0.808891	10	23.0289	0.747393	11	6.88585	0.837916	11	14.8535	85.7212
	A2	Sequence	Protein Group Accessions	Modifications	(129+130+131)/(126+127+128)	(129+130+131)/(126+127+128) Count	(129+130+131)/(126+127+128) Variability [%]	126/(126+127+128)	126/(126+127+128) Count	126/(126+127+128) Variability [%]	127/(126+127+128)	127/(126+127+128) Count	127/(126+127+128) Variability [%]	128/(126+127+128)	128/(126+127+128) Count	128/(126+127+128) Variability [%]	129/(126+127+128)	129/(126+127+128) Count	129/(126+127+128) Variability [%]	130/(126+127+128)	130/(126+127+128) Count	130/(126+127+128) Variability [%]	131/(126+127+128)	131/(126+127+128) Count	131/(126+127+128) Variability [%]	MH+ [Da]	ΔM [ppm]	# Missed Cleavages
	High	iYIQNVDHcNTHSPFDPAIAPVR	P00452	N-Term(TMT6plex); C9(Methylthio)	0.929371	2	6.6259	0.980087	2	4.89618	1.00435	2	2.94349	1.0272	2	2.60165	0.912101	2	9.04476	0.883206	2	2.13175	0.936042	2	12.9909	2882.42	-1.57218	0
	High	dLDTIANEPLHYDWEALR	P00452	N-Term(TMT6plex)																						2400.2	-1.06386	0
	High	tFEAIQYYLLk	P00452	N-Term(TMT6plex); K11(TMT6plex)	0.750885	2	9.49778	1.04372	2	9.26683	1.02051	2	5.64999	0.909755	2	22.2509	0.91722	1		0.818062	2	28.2331	0.821036	2	3.01793	1847.07	-0.656411	0
	High	aYGQFEPPALYDHVVk	P00452	N-Term(TMT6plex); K16(TMT6plex)	0.981248	1		1.04053	1		0.878296	1		1.10603	1		0.894731	1		0.918988	1		1.04538	1		2292.24	-2.30835	0
	High	sHIQFYDGIk	P00452	N-Term(TMT6plex); K10(TMT6plex)	0.807344	1		1.01891	1		0.98846	1		0.996609	1		0.762391	1		0.761107	1		0.839335	1		1665.94	-0.622079	0
	High	yDNHLLEDYTEEEFk	P00452	N-Term(TMT6plex); K15(TMT6plex)	0.641323	2	0.550345	1.05756	2	5.59291	0.910553	2	0.519645	1.04035	2	8.13717	0.607326	2	11.8909	0.718032	2	0.482944	0.556941	2	8.95013	2403.18	0.100772	0
	High	ySDGSANNLTHk	P00452	N-Term(TMT6plex); K12(TMT6plex)	0.741826	2	20.0826	1.04972	2	0.790247	0.860004	2	9.85704	1.1125	2	8.56028	0.695723	2	33.0493	0.715081	2	0.325175	0.749543	2	31.7816	1764.93	1.04848	0
	High	gGEAFHTGcIPFYk	P00452	N-Term(TMT6plex); C9(Methylthio); K14(TMT6plex)	0.74181	1		1.00375	1		0.989135	1		1.01593	1		0.647702	1		0.747393	1		0.758451	1		2031.02	-0.489564	0
	High	hFQTAVk	P00452	N-Term(TMT6plex); K7(TMT6plex)																						1288.78	0.876022	0
A7ZSK9	50S ribosomal protein L3 OS=Escherichia coli O139:H28 (strain E24377A / ETEC) GN=rplC PE=3 SV=1 - [RL3_ECO24]	1	9	0.855675	11	8.07374	1.0667	11	4.12626	0.980941	11	3.4644	0.960447	11	5.86348	0.800763	11	12.344	0.873826	11	12.1421	0.869324	11	11.7448	22.2298
	A2	Sequence	Protein Group Accessions	Modifications	(129+130+131)/(126+127+128)	(129+130+131)/(126+127+128) Count	(129+130+131)/(126+127+128) Variability [%]	126/(126+127+128)	126/(126+127+128) Count	126/(126+127+128) Variability [%]	127/(126+127+128)	127/(126+127+128) Count	127/(126+127+128) Variability [%]	128/(126+127+128)	128/(126+127+128) Count	128/(126+127+128) Variability [%]	129/(126+127+128)	129/(126+127+128) Count	129/(126+127+128) Variability [%]	130/(126+127+128)	130/(126+127+128) Count	130/(126+127+128) Variability [%]	131/(126+127+128)	131/(126+127+128) Count	131/(126+127+128) Variability [%]	MH+ [Da]	ΔM [ppm]	# Missed Cleavages
	High	iFTEDGVSIPVTVIEVEANR	A7ZSK9	N-Term(TMT6plex)																						2417.31	-1.07623	0
	High	gAVPGATGSDLIVkPAVk	A7ZSK9	N-Term(TMT6plex); K14(TMT6plex); K18(TMT6plex)	0.840372	5	2.67595	1.03948	5	3.18678	0.980941	5	2.30174	0.970938	5	7.47945	0.804402	5	11.0989	0.805355	5	12.1421	0.866849	5	10.1593	2367.46	-0.42975	0
	High	vTVQSLDVVR	A7ZSK9	N-Term(TMT6plex)	1.10377	1		0.898775	1		1.27118	1		0.801785	1		0.991945	1		1.04332	1		1.17582	1		1344.8	-0.92715	0
	High	vTkPEAGHFAk	A7ZSK9	N-Term(TMT6plex); K3(TMT6plex); K11(TMT6plex)	0.899642	3	0.631834	1.08447	3	1.67363	0.937945	3	2.41493	0.972772	3	0.400518	0.737024	3	2.68981	0.901795	3	3.93853	0.914804	3	4.146	1872.13	-0.788146	0
	High	aIQVTTGAk	A7ZSK9	N-Term(TMT6plex); K9(TMT6plex)	0.911428	1		1.129	1		0.958292	1		0.888026	1		0.965631	1		0.808281	1		0.931011	1		1346.84	-0.378777	0
	High	nLLLVk	A7ZSK9	N-Term(TMT6plex); K6(TMT6plex)																						1157.8	-0.0549989	0
	High	gFAGTVk	A7ZSK9	N-Term(TMT6plex); K7(TMT6plex)																						1137.7	-0.394578	0
	High	dLANDGYR	A7ZSK9	N-Term(TMT6plex)																						1152.58	-0.0529026	0
	High	gLWEFR	A7ZSK9	N-Term(TMT6plex)	0.823457	1		1.1081	1		1.00365	1		0.858929	1		0.62718	1		0.959324	1		0.77646	1		1036.58	0.620734	0
A7ZSJ7	50S ribosomal protein L5 OS=Escherichia coli O139:H28 (strain E24377A / ETEC) GN=rplE PE=3 SV=1 - [RL5_ECO24]	1	9	0.822081	9	7.17817	1.0143	9	2.78572	1.17883	9	10.6066	0.722502	9	14.4146	0.658587	9	7.81037	0.783875	9	12.5817	0.918544	9	10.1914	20.2887
	A2	Sequence	Protein Group Accessions	Modifications	(129+130+131)/(126+127+128)	(129+130+131)/(126+127+128) Count	(129+130+131)/(126+127+128) Variability [%]	126/(126+127+128)	126/(126+127+128) Count	126/(126+127+128) Variability [%]	127/(126+127+128)	127/(126+127+128) Count	127/(126+127+128) Variability [%]	128/(126+127+128)	128/(126+127+128) Count	128/(126+127+128) Variability [%]	129/(126+127+128)	129/(126+127+128) Count	129/(126+127+128) Variability [%]	130/(126+127+128)	130/(126+127+128) Count	130/(126+127+128) Variability [%]	131/(126+127+128)	131/(126+127+128) Count	131/(126+127+128) Variability [%]	MH+ [Da]	ΔM [ppm]	# Missed Cleavages
	High	lLDNAAADLAAISGQkPLITk	A7ZSJ7	N-Term(TMT6plex); K16(TMT6plex); K21(TMT6plex)	0.846758	6	6.5477	1.03268	6	3.8712	1.21314	6	4.82684	0.690938	6	7.17949	0.655642	6	6.88343	0.794575	6	7.33496	0.927286	6	4.19429	2810.69	-0.612919	0
	High	aLLAAFDFPFR	A7ZSJ7	N-Term(TMT6plex)	0.828637	2	5.40114	1.00665	2	1.43157	0.914843	2	7.38675	1.10155	2	9.44169	0.790926	2	4.47895	0.863199	2	16.6394	0.77481	2	5.67661	1496.85	-0.567624	0
	High	gLDITITTTAk	A7ZSJ7	N-Term(TMT6plex); K11(TMT6plex)																						1591.97	-0.734164	0
	High	eQIIFPEIDYDk	A7ZSJ7	N-Term(TMT6plex); K12(TMT6plex)																						1968.07	0.629365	0
	High	lITIAVPR	A7ZSJ7	N-Term(TMT6plex)																						1111.74	-0.379295	0
	High	sVAGFk	A7ZSJ7	N-Term(TMT6plex); K6(TMT6plex)																						1066.67	-0.296454	0
	High	qGYPIGck	A7ZSJ7	N-Term(TMT6plex); C7(Methylthio); K8(TMT6plex)	0.758707	1		0.995425	1		0.966358	1		1.05556	1		0.627555	1		0.719744	1		0.839098	1		1369.74	0.241015	0
	High	lHDYYk	A7ZSJ7	N-Term(TMT6plex); K6(TMT6plex)																						1296.73	-0.291797	0
	High	mWEFFER	A7ZSJ7	N-Term(TMT6plex)																						1273.62	-0.42144	0
B7UIL4	30S ribosomal protein S2 OS=Escherichia coli O127:H6 (strain E2348/69 / EPEC) GN=rpsB PE=3 SV=1 - [RS2_ECO27]	2	9	0.817337	12	19.5618	1.00748	12	7.80027	0.999322	12	6.17224	0.989576	12	10.941	0.655894	12	10.9677	0.852194	12	29.6851	0.828121	12	12.7224	26.7268
	A2	Sequence	Protein Group Accessions	Modifications	(129+130+131)/(126+127+128)	(129+130+131)/(126+127+128) Count	(129+130+131)/(126+127+128) Variability [%]	126/(126+127+128)	126/(126+127+128) Count	126/(126+127+128) Variability [%]	127/(126+127+128)	127/(126+127+128) Count	127/(126+127+128) Variability [%]	128/(126+127+128)	128/(126+127+128) Count	128/(126+127+128) Variability [%]	129/(126+127+128)	129/(126+127+128) Count	129/(126+127+128) Variability [%]	130/(126+127+128)	130/(126+127+128) Count	130/(126+127+128) Variability [%]	131/(126+127+128)	131/(126+127+128) Count	131/(126+127+128) Variability [%]	MH+ [Da]	ΔM [ppm]	# Missed Cleavages
	High	aVTLYLGAVAATVR	B7UIL4	N-Term(TMT6plex)	0.952179	1		0.960349	1		0.999849	1		1.06021	1		0.611997	1		1.08637	1		0.988816	1		1633.98	0.558817	0
	High	dAALScDQFFVNHR	B7UIL4	N-Term(TMT6plex); C6(Methylthio)	0.864078	4	27.9933	0.975318	4	11.6045	1.03612	4	10.255	0.955269	4	27.4654	0.854543	4	43.5577	0.825825	4	30.5838	0.857143	4	14.8528	1897.89	-0.781457	0
	High	lENSLGGIk	B7UIL4	N-Term(TMT6plex); K9(TMT6plex)	0.756792	1		1.06674	1		0.973571	1		0.951673	1		0.697728	1		0.732422	1		0.779345	1		1388.85	0.249752	0
	High	tVPMFNEALAELNk	B7UIL4	N-Term(TMT6plex); K14(TMT6plex)	0.730055	1		1.0435	1		0.998795	1		0.950944	1		0.620902	1		0.664179	1		0.823611	1		2035.13	-2.24358	0
	High	dMGGLPDALFVIDADHEHIAIk	B7UIL4	N-Term(TMT6plex); K22(TMT6plex)	0.834658	1		1.01618	1		0.983265	1		1.00676	1		0.699446	1		0.926621	1		0.790896	1		2835.51	0.93374	0
	High	iLFVGTk	B7UIL4	N-Term(TMT6plex); K7(TMT6plex)																						1235.81	-1.39386	0
	High	dLETQSQDGTFDk	B7UIL4	N-Term(TMT6plex); K13(TMT6plex)																						1941.98	0.403263	0
	High	vHIINLEk	B7UIL4	N-Term(TMT6plex); K8(TMT6plex)	0.824973	4	12.8872	0.987506	4	6.00455	1.04176	4	4.09651	0.989576	4	6.8307	0.632447	4	9.3093	0.862902	4	23.3027	0.871142	4	13.0781	1423.9	0.111301	0
	High	wLGGMLTNWk	B7UIL4	N-Term(TMT6plex); K10(TMT6plex)																						1663.94	-0.817817	0
P07395	Phenylalanine--tRNA ligase beta subunit OS=Escherichia coli (strain K12) GN=pheT PE=1 SV=2 - [SYFB_ECOLI]	3	9	1.26213	7	12.8614	0.972343	7	6.49427	1.02805	7	3.66025	0.996962	7	9.83373	1.31627	7	8.11418	1.2556	7	4.33481	1.16136	7	4.98699	87.3234
	A2	Sequence	Protein Group Accessions	Modifications	(129+130+131)/(126+127+128)	(129+130+131)/(126+127+128) Count	(129+130+131)/(126+127+128) Variability [%]	126/(126+127+128)	126/(126+127+128) Count	126/(126+127+128) Variability [%]	127/(126+127+128)	127/(126+127+128) Count	127/(126+127+128) Variability [%]	128/(126+127+128)	128/(126+127+128) Count	128/(126+127+128) Variability [%]	129/(126+127+128)	129/(126+127+128) Count	129/(126+127+128) Variability [%]	130/(126+127+128)	130/(126+127+128) Count	130/(126+127+128) Variability [%]	131/(126+127+128)	131/(126+127+128) Count	131/(126+127+128) Variability [%]	MH+ [Da]	ΔM [ppm]	# Missed Cleavages
	High	lNADTLVIADHNk	P07395	N-Term(TMT6plex); K13(TMT6plex)	1.37602	1		1.11429	1		0.887041	1		0.996962	1		1.24628	1		1.3446	1		1.41863	1		1882.08	-1.05218	0
	High	vAVATIGAVLPGDFk	P07395	N-Term(TMT6plex); K15(TMT6plex)																						1916.16	0.0366867	0
	High	gVDPALQHk	P07395	N-Term(TMT6plex); K9(TMT6plex)																						1422.85	0.0377522	0
	High	iGFVGVVHPELER	P07395	N-Term(TMT6plex)	1.24931	2	1.5146	0.951301	2	3.24457	1.02514	2	1.44753	1.04004	2	2.15696	1.33955	2	1.76585	1.24631	2	1.10105	1.13637	2	1.75894	1680.96	0.182636	0
	High	lIGHHIADEQVTDILR	P07395	N-Term(TMT6plex)	1.20785	2	7.72457	0.970821	2	5.14511	1.10337	2	6.83213	0.914	2	3.07185	1.23559	2	9.39908	1.17245	2	14.5677	1.16301	2	0.21048	2059.15	1.88132	0
	High	aEANPALHPGQSAAIYLk	P07395	N-Term(TMT6plex); K18(TMT6plex)	1.30257	2	30.2673	1.00674	2	30.699	1.00401	2	3.50859	0.9343	2	39.5831	1.36859	2	32.0704	1.32584	2	10.2907	1.15646	2	52.3523	2309.3	-1.69686	0
	High	lLDIVcGAPNcR	P07395	N-Term(TMT6plex); C6(Methylthio); C11(Methylthio)																						1594.78	-0.0152323	0
	High	fSELWLR	P07395	N-Term(TMT6plex)																						1179.67	0.00642551	0
	High	iFESGLR	P07395	N-Term(TMT6plex)																						1050.62	1.85546	0
C4ZRT7	Proline--tRNA ligase OS=Escherichia coli (strain K12 / MC4100 / BW2952) GN=proS PE=3 SV=1 - [SYP_ECOBW]	8	9	1.55993	12	8.02694	1.03827	12	12.1053	0.988085	12	9.21733	0.980319	12	10.15	1.39874	12	16.735	1.55722	12	9.40861	1.56118	12	8.01714	63.6527
	A2	Sequence	Protein Group Accessions	Modifications	(129+130+131)/(126+127+128)	(129+130+131)/(126+127+128) Count	(129+130+131)/(126+127+128) Variability [%]	126/(126+127+128)	126/(126+127+128) Count	126/(126+127+128) Variability [%]	127/(126+127+128)	127/(126+127+128) Count	127/(126+127+128) Variability [%]	128/(126+127+128)	128/(126+127+128) Count	128/(126+127+128) Variability [%]	129/(126+127+128)	129/(126+127+128) Count	129/(126+127+128) Variability [%]	130/(126+127+128)	130/(126+127+128) Count	130/(126+127+128) Variability [%]	131/(126+127+128)	131/(126+127+128) Count	131/(126+127+128) Variability [%]	MH+ [Da]	ΔM [ppm]	# Missed Cleavages
	High	aVEGSSFPQVALLVR	C4ZRT7	N-Term(TMT6plex)	1.06053	1		1.12212	1		0.858071	1		1.02289	1		1.39934	1		0.773507	1		1.07102	1		1802.04	0.584339	0
	High	gIEVGHIFQLGTk	C4ZRT7	N-Term(TMT6plex); K13(TMT6plex)	1.5102	2	1.28609	1.04054	2	14.4143	0.939782	2	10.9637	0.994952	2	33.5654	1.30287	2	3.02105	1.55569	2	3.07436	1.52123	2	1.83212	1857.1	0.121969	0
	High	gERPFVLGPTHEEVITDLIR	C4ZRT7	N-Term(TMT6plex)	1.64657	4	0.989811	1.05497	4	11.9655	0.988085	4	1.60316	0.950022	4	5.26448	1.56466	4	8.48078	1.65901	4	5.01252	1.60568	4	4.84699	2507.38	-0.321853	0
	High	tIAELVEQFNLPIEk	C4ZRT7	N-Term(TMT6plex); K15(TMT6plex)	1.48483	2	4.63101	0.970124	2	11.2801	1.07255	2	0.141071	0.947388	2	15.1885	1.1985	2	14.8061	1.37891	2	15.1428	1.67736	2	7.85728	2202.28	0.741182	0
	High	eRPGVMFADMELIGIPHTIVLGDR	C4ZRT7	N-Term(TMT6plex)	1.1162	1		0.953621	1		0.872655	1		1.22869	1		1.01009	1		1.0407	1		1.19826	1		2895.54	-0.675978	0
	High	tGDIVEYLVk	C4ZRT7	N-Term(TMT6plex); K10(TMT6plex)	1.88333	1		1.05949	1		0.976098	1		0.95814	1		1.66796	1		1.73922	1		2.0598	1		1594.95	0.329694	0
	High	gDHELNEVk	C4ZRT7	N-Term(TMT6plex); K9(TMT6plex)	1.58846	1		0.992107	1		1.0315	1		0.978273	1		1.66132	1		1.59331	1		1.46245	1		1498.82	-1.94934	0
	High	lPQVASPLTFATEEEIR	C4ZRT7	N-Term(TMT6plex)																						2130.17	1.9341	0
	High	lASGLYTWLPTGVR	C4ZRT7	N-Term(TMT6plex)																						1763.01	0.393267	0
P0A9W4	Uncharacterized ABC transporter ATP-binding protein YjjK OS=Escherichia coli O157:H7 GN=yjjK PE=3 SV=2 - [YJJK_ECO57]	1	9	1.24485	19	13.6139	0.998379	19	13.5444	0.995405	18	6.93837	0.997232	19	17.9967	1.12487	19	26.933	1.13968	19	25.4471	1.21693	19	16.9894	62.4043
	A2	Sequence	Protein Group Accessions	Modifications	(129+130+131)/(126+127+128)	(129+130+131)/(126+127+128) Count	(129+130+131)/(126+127+128) Variability [%]	126/(126+127+128)	126/(126+127+128) Count	126/(126+127+128) Variability [%]	127/(126+127+128)	127/(126+127+128) Count	127/(126+127+128) Variability [%]	128/(126+127+128)	128/(126+127+128) Count	128/(126+127+128) Variability [%]	129/(126+127+128)	129/(126+127+128) Count	129/(126+127+128) Variability [%]	130/(126+127+128)	130/(126+127+128) Count	130/(126+127+128) Variability [%]	131/(126+127+128)	131/(126+127+128) Count	131/(126+127+128) Variability [%]	MH+ [Da]	ΔM [ppm]	# Missed Cleavages
	High	lEEIIQAHDGHNLNVQLER	P0A9W4	N-Term(TMT6plex)	1.24844	6	10.6732	0.920805	6	4.08185	1.06486	6	10.8607	1.016	6	17.0256	1.20274	6	13.2098	1.22373	6	10.4479	1.28021	6	8.88812	2457.31	0.094053	0
	High	fLHDFEGTVVAITHDR	P0A9W4	N-Term(TMT6plex)	1.27016	6	10.7072	1.03331	6	17.401	0.980184	6	4.37325	0.986068	6	14.0984	1.41863	6	11.4424	1.10504	6	19.8433	1.28286	6	19.4467	2086.09	-0.599641	0
	High	nISLSFFPGAk	P0A9W4	N-Term(TMT6plex); K11(TMT6plex)																						1638.96	-0.891354	0
	High	lLIDDLSFSIPk	P0A9W4	N-Term(TMT6plex); K12(TMT6plex)																						1819.1	-0.669189	0
	High	iGYLPQEPQLNPEHTVR	P0A9W4	N-Term(TMT6plex)	0.961617	3	18.0748	0.998379	3	10.546	0.99828	3	6.44777	0.967219	3	0.120239	0.786544	3	3.8207	0.931324	3	6.25873	1.06328	3	20.2137	2220.19	-1.79611	0
	High	eSIEEAVSEVVNALk	P0A9W4	N-Term(TMT6plex); K15(TMT6plex)	1.21429	1		1.22506	1		0.891927	1		0.843515	1		1.03502	1		1.5164	1		0.981829	1		2075.16	0.100352	0
	High	aLENALLEFPGcAMVISHDR	P0A9W4	N-Term(TMT6plex); C12(Methylthio)	1.59741	2	98.1152	1.02582	2	36.9515	1.04951	1		1.49401	2	32.9187	1.46116	2	232.888	1.90039	2	137.15	1.09388	2	6.06264	2461.22	-0.3765	0
	High	iATHILDYQDEGk	P0A9W4	N-Term(TMT6plex); K13(TMT6plex)																						1961.08	0.794269	0
	High	wFLDR	P0A9W4	N-Term(TMT6plex)	1.31093	1		1.0348	1		0.971117	1		0.997232	1		1.19582	1		1.31315	1		1.31611	1		965.541	0.298127	0
P24182	Biotin carboxylase OS=Escherichia coli (strain K12) GN=accC PE=1 SV=2 - [ACCC_ECOLI]	2	8	0.803825	8	12.41	0.972261	8	2.47127	1.00321	8	3.00105	1.02605	8	2.89222	0.865181	8	19.5549	0.792771	8	14.4723	0.815385	8	9.6725	49.2893
	A2	Sequence	Protein Group Accessions	Modifications	(129+130+131)/(126+127+128)	(129+130+131)/(126+127+128) Count	(129+130+131)/(126+127+128) Variability [%]	126/(126+127+128)	126/(126+127+128) Count	126/(126+127+128) Variability [%]	127/(126+127+128)	127/(126+127+128) Count	127/(126+127+128) Variability [%]	128/(126+127+128)	128/(126+127+128) Count	128/(126+127+128) Variability [%]	129/(126+127+128)	129/(126+127+128) Count	129/(126+127+128) Variability [%]	130/(126+127+128)	130/(126+127+128) Count	130/(126+127+128) Variability [%]	131/(126+127+128)	131/(126+127+128) Count	131/(126+127+128) Variability [%]	MH+ [Da]	ΔM [ppm]	# Missed Cleavages
	High	hVLLADETVcIGPAPSVk	P24182	N-Term(TMT6plex); C10(Methylthio); K18(TMT6plex)	0.893934	3	17.3189	0.993763	3	4.94479	1.03428	3	0.673842	0.96667	3	1.50546	0.90164	3	30.6419	0.880485	3	17.4928	0.858638	3	6.441	2353.3	-0.653902	0
	High	nALQELIIDGIk	P24182	N-Term(TMT6plex); K12(TMT6plex)																						1785.09	-1.07008	0
	High	iMNDENFQHGGTNIHYLEk	P24182	N-Term(TMT6plex); K19(TMT6plex)	0.717533	1		0.978375	1		0.996254	1		1.04074	1		0.687326	1		0.661695	1		0.753833	1		2718.37	-0.66286	0
	High	iQVEHPVTEMITGVDLIk	P24182	N-Term(TMT6plex); K18(TMT6plex)	0.821904	2	1.85931	0.956788	2	1.31373	1.01098	2	3.00105	1.05058	2	2.03056	0.870187	2	6.98341	0.752974	2	9.5972	0.815385	2	0.950765	2480.42	-1.86983	0
	High	hVEIQVLADGQGNAIYLAER	P24182	N-Term(TMT6plex)																						2425.3	-2.98535	0
	High	sGFIFIGPk	P24182	N-Term(TMT6plex); K9(TMT6plex)																						1423.87	-2.06445	0
	High	fHAPGGFGVR	P24182	N-Term(TMT6plex)	0.736685	2	3.9606	1.03071	2	9.60719	0.953252	2	8.62001	1.02001	2	2.80009	0.742537	2	33.0609	0.762784	2	7.5305	0.661773	2	3.16209	1273.7	0.158482	0
	High	acVDIGYR	P24182	N-Term(TMT6plex); C2(Methylthio)																						1171.58	-0.33697	0
A7ZM83	Adenosine deaminase OS=Escherichia coli O139:H28 (strain E24377A / ETEC) GN=add PE=3 SV=1 - [ADD_ECO24]	8	8	2.80017	3	20.326	0.998243	3	0.79913	1.04802	3	4.57463	0.942213	3	5.452	2.94459	3	8.09693	2.81879	3	6.59571	2.55876	3	24.8257	36.3747
	A2	Sequence	Protein Group Accessions	Modifications	(129+130+131)/(126+127+128)	(129+130+131)/(126+127+128) Count	(129+130+131)/(126+127+128) Variability [%]	126/(126+127+128)	126/(126+127+128) Count	126/(126+127+128) Variability [%]	127/(126+127+128)	127/(126+127+128) Count	127/(126+127+128) Variability [%]	128/(126+127+128)	128/(126+127+128) Count	128/(126+127+128) Variability [%]	129/(126+127+128)	129/(126+127+128) Count	129/(126+127+128) Variability [%]	130/(126+127+128)	130/(126+127+128) Count	130/(126+127+128) Variability [%]	131/(126+127+128)	131/(126+127+128) Count	131/(126+127+128) Variability [%]	MH+ [Da]	ΔM [ppm]	# Missed Cleavages
	High	tFGEAAcQQELEAFLAHR	A7ZM83	N-Term(TMT6plex); C7(Methylthio)	3.20718	1		0.968015	1		0.92145	1		1.14834	1		3.1096	1		2.94688	1		3.35654	1		2296.1	-0.516181	0
	High	mIDTTLPLTDIHR	A7ZM83	N-Term(TMT6plex)																						1754.96	-2.76747	0
	High	vAFENIEDAAR	A7ZM83	N-Term(TMT6plex)	1.99402	1		0.998243	1		1.08085	1		0.908219	1		1.99419	1		1.70432	1		2.16966	1		1463.77	-1.60545	0
	High	hLDGNIRPQTILELGR	A7ZM83	N-Term(TMT6plex)	2.80017	1		1.00364	1		1.04802	1		0.942213	1		2.94459	1		2.81879	1		2.55876	1		2061.18	1.15204	0
	High	tFLEHGIR	A7ZM83	N-Term(TMT6plex)																						1201.69	1.07308	0
	High	aSINTDDPGVQGVDIIHEYTVAAPAAGLSR	A7ZM83	N-Term(TMT6plex)																						3266.69	-0.0452414	0
	High	lDWGVk	A7ZM83	N-Term(TMT6plex); K6(TMT6plex)																						1175.72	1.36196	0
	High	vLASLDAcR	A7ZM83	N-Term(TMT6plex); C8(Methylthio)																						1222.65	-0.280818	0
P0A9Q8	Aldehyde-alcohol dehydrogenase OS=Escherichia coli O157:H7 GN=adhE PE=3 SV=2 - [ADHE_ECO57]	1	8	0.644609	9	11.578	1.05935	9	6.99377	0.980602	9	8.91225	1.05297	9	12.625	0.615231	7	14.1178	0.677153	9	5.34655	0.641582	9	9.22883	96.0667
	A2	Sequence	Protein Group Accessions	Modifications	(129+130+131)/(126+127+128)	(129+130+131)/(126+127+128) Count	(129+130+131)/(126+127+128) Variability [%]	126/(126+127+128)	126/(126+127+128) Count	126/(126+127+128) Variability [%]	127/(126+127+128)	127/(126+127+128) Count	127/(126+127+128) Variability [%]	128/(126+127+128)	128/(126+127+128) Count	128/(126+127+128) Variability [%]	129/(126+127+128)	129/(126+127+128) Count	129/(126+127+128) Variability [%]	130/(126+127+128)	130/(126+127+128) Count	130/(126+127+128) Variability [%]	131/(126+127+128)	131/(126+127+128) Count	131/(126+127+128) Variability [%]	MH+ [Da]	ΔM [ppm]	# Missed Cleavages
	High	gSLPIALDEVITDGHk	P0A9Q8	N-Term(TMT6plex); K16(TMT6plex)	0.64365	3	0.465671	1.06068	3	4.4758	0.920253	3	4.49375	1.09659	3	6.5633	0.570412	3	7.27249	0.664059	3	9.47842	0.637121	3	2.81986	2123.21	0.092157	0
	High	yAEIADHLGLSAPGDR	P0A9Q8	N-Term(TMT6plex)	0.760335	2	12.9948	1.10667	2	0.506489	0.989088	2	10.1985	0.872504	2	13.6642	0.676794	2	8.62273	0.744531	2	8.93516	0.773299	2	36.1259	1913.99	0.852211	0
	High	aAALAAADAR	P0A9Q8	N-Term(TMT6plex)	0.906387	1		1.05935	1		0.980602	1		0.952684	1		1.31824	1		0.702	1		0.801887	1		1129.65	0.327951	0
	High	fATHGGYLLQGk	P0A9Q8	N-Term(TMT6plex); K12(TMT6plex)	0.644609	1		0.939301	1		1.02794	1		1.05297	1		0.559613	1		0.670182	1		0.641582	1		1750	-1.06526	0
	High	qTAFSQYDRPQAR	P0A9Q8	N-Term(TMT6plex)	0.526557	1		0.805644	1		1.14649	1		1.08204	1					0.677153	1		0.682698	1		1796.92	-2.34138	0
	High	iLIGEVTVVDESEPFAHEk	P0A9Q8	N-Term(TMT6plex); K19(TMT6plex)	0.291767	1		0.766255	1		1.00382	1		1.31337	1					0.381372	1		0.3725	1		2570.42	1.46856	0
	High	iMWVMYEHPETHFEELALR	P0A9Q8	N-Term(TMT6plex)																						2660.32	-0.428041	0
	High	vHSAATIAGIAFANAFLGVcHSMAHk	P0A9Q8	N-Term(TMT6plex); C20(Methylthio); K26(TMT6plex)																						3128.63	-1.41761	0
P0AE10	Alkyl hydroperoxide reductase subunit C OS=Escherichia coli O157:H7 GN=ahpC PE=3 SV=2 - [AHPC_ECO57]	1	8	1.45281	10	6.31959	0.935605	10	2.61229	0.981825	10	8.25464	1.05902	10	10.6649	1.32297	10	9.8811	1.4522	10	9.8468	1.44446	10	11.7333	20.7484
	A2	Sequence	Protein Group Accessions	Modifications	(129+130+131)/(126+127+128)	(129+130+131)/(126+127+128) Count	(129+130+131)/(126+127+128) Variability [%]	126/(126+127+128)	126/(126+127+128) Count	126/(126+127+128) Variability [%]	127/(126+127+128)	127/(126+127+128) Count	127/(126+127+128) Variability [%]	128/(126+127+128)	128/(126+127+128) Count	128/(126+127+128) Variability [%]	129/(126+127+128)	129/(126+127+128) Count	129/(126+127+128) Variability [%]	130/(126+127+128)	130/(126+127+128) Count	130/(126+127+128) Variability [%]	131/(126+127+128)	131/(126+127+128) Count	131/(126+127+128) Variability [%]	MH+ [Da]	ΔM [ppm]	# Missed Cleavages
	High	aAQYVASHPGEVcPAk	P0AE10	N-Term(TMT6plex); C13(Methylthio); K16(TMT6plex)	1.45429	6	7.48001	0.92998	6	1.48826	0.981825	6	2.08636	1.10864	6	4.80915	1.29579	6	5.1612	1.45531	6	9.8468	1.50295	6	11.8375	2132.1	-0.539044	0
	High	eGEATLAPSLDLVGk	P0AE10	N-Term(TMT6plex); K15(TMT6plex)	1.47094	1		1.10752	1		0.894608	1		0.996469	1		1.43373	1		1.57115	1		1.32857	1		1958.12	-0.67931	0
	High	lGVDVYAVSTDTHFTHk	P0AE10	N-Term(TMT6plex); K17(TMT6plex)	1.4349	1		1.01711	1		0.709971	1		1.34829	1		1.42064	1		1.39343	1		1.41326	1		2348.26	-0.454169	0
	High	sLINTk	P0AE10	N-Term(TMT6plex); K6(TMT6plex)	1.50628	1		0.959423	1		1.02185	1		1.03385	1		1.45368	1		1.46614	1		1.50344	1		1133.73	1.15123	0
	High	aWHSSSETIAk	P0AE10	N-Term(TMT6plex); K11(TMT6plex)																						1674.92	0.0840319	0
	High	dASDLLR	P0AE10	N-Term(TMT6plex)																						1018.57	0.981709	0
	High	yAMIGDPTGALTR	P0AE10	N-Term(TMT6plex)	1.02834	1		0.909844	1		1.18433	1		0.895992	1		0.922322	1		1.01412	1		1.05704	1		1594.85	2.52811	0
	High	nQAFk	P0AE10	N-Term(TMT6plex); K5(TMT6plex)																						1065.65	-0.0448727	0
P35340	Alkyl hydroperoxide reductase subunit F OS=Escherichia coli (strain K12) GN=ahpF PE=1 SV=2 - [AHPF_ECOLI]	1	8	1.49179	14	8.21449	0.986438	14	5.33032	1.00378	14	2.73933	1.01846	14	4.33489	1.48101	14	10.3133	1.47268	14	8.83448	1.42866	14	7.36893	56.1421
	A2	Sequence	Protein Group Accessions	Modifications	(129+130+131)/(126+127+128)	(129+130+131)/(126+127+128) Count	(129+130+131)/(126+127+128) Variability [%]	126/(126+127+128)	126/(126+127+128) Count	126/(126+127+128) Variability [%]	127/(126+127+128)	127/(126+127+128) Count	127/(126+127+128) Variability [%]	128/(126+127+128)	128/(126+127+128) Count	128/(126+127+128) Variability [%]	129/(126+127+128)	129/(126+127+128) Count	129/(126+127+128) Variability [%]	130/(126+127+128)	130/(126+127+128) Count	130/(126+127+128) Variability [%]	131/(126+127+128)	131/(126+127+128) Count	131/(126+127+128) Variability [%]	MH+ [Da]	ΔM [ppm]	# Missed Cleavages
	High	lIPAAVEGGLHQIETASGAVLk	P35340	N-Term(TMT6plex); K22(TMT6plex)	1.57539	3	18.4195	0.967192	3	9.35896	1.00578	3	2.8474	1.06766	3	15.8511	1.69295	3	1.28332	1.4698	3	28.707	1.52631	3	20.1399	2632.54	-0.419937	0
	High	hTAIDGGTFQNEITDR	P35340	N-Term(TMT6plex)	1.39405	1		0.919272	1		0.943954	1		1.18495	1		1.00768	1		1.45904	1		1.50265	1		2004	3.12402	0
	High	eLLAEIAELSDk	P35340	N-Term(TMT6plex); K12(TMT6plex)	1.26253	1		1.0787	1		0.91587	1		1.00814	1		1.36673	1		1.25837	1		1.1415	1		1789.04	0.414179	0
	High	vHVDEYDVDVIDSQSASk	P35340	N-Term(TMT6plex); K18(TMT6plex)	1.45556	2	4.67427	0.978488	2	6.95514	1.0391	2	4.00294	0.984609	2	3.88886	1.51006	2	3.3779	1.43502	2	4.13255	1.37096	2	6.08407	2464.26	-0.969174	0
	High	gVTYcPHcDGPLFk	P35340	N-Term(TMT6plex); C5(Methylthio); C8(Methylthio); K14(TMT6plex)	1.51677	1		1.01963	1		0.967654	1		1.02175	1		1.56414	1		1.53839	1		1.39411	1		2087	-0.962649	0
	High	lTkPVELIATLDDSAk	P35340	N-Term(TMT6plex); K3(TMT6plex); K16(TMT6plex)	1.44959	3	0.0462131	0.987379	3	0.138256	1.00235	3	0.424828	1.02363	3	1.00044	1.45876	3	2.74246	1.38546	3	1.45136	1.42899	3	3.74193	2401.45	-0.531532	0
	High	aSLSAFDYLIR	P35340	N-Term(TMT6plex)																						1484.83	-0.569429	0
	High	kPSFLITNPGSNQGPR	P35340	N-Term(TMT6plex); K1(TMT6plex)	1.65546	3	0.263944	0.9778	3	0.488892	1.0129	3	4.26867	0.972052	3	2.8585	1.6651	3	8.79777	1.58795	3	4.5298	1.43576	3	7.97907	2171.23	-0.218669	0
P0AEK5	Enoyl-[acyl-carrier-protein] reductase [NADH] FabI OS=Escherichia coli O157:H7 GN=fabI PE=3 SV=2 - [FABI_ECO57]	1	8	0.726911	6	16.377	1.0217	6	8.19576	0.991389	6	6.23082	0.997084	6	9.19237	0.833872	5	10.9394	0.795675	5	2.07779	0.766896	6	14.0974	27.8461
	A2	Sequence	Protein Group Accessions	Modifications	(129+130+131)/(126+127+128)	(129+130+131)/(126+127+128) Count	(129+130+131)/(126+127+128) Variability [%]	126/(126+127+128)	126/(126+127+128) Count	126/(126+127+128) Variability [%]	127/(126+127+128)	127/(126+127+128) Count	127/(126+127+128) Variability [%]	128/(126+127+128)	128/(126+127+128) Count	128/(126+127+128) Variability [%]	129/(126+127+128)	129/(126+127+128) Count	129/(126+127+128) Variability [%]	130/(126+127+128)	130/(126+127+128) Count	130/(126+127+128) Variability [%]	131/(126+127+128)	131/(126+127+128) Count	131/(126+127+128) Variability [%]	MH+ [Da]	ΔM [ppm]	# Missed Cleavages
	High	lSIAYGIAQAMHR	P0AEK5	N-Term(TMT6plex)	0.657012	2	2.16603	0.929277	2	9.14513	1.02909	2	5.22436	1.05473	2	17.178	0.660946	2	23.8803	0.570134	2	11.0193	0.693385	2	17.2709	1659.92	0.433951	0
	High	vNAISAGPIR	P0AEK5	N-Term(TMT6plex)																						1226.74	0.378131	0
	High	aSLEANVR	P0AEK5	N-Term(TMT6plex)																						1088.63	-0.370448	0
	High	mLAHcEAVTPIR	P0AEK5	N-Term(TMT6plex); C5(Methylthio)	0.8467	2	9.81576	1.0537	2	6.86842	0.910027	2	11.0341	1.04388	2	2.82664	0.947054	2	15.5055	0.80127	2	1.03881	0.784836	2	14.0974	1615.83	0.0384554	0
	High	sMLNPGSALLTLSYLGAER	P0AEK5	N-Term(TMT6plex)																						2222.21	4.02943	0
	High	eGAELAFTYQNDk	P0AEK5	N-Term(TMT6plex); K13(TMT6plex)	0.806381	1		1.03759	1		0.9893	1		0.970713	1		0.833872	1		0.801023	1		0.755578	1		1944.01	-0.20203	0
	High	fDGFVHSIGFAPGDQLDGDYVNAVTR	P0AEK5	N-Term(TMT6plex)	0.441481	1		1.16115	1		1.11944	1		0.64315	1								1.10565	1		3026.49	1.21697	0
	High	gFLSGk	P0AEK5	N-Term(TMT6plex); K6(TMT6plex)																						1066.67	0.390192	0
P0A9M1	Lon protease OS=Escherichia coli O6:H1 (strain CFT073 / ATCC 700928 / UPEC) GN=lon PE=3 SV=1 - [LON_ECOL6]	1	8	1.83209	8	18.4437	1.08987	8	3.3205	0.943077	8	3.53128	0.998028	8	7.72742	1.63071	8	18.1251	1.76452	8	21.4086	1.72636	8	25.7284	87.3828
	A2	Sequence	Protein Group Accessions	Modifications	(129+130+131)/(126+127+128)	(129+130+131)/(126+127+128) Count	(129+130+131)/(126+127+128) Variability [%]	126/(126+127+128)	126/(126+127+128) Count	126/(126+127+128) Variability [%]	127/(126+127+128)	127/(126+127+128) Count	127/(126+127+128) Variability [%]	128/(126+127+128)	128/(126+127+128) Count	128/(126+127+128) Variability [%]	129/(126+127+128)	129/(126+127+128) Count	129/(126+127+128) Variability [%]	130/(126+127+128)	130/(126+127+128) Count	130/(126+127+128) Variability [%]	131/(126+127+128)	131/(126+127+128) Count	131/(126+127+128) Variability [%]	MH+ [Da]	ΔM [ppm]	# Missed Cleavages
	High	qAQEILDTDHYGLER	P0A9M1	N-Term(TMT6plex)	1.83921	2	8.42478	1.08875	2	0.0115924	0.898548	2	4.75912	1.01527	2	5.26679	1.63071	2	2.02809	1.99362	2	17.8832	1.72636	2	4.33655	2017.02	0.227049	0
	High	nPLFLLDEIDk	P0A9M1	N-Term(TMT6plex); K11(TMT6plex)	1.43251	1		1.03504	1		0.955472	1		1.01653	1		1.33039	1		1.386	1		1.4696	1		1775.03	-0.629464	0
	High	lADTIAAHMPLk	P0A9M1	N-Term(TMT6plex); K12(TMT6plex)																						1739.03	-0.367907	0
	High	hIEINGDNLHDYLGVQR	P0A9M1	N-Term(TMT6plex)	1.70452	2	18.6952	1.13673	2	2.31521	0.936932	2	22.5512	0.877733	2	26.2491	1.65932	2	13.5669	1.65053	2	9.56653	1.69228	2	30.4643	2222.15	-0.315119	0
	High	gPILcLVGPPGVGk	P0A9M1	N-Term(TMT6plex); C5(Methylthio); K14(TMT6plex)																						1811.06	-2.39584	0
	High	dIHVHVPEGATPk	P0A9M1	N-Term(TMT6plex); K13(TMT6plex)	2.02366	3	7.09866	1.09091	3	2.57266	0.943399	3	0.101125	0.93198	3	1.89839	1.86464	3	10.1711	1.93878	3	8.94732	2.02213	3	15.1466	1858.06	-0.212579	0
	High	iLEYLAVQSR	P0A9M1	N-Term(TMT6plex)																						1420.83	-2.02258	0
	High	dLEEIPDNVIADLDIHPVk	P0A9M1	N-Term(TMT6plex); K19(TMT6plex)																						2603.43	-1.92049	0
P0AFG5	2-oxoglutarate dehydrogenase E1 component OS=Escherichia coli O157:H7 GN=sucA PE=3 SV=1 - [ODO1_ECO57]	1	8	0.916476	5	12.587	0.976849	5	9.33925	0.963105	5	0.966091	1.0922	5	8.54126	1.00053	5	8.49125	0.932072	5	4.14344	0.87107	5	7.47605	104.996
	A2	Sequence	Protein Group Accessions	Modifications	(129+130+131)/(126+127+128)	(129+130+131)/(126+127+128) Count	(129+130+131)/(126+127+128) Variability [%]	126/(126+127+128)	126/(126+127+128) Count	126/(126+127+128) Variability [%]	127/(126+127+128)	127/(126+127+128) Count	127/(126+127+128) Variability [%]	128/(126+127+128)	128/(126+127+128) Count	128/(126+127+128) Variability [%]	129/(126+127+128)	129/(126+127+128) Count	129/(126+127+128) Variability [%]	130/(126+127+128)	130/(126+127+128) Count	130/(126+127+128) Variability [%]	131/(126+127+128)	131/(126+127+128) Count	131/(126+127+128) Variability [%]	MH+ [Da]	ΔM [ppm]	# Missed Cleavages
	High	gHQHANLDPLGLWQQDk	P0AFG5	N-Term(TMT6plex); K17(TMT6plex)	1.01373	2	2.41624	1.02016	2	6.43909	0.93396	2	3.59102	1.06124	2	4.26481	1.03961	2	2.79613	0.992525	2	0.070268	0.967564	2	8.12384	2415.29	-0.427588	0
	High	aMQEVLQQFAHVk	P0AFG5	N-Term(TMT6plex); K13(TMT6plex)																						1987.12	1.21499	0
	High	lNVLVNVLGk	P0AFG5	N-Term(TMT6plex); K10(TMT6plex)	0.794273	1		0.868542	1		0.963105	1		1.2284	1		0.782301	1		0.932072	1		0.633803	1		1527	0.2846	0
	High	kPQDLFDEFAGk	P0AFG5	N-Term(TMT6plex); K1(TMT6plex); K12(TMT6plex)																						2082.18	-0.407608	0
	High	iEQLYPFPHk	P0AFG5	N-Term(TMT6plex); K10(TMT6plex)																						1730.01	0.88157	0
	High	sTFQQLPGTGVkPDQFHSQTR	P0AFG5	N-Term(TMT6plex); K12(TMT6plex)	0.895385	2	3.4528	0.979784	2	8.89176	0.984121	2	2.61659	1.05005	2	7.95259	0.867034	2	21.4733	0.910358	2	0.646785	0.850332	2	3.5736	2817.5	-0.470117	0
	High	lALDFR	P0AFG5	N-Term(TMT6plex)																						963.583	0.108828	0
	High	vLQLINAYR	P0AFG5	N-Term(TMT6plex)																						1318.81	0.939002	0
P15288	Cytosol non-specific dipeptidase OS=Escherichia coli (strain K12) GN=pepD PE=1 SV=3 - [PEPD_ECOLI]	1	8	2.0527	10	17.3414	1.09637	10	15.803	1.05567	9	17.3496	1.00303	9	15.4274	1.91692	10	21.9174	1.97456	10	24.7808	2.11476	10	25.3908	52.8822
	A2	Sequence	Protein Group Accessions	Modifications	(129+130+131)/(126+127+128)	(129+130+131)/(126+127+128) Count	(129+130+131)/(126+127+128) Variability [%]	126/(126+127+128)	126/(126+127+128) Count	126/(126+127+128) Variability [%]	127/(126+127+128)	127/(126+127+128) Count	127/(126+127+128) Variability [%]	128/(126+127+128)	128/(126+127+128) Count	128/(126+127+128) Variability [%]	129/(126+127+128)	129/(126+127+128) Count	129/(126+127+128) Variability [%]	130/(126+127+128)	130/(126+127+128) Count	130/(126+127+128) Variability [%]	131/(126+127+128)	131/(126+127+128) Count	131/(126+127+128) Variability [%]	MH+ [Da]	ΔM [ppm]	# Missed Cleavages
	High	sELSQLSPQPLWDIFAk	P15288	N-Term(TMT6plex); K17(TMT6plex)	2.13629	2	19.2238	1.34465	2	32.6191	1.22064	2	15.993	0.444159	1		1.42479	2	59.3869	1.87407	2	24.3689	2.67521	2	3.95825	2417.35	0.28741	0
	High	nLALLLDSVANDk	P15288	N-Term(TMT6plex); K13(TMT6plex)	4.85631	1		1.48736	1					1.61336	1		5.71552	1		3.98344	1		4.91435	1		1844.09	-0.107795	0
	High	fLAGHAEELDLR	P15288	N-Term(TMT6plex)	1.9364	2	12.6982	1.03754	2	22.8926	1.1593	2	4.37447	0.721484	2	35.3062	1.93493	2	21.9174	1.79885	2	11.0969	1.96989	2	8.5879	1599.87	1.41377	0
	High	gGHSGGEIHVGLGNANk	P15288	N-Term(TMT6plex); K17(TMT6plex)	1.50012	2	44.4887	1.01765	2	5.94599	0.936929	2	0.469832	1.06062	2	7.0686	1.37402	2	55.0587	1.44484	2	52.1683	1.55005	2	32.7054	2062.12	-1.28184	0
	High	kPVVLQAHLDMVPQk	P15288	N-Term(TMT6plex); K1(TMT6plex); K15(TMT6plex)																						2390.46	-0.391724	0
	High	tPNIQIIHAGLEcGLFk	P15288	N-Term(TMT6plex); C13(Methylthio); K17(TMT6plex)	2.19671	2	0.0802804	1.00652	2	14.2826	0.96882	2	12.7802	1.0268	2	3.47387	2.03657	2	11.1001	2.23153	2	5.81089	2.15099	2	0.569478	2358.31	-1.13487	0
	High	nNDTVHDFTk	P15288	N-Term(TMT6plex); K10(TMT6plex)																						1648.87	0.737712	0
	High	gAYPGWQPDANSPVMHLVR	P15288	N-Term(TMT6plex)	1.06669	1		1.1364	1		0.956307	1		0.880684	1		1.06021	1		0.94354	1		1.13479	1		2324.18	0.519619	0
A7ZR34	Phosphoglycerate kinase OS=Escherichia coli O139:H28 (strain E24377A / ETEC) GN=pgk PE=3 SV=1 - [PGK_ECO24]	3	8	0.617855	4	5.86702	0.974117	4	4.54607	1.00249	4	3.3855	1.01362	4	6.97326	0.551465	4	5.63389	0.627531	4	12.0663	0.612364	4	4.69482	41.0926
	A2	Sequence	Protein Group Accessions	Modifications	(129+130+131)/(126+127+128)	(129+130+131)/(126+127+128) Count	(129+130+131)/(126+127+128) Variability [%]	126/(126+127+128)	126/(126+127+128) Count	126/(126+127+128) Variability [%]	127/(126+127+128)	127/(126+127+128) Count	127/(126+127+128) Variability [%]	128/(126+127+128)	128/(126+127+128) Count	128/(126+127+128) Variability [%]	129/(126+127+128)	129/(126+127+128) Count	129/(126+127+128) Variability [%]	130/(126+127+128)	130/(126+127+128) Count	130/(126+127+128) Variability [%]	131/(126+127+128)	131/(126+127+128) Count	131/(126+127+128) Variability [%]	MH+ [Da]	ΔM [ppm]	# Missed Cleavages
	High	iADQLIVGGGIANTFIAAQGHDVGk	A7ZR34	N-Term(TMT6plex); K25(TMT6plex)	0.617855	4	5.86702	0.974117	4	4.54607	1.00249	4	3.3855	1.01362	4	6.97326	0.551465	4	5.63389	0.627531	4	12.0663	0.612364	4	4.69482	2923.64	0.358812	0
	High	vATEFSETAPATLk	A7ZR34	N-Term(TMT6plex); K14(TMT6plex)																						1923.08	-0.268365	0
	High	lLTTcNIPVPSDVR	A7ZR34	N-Term(TMT6plex); C5(Methylthio)																						1802.97	-0.196492	0
	High	aSLPTIELALk	A7ZR34	N-Term(TMT6plex); K11(TMT6plex)																						1614.02	-0.0819448	0
	High	lTVLDSLSk	A7ZR34	N-Term(TMT6plex); K9(TMT6plex)																						1433.9	0.247076	0
	High	tILWNGPVGVFEFPNFR	A7ZR34	N-Term(TMT6plex)																						2222.2	-0.299529	0
	High	iSYISTGGGAFLEFVEGk	A7ZR34	N-Term(TMT6plex); K18(TMT6plex)																						2333.28	0.883716	0
	High	aQASTHGIGk	A7ZR34	N-Term(TMT6plex); K10(TMT6plex)																						1427.84	-0.337756	0
A7ZV47	Adenylosuccinate synthetase OS=Escherichia coli O139:H28 (strain E24377A / ETEC) GN=purA PE=3 SV=1 - [PURA_ECO24]	1	8	1.02227	7	5.40796	1.00512	7	6.49594	0.932121	7	9.41647	0.963375	7	9.87662	1.0777	7	17.285	1.00949	7	12.2508	0.990695	7	10.3597	47.3153
	A2	Sequence	Protein Group Accessions	Modifications	(129+130+131)/(126+127+128)	(129+130+131)/(126+127+128) Count	(129+130+131)/(126+127+128) Variability [%]	126/(126+127+128)	126/(126+127+128) Count	126/(126+127+128) Variability [%]	127/(126+127+128)	127/(126+127+128) Count	127/(126+127+128) Variability [%]	128/(126+127+128)	128/(126+127+128) Count	128/(126+127+128) Variability [%]	129/(126+127+128)	129/(126+127+128) Count	129/(126+127+128) Variability [%]	130/(126+127+128)	130/(126+127+128) Count	130/(126+127+128) Variability [%]	131/(126+127+128)	131/(126+127+128) Count	131/(126+127+128) Variability [%]	MH+ [Da]	ΔM [ppm]	# Missed Cleavages
	High	aVQLNSLSGFcLTk	A7ZV47	N-Term(TMT6plex); C11(Methylthio); K14(TMT6plex)	1.08877	1		1.11486	1		0.91538	1		0.960653	1		1.20992	1		1.0278	1		1.01911	1		1985.1	-0.618259	0
	High	yQGGHNAGHTLVINGEk	A7ZV47	N-Term(TMT6plex); K17(TMT6plex)	1.0038	2	2.7025	1.00419	2	0.137652	0.896997	2	5.69925	1.1292	2	5.84143	1.17288	2	7.86097	0.891835	2	7.68607	0.954355	2	5.54483	2253.21	-0.579634	0
	High	yVDYVLGILk	A7ZV47	N-Term(TMT6plex); K10(TMT6plex)	1.08071	2	9.09857	1.08542	2	4.90913	0.960576	2	4.94051	0.937549	2	13.9486	0.959013	2	14.0515	1.05191	2	6.10827	1.12966	2	9.14894	1641	0.741094	0
	High	lDVLDGLk	A7ZV47	N-Term(TMT6plex); K8(TMT6plex)																						1330.83	-0.758575	0
	High	tVLHLIPSGILR	A7ZV47	N-Term(TMT6plex)	1.05649	1		0.974483	1		1.06207	1		0.963375	1		1.0777	1		1.12402	1		0.929003	1		1547.98	0.335689	0
	High	iVDLLTER	A7ZV47	N-Term(TMT6plex)																						1187.72	-0.496321	0
	High	tGWLDTVAVR	A7ZV47	N-Term(TMT6plex)																						1346.77	1.69524	0
	High	gNNVVVLGTQWGDEGk	A7ZV47	N-Term(TMT6plex); K16(TMT6plex)	0.802432	1		0.945866	1		1.10825	1		0.94351	1		0.893429	1		0.803446	1		0.706874	1		2131.16	0.661074	0
A7ZHF0	RNA polymerase-associated protein RapA OS=Escherichia coli O139:H28 (strain E24377A / ETEC) GN=rapA PE=3 SV=1 - [RAPA_ECO24]	6	8	1.15517	13	3.30433	1.01348	13	7.80616	1.0147	13	8.5877	0.971833	13	4.97176	1.06128	13	13.2484	1.1683	13	6.05536	1.13632	13	9.56446	109.715
	A2	Sequence	Protein Group Accessions	Modifications	(129+130+131)/(126+127+128)	(129+130+131)/(126+127+128) Count	(129+130+131)/(126+127+128) Variability [%]	126/(126+127+128)	126/(126+127+128) Count	126/(126+127+128) Variability [%]	127/(126+127+128)	127/(126+127+128) Count	127/(126+127+128) Variability [%]	128/(126+127+128)	128/(126+127+128) Count	128/(126+127+128) Variability [%]	129/(126+127+128)	129/(126+127+128) Count	129/(126+127+128) Variability [%]	130/(126+127+128)	130/(126+127+128) Count	130/(126+127+128) Variability [%]	131/(126+127+128)	131/(126+127+128) Count	131/(126+127+128) Variability [%]	MH+ [Da]	ΔM [ppm]	# Missed Cleavages
	High	wYHEGLDAFEHTcPTGR	A7ZHF0	N-Term(TMT6plex); C13(Methylthio)	1.15932	3	2.33471	1.0404	3	3.32566	0.996313	3	5.18375	1.00109	3	28.7127	0.958416	3	0.593662	1.17914	3	4.52146	1.2019	3	14.2359	2294.03	-0.406367	0
	High	eDAQFITWEHPLIR	A7ZHF0	N-Term(TMT6plex)																						1984.05	-0.773064	0
	High	iGQAHDIQIHVPYLEk	A7ZHF0	N-Term(TMT6plex); K16(TMT6plex)	1.18298	4	5.18212	1.05452	4	9.86245	1.0077	4	10.0853	0.925509	4	4.75944	1.10319	4	7.77309	1.15796	4	9.47899	1.20952	4	11.0264	2319.32	0.344783	0
	High	lVNAVQQDVHAILQLGEAQIEk	A7ZHF0	N-Term(TMT6plex); K22(TMT6plex)																						2874.64	-1.53528	0
	High	vEWLMGYLTSHR	A7ZHF0	N-Term(TMT6plex)	1.07805	1		0.927082	1		1.0939	1		0.986493	1		0.996803	1		1.1683	1		0.991035	1		1720.9	-0.433336	0
	High	fHDFAQFVEEQk	A7ZHF0	N-Term(TMT6plex); K12(TMT6plex)	1.1251	2	2.09705	1.03804	2	17.391	1.0111	2	9.48101	0.927355	2	12.8471	1.12781	2	2.86201	1.18937	2	4.05754	1.00681	2	8.41309	1983.04	-0.00123863	0
	High	nYRPVADAVAMLLAGNk	A7ZHF0	N-Term(TMT6plex); K17(TMT6plex)	1.16882	3	1.78746	1.01348	3	4.24249	1.0147	3	2.88908	0.972055	3	0.17373	1.16477	3	13.861	1.16794	3	1.10368	1.15221	3	4.78173	2261.29	0.950914	0
	High	tSLIPHQLNIAHDVGR	A7ZHF0	N-Term(TMT6plex)																						2000.13	1.5762	0
A7ZUJ8	50S ribosomal protein L10 OS=Escherichia coli O139:H28 (strain E24377A / ETEC) GN=rplJ PE=3 SV=1 - [RL10_ECO24]	1	8	0.901427	9	17.2054	1	9	6.06201	0.99266	9	11.7102	1.02091	9	4.35101	0.897553	9	25.4362	0.838473	9	14.4191	0.919371	9	17.2498	17.7004
	A2	Sequence	Protein Group Accessions	Modifications	(129+130+131)/(126+127+128)	(129+130+131)/(126+127+128) Count	(129+130+131)/(126+127+128) Variability [%]	126/(126+127+128)	126/(126+127+128) Count	126/(126+127+128) Variability [%]	127/(126+127+128)	127/(126+127+128) Count	127/(126+127+128) Variability [%]	128/(126+127+128)	128/(126+127+128) Count	128/(126+127+128) Variability [%]	129/(126+127+128)	129/(126+127+128) Count	129/(126+127+128) Variability [%]	130/(126+127+128)	130/(126+127+128) Count	130/(126+127+128) Variability [%]	131/(126+127+128)	131/(126+127+128) Count	131/(126+127+128) Variability [%]	MH+ [Da]	ΔM [ppm]	# Missed Cleavages
	High	dAFVGPTLIAYSMEHPGAAAR	A7ZUJ8	N-Term(TMT6plex)	1.16554	2	5.97389	0.989128	2	19.788	1.09848	2	0.0724433	0.869255	2	30.3273	0.960701	2	36.2302	1.13156	2	15.4871	1.2396	2	16.0911	2403.23	-0.558317	0
	High	gALSAVVADSR	A7ZUJ8	N-Term(TMT6plex)																						1274.73	-0.21757	0
	High	aAAFEGELIPASQIDR	A7ZUJ8	N-Term(TMT6plex)	0.844944	2	19.6116	1.00493	2	5.33071	1.00898	2	9.27199	0.985641	2	4.66392	0.603946	2	71.7415	0.850674	2	0.332451	0.922669	2	17.793	1917.03	-0.198879	0
	High	aVEGTPFEcLk	A7ZUJ8	N-Term(TMT6plex); C9(Methylthio); K11(TMT6plex)																						1697.9	0.104104	0
	High	lATLPTYEEAIAR	A7ZUJ8	N-Term(TMT6plex)	0.803338	3	3.96558	0.989439	3	11.3112	0.976102	3	9.21039	1.0513	3	4.35101	0.861015	3	26.5631	0.761148	3	5.11767	0.825219	3	10.5365	1676.94	0.872619	0
	High	qAIVAEVSEVAk	A7ZUJ8	N-Term(TMT6plex); K12(TMT6plex)	0.867361	2	5.71635	1.01603	2	2.35835	0.971527	2	3.19135	1.02121	2	0.687007	0.904217	2	1.09676	0.78401	2	9.98196	0.880222	2	6.45839	1702.02	0.1767	0
	High	gVTVDk	A7ZUJ8	N-Term(TMT6plex); K6(TMT6plex)																						1076.67	-0.281472	0
	High	aLNLQDk	A7ZUJ8	N-Term(TMT6plex); K7(TMT6plex)																						1259.77	0.0898863	0
C4ZUF6	50S ribosomal protein L15 OS=Escherichia coli (strain K12 / MC4100 / BW2952) GN=rplO PE=3 SV=1 - [RL15_ECOBW]	3	8	0.834025	5	13.4409	1.00556	5	1.80246	1.02933	5	6.12422	0.954475	5	3.41944	0.786102	5	22.7227	0.858781	5	18.9111	0.78999	5	2.12083	14.9713
	A2	Sequence	Protein Group Accessions	Modifications	(129+130+131)/(126+127+128)	(129+130+131)/(126+127+128) Count	(129+130+131)/(126+127+128) Variability [%]	126/(126+127+128)	126/(126+127+128) Count	126/(126+127+128) Variability [%]	127/(126+127+128)	127/(126+127+128) Count	127/(126+127+128) Variability [%]	128/(126+127+128)	128/(126+127+128) Count	128/(126+127+128) Variability [%]	129/(126+127+128)	129/(126+127+128) Count	129/(126+127+128) Variability [%]	130/(126+127+128)	130/(126+127+128) Count	130/(126+127+128) Variability [%]	131/(126+127+128)	131/(126+127+128) Count	131/(126+127+128) Variability [%]	MH+ [Da]	ΔM [ppm]	# Missed Cleavages
	High	vILAGEVTTPVTVR	C4ZUF6	N-Term(TMT6plex)	0.950126	2	14.981	1.03912	2	4.87044	1.10696	2	23.6001	0.784232	2	33.4262	1.00938	2	35.6627	0.995684	2	3.18572	0.816626	2	13.4008	1684.02	0.369426	0
	High	aANIIGIQIEFAk	C4ZUF6	N-Term(TMT6plex); K13(TMT6plex)																						1846.12	-0.154936	0
	High	vEGGVVDLNTLk	C4ZUF6	N-Term(TMT6plex); K12(TMT6plex)																						1702.01	-0.791534	0
	High	aAIEAAGGk	C4ZUF6	N-Term(TMT6plex); K9(TMT6plex)																						1245.76	-0.0030777	0
	High	gIGSGLGk	C4ZUF6	N-Term(TMT6plex); K8(TMT6plex)	0.834025	1		0.993408	1		1.00757	1		1.00656	1		0.786102	1		0.858781	1		0.799867	1		1146.72	-0.272486	0
	High	aAITAEIR	C4ZUF6	N-Term(TMT6plex)																						1073.65	-0.468173	0
	High	lSDLAk	C4ZUF6	N-Term(TMT6plex); K6(TMT6plex)																						1104.7	1.00642	0
	High	fGFTSR	C4ZUF6	N-Term(TMT6plex)	0.76131	2	0.143837	0.99211	2	3.1664	1.05079	2	3.05996	0.953496	2	0.152135	0.673823	2	0.412373	0.754689	2	1.31971	0.78436	2	1.06033	943.52	0.61586	0
A7ZSK8	50S ribosomal protein L4 OS=Escherichia coli O139:H28 (strain E24377A / ETEC) GN=rplD PE=3 SV=1 - [RL4_ECO24]	1	8	0.849698	18	12.313	1.06104	18	5.15606	0.989574	18	8.08832	0.936822	18	5.44092	0.812198	18	10.7655	0.859322	18	18.804	0.847358	18	10.0833	22.0729
	A2	Sequence	Protein Group Accessions	Modifications	(129+130+131)/(126+127+128)	(129+130+131)/(126+127+128) Count	(129+130+131)/(126+127+128) Variability [%]	126/(126+127+128)	126/(126+127+128) Count	126/(126+127+128) Variability [%]	127/(126+127+128)	127/(126+127+128) Count	127/(126+127+128) Variability [%]	128/(126+127+128)	128/(126+127+128) Count	128/(126+127+128) Variability [%]	129/(126+127+128)	129/(126+127+128) Count	129/(126+127+128) Variability [%]	130/(126+127+128)	130/(126+127+128) Count	130/(126+127+128) Variability [%]	131/(126+127+128)	131/(126+127+128) Count	131/(126+127+128) Variability [%]	MH+ [Da]	ΔM [ppm]	# Missed Cleavages
	High	dATGIDPVSLIAFDk	A7ZSK8	N-Term(TMT6plex); K15(TMT6plex)	0.789707	3	3.57923	1.09798	3	2.92492	0.9601	3	2.56454	0.94236	3	2.43444	0.77754	3	1.54537	0.757947	3	10.8874	0.746623	3	0.453228	2020.13	-0.942753	0
	High	dFNEALVHQVVVAYAAGAR	A7ZSK8	N-Term(TMT6plex)	0.935595	9	19.0336	1.06931	9	4.85782	0.954384	9	7.29686	0.96753	9	4.39999	0.866034	9	4.41526	0.974648	9	14.1452	0.827495	9	5.54378	2259.21	0.419612	0
	High	dAQSALTVSETTFGR	A7ZSK8	N-Term(TMT6plex)	0.904721	3	4.37737	1.04479	3	2.94412	1.04378	3	0.338412	0.889813	3	0.948982	0.716409	3	11.1723	0.897163	3	0.991693	0.910379	3	12.3639	1811.93	0.172108	0
	High	sILSELVR	A7ZSK8	N-Term(TMT6plex)																						1145.71	-1.19754	0
	High	sGGVTFAARPQDHSQk	A7ZSK8	N-Term(TMT6plex); K16(TMT6plex)	0.818793	2	9.75882	0.937153	2	8.13797	1.4435	2	7.06734	0.530384	2	5.00412	0.523857	2	22.9548	0.663198	2	1.97076	1.10294	2	12.6329	2144.16	0.878391	0
	High	fSVEAPk	A7ZSK8	N-Term(TMT6plex); K7(TMT6plex)																						1235.74	0.100833	0
	High	lIVVEk	A7ZSK8	N-Term(TMT6plex); K6(TMT6plex)	0.846589	1		1.05315	1		1.02635	1		0.903556	1		0.784723	1		0.799876	1		0.887504	1		1158.79	0.883462	0
	High	mELVLk	A7ZSK8	N-Term(TMT6plex); K6(TMT6plex)																						1190.76	-0.194045	0
A7ZSJ4	50S ribosomal protein L6 OS=Escherichia coli O139:H28 (strain E24377A / ETEC) GN=rplF PE=3 SV=1 - [RL6_ECO24]	1	8	0.864629	9	5.18356	1.00233	9	6.66499	0.969958	9	11.25	1.01366	9	10.2362	0.801748	9	14.1491	0.844658	9	6.5974	0.854904	9	6.97758	18.8922
	A2	Sequence	Protein Group Accessions	Modifications	(129+130+131)/(126+127+128)	(129+130+131)/(126+127+128) Count	(129+130+131)/(126+127+128) Variability [%]	126/(126+127+128)	126/(126+127+128) Count	126/(126+127+128) Variability [%]	127/(126+127+128)	127/(126+127+128) Count	127/(126+127+128) Variability [%]	128/(126+127+128)	128/(126+127+128) Count	128/(126+127+128) Variability [%]	129/(126+127+128)	129/(126+127+128) Count	129/(126+127+128) Variability [%]	130/(126+127+128)	130/(126+127+128) Count	130/(126+127+128) Variability [%]	131/(126+127+128)	131/(126+127+128) Count	131/(126+127+128) Variability [%]	MH+ [Da]	ΔM [ppm]	# Missed Cleavages
	High	aLLNSMVIGVTEGFTk	A7ZSJ4	N-Term(TMT6plex); K16(TMT6plex)	0.814635	2	11.2875	0.987647	2	7.86829	0.993171	2	9.96771	1.02754	2	2.01564	0.790744	2	12.0737	0.751576	2	17.4413	0.847974	2	5.76718	2138.23	0.0108081	0
	High	aPVVVPAGVDVk	A7ZSJ4	N-Term(TMT6plex); K12(TMT6plex)	0.753441	1		1.1005	1		0.922247	1		0.971149	1		0.742888	1		0.715899	1		0.758764	1		1609.01	0.740013	0
	High	qVIGQVAADLR	A7ZSJ4	N-Term(TMT6plex)																						1398.83	-0.513264	0
	High	hADNTLTFGPR	A7ZSJ4	N-Term(TMT6plex)	1.27019	1		0.917893	1		0.969958	1		1.15416	1		1.67945	1		0.943274	1		1.26478	1		1457.77	-0.434275	0
	High	dGYADGWAQAGTAR	A7ZSJ4	N-Term(TMT6plex)	0.864629	1		0.958024	1		1.04304	1		1.00912	1		0.801748	1		0.828304	1		0.895538	1		1667.8	0.583884	0
	High	tLNDAVEVk	A7ZSJ4	N-Term(TMT6plex); K9(TMT6plex)	0.835191	1		1.04837	1		0.847631	1		1.13406	1		0.745097	1		0.883051	1		0.805147	1		1446.86	-0.730703	0
	High	lQLVGVGYR	A7ZSJ4	N-Term(TMT6plex)	0.834941	1		1.00233	1		1.06136	1		0.927214	1		0.726587	1		0.875199	1		0.823252	1		1233.75	2.21181	0
	High	yADEVVR	A7ZSJ4	N-Term(TMT6plex)	0.912081	2	3.91026	1.00015	2	0.329369	0.960544	2	12.7114	1.04682	2	15.0659	0.948539	2	3.04334	0.825158	2	4.66509	0.924717	2	11.6777	1080.59	-0.161694	0
A7ZSI5	30S ribosomal protein S4 OS=Escherichia coli O139:H28 (strain E24377A / ETEC) GN=rpsD PE=3 SV=1 - [RS4_ECO24]	1	8	0.881533	13	17.2457	1.03684	13	2.60747	1.02133	13	8.38781	0.954698	12	6.52915	0.820379	12	11.4355	0.884108	13	22.5176	0.922079	12	22.1951	23.4546
	A2	Sequence	Protein Group Accessions	Modifications	(129+130+131)/(126+127+128)	(129+130+131)/(126+127+128) Count	(129+130+131)/(126+127+128) Variability [%]	126/(126+127+128)	126/(126+127+128) Count	126/(126+127+128) Variability [%]	127/(126+127+128)	127/(126+127+128) Count	127/(126+127+128) Variability [%]	128/(126+127+128)	128/(126+127+128) Count	128/(126+127+128) Variability [%]	129/(126+127+128)	129/(126+127+128) Count	129/(126+127+128) Variability [%]	130/(126+127+128)	130/(126+127+128) Count	130/(126+127+128) Variability [%]	131/(126+127+128)	131/(126+127+128) Count	131/(126+127+128) Variability [%]	MH+ [Da]	ΔM [ppm]	# Missed Cleavages
	High	gNTGENLLALLEGR	A7ZSI5	N-Term(TMT6plex)	0.805198	4	5.87592	1.03584	4	4.43918	0.950365	4	4.37426	0.995471	4	8.98381	0.774649	4	2.89537	0.760111	4	5.68126	0.785575	4	4.37278	1685.94	0.655428	0
	High	lSDYGVQLR	A7ZSI5	N-Term(TMT6plex)	0.881533	1		1.04832	1		0.887838	1		1.08371	1		0.729868	1		0.884108	1		0.929556	1		1279.72	-0.00389733	0
	High	aALELAEQR	A7ZSI5	N-Term(TMT6plex)																						1229.7	-0.237225	0
	High	vVNIASYQVSPNDVVSIR	A7ZSI5	N-Term(TMT6plex)	1.14749	1		0.858658	1		1.1946	1		0.951187	1		1.03162	1		1.16509	1		1.14658	1		2189.22	3.00162	0
	High	iYGVLER	A7ZSI5	N-Term(TMT6plex)																						1078.65	1.20431	0
	High	iEQAPGQHGAR	A7ZSI5	N-Term(TMT6plex)	0.522633	1		1.57648	1		1.19181	1								1.39354	1					1392.75	-0.483513	0
	High	ekPTWLEVDAGk	A7ZSI5	N-Term(TMT6plex); K2(TMT6plex); K12(TMT6plex)	0.97472	5	6.55287	1.03036	5	3.53869	1.04168	5	1.42525	0.914633	5	6.91065	0.848117	5	2.26035	0.954426	5	11.9918	0.980423	5	11.3545	2060.2	2.06447	0
	High	sDLSADINEHLIVELYSk	A7ZSI5	N-Term(TMT6plex); K18(TMT6plex)	0.955925	1		1.03684	1		0.981621	1		0.981335	1		0.79896	1		1.0532	1		0.914661	1		2504.37	1.6277	0
A7ZSL6	30S ribosomal protein S7 OS=Escherichia coli O139:H28 (strain E24377A / ETEC) GN=rpsG PE=3 SV=1 - [RS7_ECO24]	2	8	0.8017	13	7.62693	1.02584	13	3.3651	0.964955	13	4.65379	0.995861	13	5.98943	0.758499	13	11.3277	0.8071	13	16.8904	0.778911	13	4.44846	17.5934
	A2	Sequence	Protein Group Accessions	Modifications	(129+130+131)/(126+127+128)	(129+130+131)/(126+127+128) Count	(129+130+131)/(126+127+128) Variability [%]	126/(126+127+128)	126/(126+127+128) Count	126/(126+127+128) Variability [%]	127/(126+127+128)	127/(126+127+128) Count	127/(126+127+128) Variability [%]	128/(126+127+128)	128/(126+127+128) Count	128/(126+127+128) Variability [%]	129/(126+127+128)	129/(126+127+128) Count	129/(126+127+128) Variability [%]	130/(126+127+128)	130/(126+127+128) Count	130/(126+127+128) Variability [%]	131/(126+127+128)	131/(126+127+128) Count	131/(126+127+128) Variability [%]	MH+ [Da]	ΔM [ppm]	# Missed Cleavages
	High	sTAESIVYSALETLAQR	A7ZSL6	N-Term(TMT6plex)	0.786854	2	14.6006	1.05506	2	4.16667	0.869595	2	13.2084	1.08423	2	18.7508	0.780192	2	21.3764	0.803263	2	1.95144	0.733068	2	23.4675	2068.11	-0.134212	0
	High	vGGSTYQVPVEVRPVR	A7ZSL6	N-Term(TMT6plex)																						1972.12	-0.42555	0
	High	sELEAFEVALENVRPTVEVk	A7ZSL6	N-Term(TMT6plex); K20(TMT6plex)	0.82671	5	4.55689	1.03857	5	2.49022	0.952071	5	2.39518	1.01393	5	2.66631	0.772692	5	8.04487	0.918019	5	11.3173	0.762279	5	6.38059	2717.51	0.146063	0
	High	lANELSDAAENk	A7ZSL6	N-Term(TMT6plex); K12(TMT6plex)	0.884718	2	15.8896	0.98692	2	2.37012	1.03282	2	4.32526	0.982649	2	2.5348	0.86857	2	26.4749	0.857509	2	9.0002	0.875305	2	15.9205	1732.95	-0.105659	0
	High	fGSELLAk	A7ZSL6	N-Term(TMT6plex); K8(TMT6plex)	0.835566	1		1.03541	1		1.06367	1		0.880337	1		0.894745	1		0.724736	1		0.862978	1		1322.81	-0.228478	0
	High	fVNILMVDGk	A7ZSL6	N-Term(TMT6plex); K10(TMT6plex)	0.718371	1		1.10343	1		0.959173	1		0.920928	1		0.702876	1		0.636209	1		0.77033	1		1593.94	-2.31637	0
	High	wIVEAAR	A7ZSL6	N-Term(TMT6plex)	0.780481	2	3.64023	1.01346	2	1.25018	1.01397	2	4.90264	0.970642	2	4.68671	0.74883	2	1.90244	0.763172	2	8.48967	0.777818	2	0.208184	1073.63	0.56613	0
	High	iLPDPk	A7ZSL6	N-Term(TMT6plex); K6(TMT6plex)																						1140.74	0.642156	0
B1IUY2	Alanine--tRNA ligase OS=Escherichia coli (strain ATCC 8739 / DSM 1576 / Crooks) GN=alaS PE=3 SV=1 - [SYA_ECOLC]	8	8	1.001	3	4.73334	1.03935	3	8.86107	0.871493	3	7.84512	1.08741	3	3.86538	0.985335	3	10.1159	1.07931	3	15.0847	0.882216	3	12.72	95.9567
	A2	Sequence	Protein Group Accessions	Modifications	(129+130+131)/(126+127+128)	(129+130+131)/(126+127+128) Count	(129+130+131)/(126+127+128) Variability [%]	126/(126+127+128)	126/(126+127+128) Count	126/(126+127+128) Variability [%]	127/(126+127+128)	127/(126+127+128) Count	127/(126+127+128) Variability [%]	128/(126+127+128)	128/(126+127+128) Count	128/(126+127+128) Variability [%]	129/(126+127+128)	129/(126+127+128) Count	129/(126+127+128) Variability [%]	130/(126+127+128)	130/(126+127+128) Count	130/(126+127+128) Variability [%]	131/(126+127+128)	131/(126+127+128) Count	131/(126+127+128) Variability [%]	MH+ [Da]	ΔM [ppm]	# Missed Cleavages
	High	hNDLENVGYTAR	B1IUY2	N-Term(TMT6plex)	1.001	1		0.962034	1		1.0566	1		0.986785	1		0.84969	1		0.911171	1		1.12983	1		1617.82	0.212859	0
	High	qAFLDFFHSk	B1IUY2	N-Term(TMT6plex); K10(TMT6plex)																						1697.94	0.304185	0
	High	gLALLDEELAk	B1IUY2	N-Term(TMT6plex); K11(TMT6plex)																						1629.99	1.50207	0
	High	iAAVLQHVNSNYDIDLFR	B1IUY2	N-Term(TMT6plex)																						2317.25	-0.577314	0
	High	lSEVAHLLk	B1IUY2	N-Term(TMT6plex); K9(TMT6plex)	0.969566	1		1.03935	1		0.871493	1		1.11613	1		0.985335	1		1.07931	1		0.809961	1		1467.93	1.24771	0
	High	yGQAIGHIGk	B1IUY2	N-Term(TMT6plex); K10(TMT6plex)																						1501.89	-1.33543	0
	High	lLVSELSGVEPk	B1IUY2	N-Term(TMT6plex); K12(TMT6plex)																						1729.05	-0.448864	0
	High	nQLGSTIIVLATVVEGk	B1IUY2	N-Term(TMT6plex); K17(TMT6plex)	1.05851	1		1.10324	1		0.826644	1		1.08741	1		1.05473	1		1.19422	1		0.882216	1		2200.33	-0.533893	0
P0A871	Transaldolase B OS=Escherichia coli O157:H7 GN=talB PE=3 SV=2 - [TALB_ECO57]	3	8	1.34281	7	5.68333	0.961228	7	13.2533	0.904385	7	19.7141	1.10751	7	15.4115	1.3446	7	16.3379	1.30199	7	6.81845	1.3683	7	8.21655	35.1973
	A2	Sequence	Protein Group Accessions	Modifications	(129+130+131)/(126+127+128)	(129+130+131)/(126+127+128) Count	(129+130+131)/(126+127+128) Variability [%]	126/(126+127+128)	126/(126+127+128) Count	126/(126+127+128) Variability [%]	127/(126+127+128)	127/(126+127+128) Count	127/(126+127+128) Variability [%]	128/(126+127+128)	128/(126+127+128) Count	128/(126+127+128) Variability [%]	129/(126+127+128)	129/(126+127+128) Count	129/(126+127+128) Variability [%]	130/(126+127+128)	130/(126+127+128) Count	130/(126+127+128) Variability [%]	131/(126+127+128)	131/(126+127+128) Count	131/(126+127+128) Variability [%]	MH+ [Da]	ΔM [ppm]	# Missed Cleavages
	High	acAEAGVFLISPFVGR	P0A871;P0A869	N-Term(TMT6plex); C2(Methylthio)																						1912	-0.208189	0
	High	lSYDTEASIAk	P0A871	N-Term(TMT6plex); K11(TMT6plex)																						1655.92	-1.23627	0
	High	nIGEILELAGcDR	P0A871	N-Term(TMT6plex); C11(Methylthio)	1.37291	3	3.93974	0.961228	3	13.3049	1.10609	3	3.82769	0.998778	3	8.47683	1.50015	3	7.93784	1.30199	3	1.79313	1.37568	3	7.41584	1677.85	0.272268	0
	High	lASTWQGIR	P0A871	N-Term(TMT6plex)																						1260.73	-0.66938	0
	High	iTESEFLWQHNQDPMAVDk	P0A871	N-Term(TMT6plex); K19(TMT6plex)	1.34281	1		1.11515	1		0.625178	1		1.32426	1		0.688684	1		1.40739	1		1.61855	1		2746.4	2.78514	0
	High	lAVNIGLEILk	P0A871	N-Term(TMT6plex); K11(TMT6plex)	1.29235	1		0.894747	1		1.0317	1		1.10751	1		1.32555	1		1.29464	1		1.20737	1		1641.07	1.56332	0
	High	lTIAPALLk	P0A871	N-Term(TMT6plex); K9(TMT6plex)	1.32631	2	14.9	0.979717	2	10.3991	0.879585	2	4.12405	1.18012	2	7.61379	1.28386	2	16.7583	1.22856	2	32.2402	1.36565	2	0.287472	1397.95	1.02912	0
	High	iLDWYk	P0A871	N-Term(TMT6plex); K6(TMT6plex)																						1295.78	0.101527	0
	High	iSTEVDAR	P0A871	N-Term(TMT6plex)																						1119.62	-0.752625	0
P36683	Aconitate hydratase 2 OS=Escherichia coli (strain K12) GN=acnB PE=1 SV=3 - [ACON2_ECOLI]	1	7	1.66087	8	18.8514	1.04751	8	2.86879	0.923313	8	8.47772	1.06463	8	3.0449	2.13	8	14.8169	1.61923	8	11.2586	1.38535	8	14.3239	93.439
	A2	Sequence	Protein Group Accessions	Modifications	(129+130+131)/(126+127+128)	(129+130+131)/(126+127+128) Count	(129+130+131)/(126+127+128) Variability [%]	126/(126+127+128)	126/(126+127+128) Count	126/(126+127+128) Variability [%]	127/(126+127+128)	127/(126+127+128) Count	127/(126+127+128) Variability [%]	128/(126+127+128)	128/(126+127+128) Count	128/(126+127+128) Variability [%]	129/(126+127+128)	129/(126+127+128) Count	129/(126+127+128) Variability [%]	130/(126+127+128)	130/(126+127+128) Count	130/(126+127+128) Variability [%]	131/(126+127+128)	131/(126+127+128) Count	131/(126+127+128) Variability [%]	MH+ [Da]	ΔM [ppm]	# Missed Cleavages
	High	dLVHAIPLYAIk	P36683	N-Term(TMT6plex); K12(TMT6plex)	1.37772	1		1.15699	1		0.789325	1		1.06272	1		1.25016	1		1.47426	1		1.29871	1		1811.12	0.323579	0
	High	vTGETNTDDLSPAPDAWSRPDIPLHALAMLk	P36683	N-Term(TMT6plex); K31(TMT6plex)	2.14469	2	45.8424	1.03915	2	0.425735	1.07388	2	24.1785	0.815562	2	41.4044	2.85316	2	45.086	1.96309	2	40.7233	1.77497	2	52.0939	3789.99	-0.473911	0
	High	aGFLAAIAk	P36683	N-Term(TMT6plex); K9(TMT6plex)	1.66397	1		1.05618	1		0.889023	1		1.07176	1		2.12542	1		1.56853	1		1.3901	1		1319.85	-0.021106	0
	High	eALGLPHSDVFR	P36683	N-Term(TMT6plex)																						1569.86	0.709043	0
	High	iDEVFIGScMTNIGHFR	P36683	N-Term(TMT6plex); C9(Methylthio)																						2214.07	-1.562	0
	High	gGVSLRPGDGVIHSWLNR	P36683	N-Term(TMT6plex)	1.85853	3	4.03406	1.00282	3	7.23434	0.995966	3	5.33353	1.08843	3	10.7121	2.22299	3	10.2988	1.67158	3	7.11665	1.54578	3	27.035	2149.18	-0.511776	0
	High	qVMQSWADAEWFLNRPALAEk	P36683	N-Term(TMT6plex); K21(TMT6plex)	1.65778	1		1.07705	1		0.888518	1		1.04464	1		1.95296	1		1.67479	1		1.38061	1		2948.54	-3.30392	0
P27550	Acetyl-coenzyme A synthetase OS=Escherichia coli (strain K12) GN=acs PE=1 SV=2 - [ACSA_ECOLI]	3	7	0.954052	5	6.79819	0.956522	5	3.95831	0.991859	5	5.73135	1.02793	5	2.25724	0.95801	5	12.9574	0.904429	5	25.1109	0.844179	5	5.92923	72.0483
	A2	Sequence	Protein Group Accessions	Modifications	(129+130+131)/(126+127+128)	(129+130+131)/(126+127+128) Count	(129+130+131)/(126+127+128) Variability [%]	126/(126+127+128)	126/(126+127+128) Count	126/(126+127+128) Variability [%]	127/(126+127+128)	127/(126+127+128) Count	127/(126+127+128) Variability [%]	128/(126+127+128)	128/(126+127+128) Count	128/(126+127+128) Variability [%]	129/(126+127+128)	129/(126+127+128) Count	129/(126+127+128) Variability [%]	130/(126+127+128)	130/(126+127+128) Count	130/(126+127+128) Variability [%]	131/(126+127+128)	131/(126+127+128) Count	131/(126+127+128) Variability [%]	MH+ [Da]	ΔM [ppm]	# Missed Cleavages
	High	lGTAEIESALVAHPk	P27550	N-Term(TMT6plex); K15(TMT6plex)																						1994.17	-0.392862	0
	High	hQVNILYTAPTAIR	P27550	N-Term(TMT6plex)	0.991515	1		0.982393	1		0.991859	1		1.04091	1		1.04512	1		1.06859	1		0.838318	1		1826.05	-1.04447	0
	High	fANTLLELGIk	P27550	N-Term(TMT6plex); K11(TMT6plex)	0.998764	1		1.09609	1		0.954278	1		0.936832	1		1.00006	1		1.07447	1		0.878593	1		1677.04	-0.0273893	0
	High	iAEAAVVGIPHNIk	P27550	N-Term(TMT6plex); K14(TMT6plex)	0.825682	1		0.938946	1		0.939444	1		1.16444	1		0.832977	1		0.758741	1		0.844179	1		1890.16	0.888409	0
	High	iGAVHSVIFGGFSPEAVAGR	P27550	N-Term(TMT6plex)	0.852496	1		0.908202	1		1.09327	1		1.0124	1		0.816705	1		0.877027	1		0.810213	1		2200.2	-1.32088	0
	High	iLDWIkPYQk	P27550	N-Term(TMT6plex); K6(TMT6plex); K10(TMT6plex)	0.954052	1		0.956522	1		1.02965	1		1.02793	1		0.95801	1		0.904429	1		0.952127	1		1991.23	1.17971	0
	High	fEQTYFSTFk	P27550	N-Term(TMT6plex); K10(TMT6plex)																						1755.93	-0.521465	0
P25553	Lactaldehyde dehydrogenase OS=Escherichia coli (strain K12) GN=aldA PE=1 SV=2 - [ALDA_ECOLI]	1	7	0.995833	7	15.5432	1.03067	7	16.1169	1.13463	7	14.513	0.829378	7	53.6904	1.08068	6	9.9884	0.941756	7	8.41444	1.06736	7	22.7702	52.2397
	A2	Sequence	Protein Group Accessions	Modifications	(129+130+131)/(126+127+128)	(129+130+131)/(126+127+128) Count	(129+130+131)/(126+127+128) Variability [%]	126/(126+127+128)	126/(126+127+128) Count	126/(126+127+128) Variability [%]	127/(126+127+128)	127/(126+127+128) Count	127/(126+127+128) Variability [%]	128/(126+127+128)	128/(126+127+128) Count	128/(126+127+128) Variability [%]	129/(126+127+128)	129/(126+127+128) Count	129/(126+127+128) Variability [%]	130/(126+127+128)	130/(126+127+128) Count	130/(126+127+128) Variability [%]	131/(126+127+128)	131/(126+127+128) Count	131/(126+127+128) Variability [%]	MH+ [Da]	ΔM [ppm]	# Missed Cleavages
	High	aSEISALIVEEGGk	P25553	N-Term(TMT6plex); K14(TMT6plex)																						1861.07	-1.64667	0
	High	hGLHEYLQTQVVYLQS	P25553	N-Term(TMT6plex)	1.22252	3	1.79844	1.03067	3	11.4638	1.25067	3	1.9533	0.792432	3	6.76377	1.208	3	13.5806	0.941756	3	8.23441	1.12868	3	42.7108	2144.13	-1.07243	0
	High	gIYDQFVNR	P25553	N-Term(TMT6plex)																						1340.72	0.316967	0
	High	gVFNLVLGR	P25553	N-Term(TMT6plex)	0.995833	1		0.864268	1		1.0185	1		1.16461	1		1.05908	1		0.987036	1		0.917171	1		1203.74	-0.22511	0
	High	sVPVQHPMYIDGQFVTWR	P25553	N-Term(TMT6plex)	0.571535	1		1.1861	1		1.13529	1		0.590092	1		0.674168	1		0.489618	1		0.557893	1		2389.23	0.0484812	0
	High	yEGEIIQSDRPGENILLFk	P25553	N-Term(TMT6plex); K19(TMT6plex)	1.01917	1		1.04943	1		0.978691	1		0.968266	1		1.05607	1		0.889884	1		1.06872	1		2679.47	-0.4229	0
	High	mAPALLTGNTIVIkPSEFTPNNAIAFAk	P25553	N-Term(TMT6plex); K14(TMT6plex); K28(TMT6plex)	0.897279	1		0.473301	1		1.13463	1		1.53892	1					1.2561	1		1.06736	1		3617.08	0.629136	0
P04825	Aminopeptidase N OS=Escherichia coli (strain K12) GN=pepN PE=1 SV=2 - [AMPN_ECOLI]	1	7	1.0892	8	6.04341	0.990352	8	4.65416	1.01953	8	3.28686	1.02146	8	15.4483	1.13053	8	6.15488	1.04555	8	12.7795	0.990262	8	3.54998	98.8567
	A2	Sequence	Protein Group Accessions	Modifications	(129+130+131)/(126+127+128)	(129+130+131)/(126+127+128) Count	(129+130+131)/(126+127+128) Variability [%]	126/(126+127+128)	126/(126+127+128) Count	126/(126+127+128) Variability [%]	127/(126+127+128)	127/(126+127+128) Count	127/(126+127+128) Variability [%]	128/(126+127+128)	128/(126+127+128) Count	128/(126+127+128) Variability [%]	129/(126+127+128)	129/(126+127+128) Count	129/(126+127+128) Variability [%]	130/(126+127+128)	130/(126+127+128) Count	130/(126+127+128) Variability [%]	131/(126+127+128)	131/(126+127+128) Count	131/(126+127+128) Variability [%]	MH+ [Da]	ΔM [ppm]	# Missed Cleavages
	High	fLAFGETHLADVLVSk	P04825	N-Term(TMT6plex); K16(TMT6plex)	1.09782	3	9.10141	1.0085	3	7.36595	1.02588	3	1.67445	0.963529	3	8.2974	1.10181	3	6.56797	1.02017	3	3.6808	1.13618	3	0.334035	2205.27	0.314182	0
	High	wDAAQSLLATYIk	P04825	N-Term(TMT6plex); K13(TMT6plex)	1.13447	2	1.06589	1.01084	2	1.34473	0.991076	2	8.18765	0.998858	2	12.0174	1.17028	2	1.30657	1.12891	2	6.94829	1.05904	2	10.7176	1938.11	1.55151	0
	High	vIGHEYFHNWTGNR	P04825	N-Term(TMT6plex)	1.08065	1		0.929688	1		1.01093	1		1.08709	1		1.48811	1		0.849921	1		0.995163	1		1958.98	0.112993	0
	High	mIHTLLGEENFQk	P04825	N-Term(TMT6plex); K13(TMT6plex)																						2018.11	-0.049665	0
	High	hQQGQPLSLPVHVADAFR	P04825	N-Term(TMT6plex)																						2229.21	-1.62312	0
	High	qPLHIPFAIELYDNEGk	P04825	N-Term(TMT6plex); K17(TMT6plex)	1.00921	2	7.60178	0.968507	2	1.61625	1.04252	2	18.4397	0.974684	2	22.6554	1.09094	2	1.24963	0.944946	2	18.8065	0.966839	2	1.82796	2442.35	1.2338	0
	High	vEHEDIAk	P04825	N-Term(TMT6plex); K8(TMT6plex)																						1398.8	-1.13072	0
P0A9A8	Cell division protein FtsZ OS=Escherichia coli O157:H7 GN=ftsZ PE=3 SV=1 - [FTSZ_ECO57]	1	7	1.40692	8	7.88126	1.10117	8	2.7929	0.930849	8	6.32731	0.950899	8	9.61069	1.32858	8	11.7577	1.40631	8	7.77655	1.33976	8	2.73381	40.2986
	A2	Sequence	Protein Group Accessions	Modifications	(129+130+131)/(126+127+128)	(129+130+131)/(126+127+128) Count	(129+130+131)/(126+127+128) Variability [%]	126/(126+127+128)	126/(126+127+128) Count	126/(126+127+128) Variability [%]	127/(126+127+128)	127/(126+127+128) Count	127/(126+127+128) Variability [%]	128/(126+127+128)	128/(126+127+128) Count	128/(126+127+128) Variability [%]	129/(126+127+128)	129/(126+127+128) Count	129/(126+127+128) Variability [%]	130/(126+127+128)	130/(126+127+128) Count	130/(126+127+128) Variability [%]	131/(126+127+128)	131/(126+127+128) Count	131/(126+127+128) Variability [%]	MH+ [Da]	ΔM [ppm]	# Missed Cleavages
	High	gISLLDAFGAANDVLk	P0A9A8	N-Term(TMT6plex); K16(TMT6plex)	1.56059	1		0.997871	1		0.856739	1		1.1898	1		1.50431	1		1.38653	1		1.68317	1		2062.19	-1.08291	0
	High	vIGVGGGGGNAVEHMVR	P0A9A8	N-Term(TMT6plex)																						1837.99	0.691573	0
	High	hVDSLITIPNDk	P0A9A8	N-Term(TMT6plex); K12(TMT6plex)																						1810.05	-0.306684	0
	High	dLGILTVAVVTkPFNFEGk	P0A9A8	N-Term(TMT6plex); K12(TMT6plex); K19(TMT6plex)	1.47678	1		1.08773	1		0.917987	1		0.993476	1		1.39974	1		1.61398	1		1.3238	1		2735.63	0.600269	0
	High	rPEITLVTNk	P0A9A8	N-Term(TMT6plex); K10(TMT6plex)	1.37488	4	3.71499	1.08368	4	4.28655	0.955493	4	6.02125	0.909366	4	2.96802	1.32858	4	6.48048	1.40708	4	12.0951	1.33976	4	1.7314	1629.01	-1.66848	0
	High	ePDYLDIPAFLR	P0A9A8	N-Term(TMT6plex)																						1677.9	-1.60107	0
	High	yQQHGMAPLTQEQkPVAk	P0A9A8	N-Term(TMT6plex); K14(TMT6plex); K18(TMT6plex)	1.34667	2	7.6255	1.12211	2	0.074599	0.935924	2	7.11037	0.922234	2	8.93427	0.96786	2	10.4184	1.38543	2	4.32007	1.47028	2	17.1841	2741.53	-1.03466	0
A7ZUP3	Glucose-6-phosphate isomerase OS=Escherichia coli O139:H28 (strain E24377A / ETEC) GN=pgi PE=3 SV=1 - [G6PI_ECO24]	6	7	0.904216	2	4.66844	0.887163	2	4.49821	1.12817	2	5.96689	0.990585	2	13.9207	1.06812	2	29.072	0.811738	2	5.69607	0.818046	2	31.0704	61.433
	A2	Sequence	Protein Group Accessions	Modifications	(129+130+131)/(126+127+128)	(129+130+131)/(126+127+128) Count	(129+130+131)/(126+127+128) Variability [%]	126/(126+127+128)	126/(126+127+128) Count	126/(126+127+128) Variability [%]	127/(126+127+128)	127/(126+127+128) Count	127/(126+127+128) Variability [%]	128/(126+127+128)	128/(126+127+128) Count	128/(126+127+128) Variability [%]	129/(126+127+128)	129/(126+127+128) Count	129/(126+127+128) Variability [%]	130/(126+127+128)	130/(126+127+128) Count	130/(126+127+128) Variability [%]	131/(126+127+128)	131/(126+127+128) Count	131/(126+127+128) Variability [%]	MH+ [Da]	ΔM [ppm]	# Missed Cleavages
	High	hFAALSTNAk	A7ZUP3	N-Term(TMT6plex); K10(TMT6plex)																						1517.89	3.37245	0
	High	tFSEAIISGEWk	A7ZUP3	N-Term(TMT6plex); K12(TMT6plex)	0.933126	1		0.914478	1		1.17446	1		0.902214	1		0.881417	1		0.843505	1		1.00393	1		1826.01	1.21408	0
	High	tFTTQETMTNAHSAR	A7ZUP3	N-Term(TMT6plex)																						1924.93	-2.18398	0
	High	lLSNFFAQTEALAFGk	A7ZUP3	N-Term(TMT6plex); K16(TMT6plex)																						2215.25	-0.0892319	0
	High	vFEGNRPTNSILLR	A7ZUP3	N-Term(TMT6plex)																						1845.05	-0.857809	0
	High	dWFLk	A7ZUP3	N-Term(TMT6plex); K5(TMT6plex)																						1166.7	-0.418521	0
	High	eITPFSLGALIALYEHk	A7ZUP3	N-Term(TMT6plex); K17(TMT6plex)	0.876203	1		0.860664	1		1.0837	1		1.08761	1		1.29437	1		0.781167	1		0.666581	1		2360.36	0.648985	0
P08200	Isocitrate dehydrogenase [NADP] OS=Escherichia coli (strain K12) GN=icd PE=1 SV=1 - [IDH_ECOLI]	1	7	1.49141	10	10.3666	1.00756	9	8.64129	1.01507	10	8.12107	1.03471	10	13.69	1.51294	10	15.3464	1.54303	10	10.5497	1.37084	10	13.0851	45.7275
	A2	Sequence	Protein Group Accessions	Modifications	(129+130+131)/(126+127+128)	(129+130+131)/(126+127+128) Count	(129+130+131)/(126+127+128) Variability [%]	126/(126+127+128)	126/(126+127+128) Count	126/(126+127+128) Variability [%]	127/(126+127+128)	127/(126+127+128) Count	127/(126+127+128) Variability [%]	128/(126+127+128)	128/(126+127+128) Count	128/(126+127+128) Variability [%]	129/(126+127+128)	129/(126+127+128) Count	129/(126+127+128) Variability [%]	130/(126+127+128)	130/(126+127+128) Count	130/(126+127+128) Variability [%]	131/(126+127+128)	131/(126+127+128) Count	131/(126+127+128) Variability [%]	MH+ [Da]	ΔM [ppm]	# Missed Cleavages
	High	eEFGGELIDGGPWLk	P08200	N-Term(TMT6plex); K15(TMT6plex)																						2105.13	-2.16127	0
	High	hPELTDMVIFR	P08200	N-Term(TMT6plex)	1.34233	2	6.73689	0.928855	2	12.103	1.01727	2	2.68943	1.07316	2	10.7211	1.3377	2	0.389318	1.35066	2	10.7	1.27127	2	6.89885	1586.86	0.315933	0
	High	dSVTLVHk	P08200	N-Term(TMT6plex); K8(TMT6plex)																						1356.83	-0.0802908	0
	High	hMGWTEAADLIVk	P08200	N-Term(TMT6plex); K13(TMT6plex)	1.612	3	2.3788	1.03058	3	3.32352	1.07268	3	5.82022	0.897674	3	4.8026	1.72016	3	14.5986	1.64431	3	7.24833	1.58391	3	13.4914	1929.07	-0.146077	0
	High	sTQVYGQDVWLPAETLDLIR	P08200	N-Term(TMT6plex)	2.88541	1					1.64897	1		1.52329	1		3.72479	1		2.40115	1		2.68586	1		2533.35	-0.816201	0
	High	yYQGTPSPVk	P08200	N-Term(TMT6plex); K10(TMT6plex)																						1597.9	-0.734715	0
	High	fPEHcGIGIkPcSEEGTk	P08200	N-Term(TMT6plex); C5(Methylthio); K10(TMT6plex); C12(Methylthio); K18(TMT6plex)	1.47992	4	1.14666	1.0098	4	8.59925	0.956027	4	1.6951	1.09075	4	2.93667	1.49895	4	6.23004	1.47286	4	8.09612	1.33124	4	4.34766	2711.36	-0.0551067	0
A7ZPX4	Cysteine desulfurase OS=Escherichia coli O139:H28 (strain E24377A / ETEC) GN=iscS PE=3 SV=1 - [ISCS_ECO24]	1	7	1.06158	6	6.49406	0.957053	6	7.91453	0.986155	6	4.38975	0.983428	6	21.7925	0.965256	6	12.2893	1.07155	6	7.13264	1.08205	6	8.06895	45.0609
	A2	Sequence	Protein Group Accessions	Modifications	(129+130+131)/(126+127+128)	(129+130+131)/(126+127+128) Count	(129+130+131)/(126+127+128) Variability [%]	126/(126+127+128)	126/(126+127+128) Count	126/(126+127+128) Variability [%]	127/(126+127+128)	127/(126+127+128) Count	127/(126+127+128) Variability [%]	128/(126+127+128)	128/(126+127+128) Count	128/(126+127+128) Variability [%]	129/(126+127+128)	129/(126+127+128) Count	129/(126+127+128) Variability [%]	130/(126+127+128)	130/(126+127+128) Count	130/(126+127+128) Variability [%]	131/(126+127+128)	131/(126+127+128) Count	131/(126+127+128) Variability [%]	MH+ [Da]	ΔM [ppm]	# Missed Cleavages
	High	gIIYHVDATQSVGk	A7ZPX4	N-Term(TMT6plex); K14(TMT6plex)	0.99924	2	4.33789	0.950223	2	7.20199	0.957398	2	1.56334	1.12431	2	6.42297	0.827063	2	11.8092	1.07155	2	2.45251	0.987855	2	2.43637	1946.11	-0.0972368	0
	High	qGVDLNSIEWAHH	A7ZPX4	N-Term(TMT6plex)																						1734.88	-0.117369	0
	High	nQIADLVGADPR	A7ZPX4	N-Term(TMT6plex)																						1497.82	0.826677	0
	High	fGWQAEEAVDIAR	A7ZPX4	N-Term(TMT6plex)	1.17393	1		1.00705	1		1.07946	1		0.898241	1		1.04058	1		1.19413	1		1.18004	1		1720.89	2.6077	0
	High	lPIDLSQLk	A7ZPX4	N-Term(TMT6plex); K9(TMT6plex)	1.10495	1		1.14253	1		0.986485	1		0.834668	1		1.13019	1		1.017	1		1.11868	1		1484.94	-0.472467	0
	High	gAANFYQk	A7ZPX4	N-Term(TMT6plex); K8(TMT6plex)	1.0953	1		0.918286	1		0.985825	1		1.13374	1		1.05121	1		1.11958	1		1.04662	1		1356.77	-1.17669	0
	High	sGTLPVHQIVGMGEAYR	A7ZPX4	N-Term(TMT6plex)	1.01237	1		0.777478	1		1.36307	1		0.84785	1		0.891168	1		0.925378	1		1.1195	1		2044.08	-1.81795	0
A7ZSD0	Malate dehydrogenase OS=Escherichia coli O139:H28 (strain E24377A / ETEC) GN=mdh PE=3 SV=1 - [MDH_ECO24]	7	7	0.934576	3	4.61791	0.907201	3	4.34022	0.889925	3	3.62707	1.23294	3	7.37477	0.900877	3	0.627516	0.860828	3	12.4547	0.90385	3	12.8179	32.3172
	A2	Sequence	Protein Group Accessions	Modifications	(129+130+131)/(126+127+128)	(129+130+131)/(126+127+128) Count	(129+130+131)/(126+127+128) Variability [%]	126/(126+127+128)	126/(126+127+128) Count	126/(126+127+128) Variability [%]	127/(126+127+128)	127/(126+127+128) Count	127/(126+127+128) Variability [%]	128/(126+127+128)	128/(126+127+128) Count	128/(126+127+128) Variability [%]	129/(126+127+128)	129/(126+127+128) Count	129/(126+127+128) Variability [%]	130/(126+127+128)	130/(126+127+128) Count	130/(126+127+128) Variability [%]	131/(126+127+128)	131/(126+127+128) Count	131/(126+127+128) Variability [%]	MH+ [Da]	ΔM [ppm]	# Missed Cleavages
	High	sNTFVAELk	A7ZSD0	N-Term(TMT6plex); K9(TMT6plex)																						1466.86	-2.96808	0
	High	lFGVTTLDIIR	A7ZSD0	N-Term(TMT6plex)																						1476.9	0.340123	0
	High	fFSQPLLLGk	A7ZSD0	N-Term(TMT6plex); K10(TMT6plex)	0.934576	1		0.934138	1		0.889925	1		1.23294	1		1.02395	1		0.860828	1		0.90385	1		1607.99	0.319834	0
	High	vAVLGAAGGIGQALALLLk	A7ZSD0	N-Term(TMT6plex); K19(TMT6plex)	0.779335	1		0.79543	1		1.11939	1		1.12961	1		0.900877	1		0.658844	1		0.780279	1		2193.41	-0.272797	0
	High	sDLFNVNAGIVk	A7ZSD0	N-Term(TMT6plex); K12(TMT6plex)																						1735.01	-0.544537	0
	High	fGLSLVR	A7ZSD0	N-Term(TMT6plex)																						1020.64	0.891254	0
	High	tQLPSGSELSLYDIAPVTPGVAVDLSHIPTAVk	A7ZSD0	N-Term(TMT6plex); K33(TMT6plex)	0.964127	1		0.907201	1		0.868424	1		1.29573	1		0.897072	1		0.935965	1		0.985123	1		3834.12	-1.7359	0
A7ZS61	Polyribonucleotide nucleotidyltransferase OS=Escherichia coli O139:H28 (strain E24377A / ETEC) GN=pnp PE=3 SV=1 - [PNP_ECO24]	6	7	0.780958	5	15.6638	0.944085	4	0.946979	0.997244	5	12.0636	1.09046	5	14.3885	1.12837	3	7.20654	0.992164	4	9.50244	0.890325	5	10.4615	77.054
	A2	Sequence	Protein Group Accessions	Modifications	(129+130+131)/(126+127+128)	(129+130+131)/(126+127+128) Count	(129+130+131)/(126+127+128) Variability [%]	126/(126+127+128)	126/(126+127+128) Count	126/(126+127+128) Variability [%]	127/(126+127+128)	127/(126+127+128) Count	127/(126+127+128) Variability [%]	128/(126+127+128)	128/(126+127+128) Count	128/(126+127+128) Variability [%]	129/(126+127+128)	129/(126+127+128) Count	129/(126+127+128) Variability [%]	130/(126+127+128)	130/(126+127+128) Count	130/(126+127+128) Variability [%]	131/(126+127+128)	131/(126+127+128) Count	131/(126+127+128) Variability [%]	MH+ [Da]	ΔM [ppm]	# Missed Cleavages
	High	eGRPSEGETLIAR	A7ZS61	N-Term(TMT6plex)																						1643.89	0.0495043	0
	High	lHILGVMEQAINAPR	A7ZS61	N-Term(TMT6plex)	0.862873	4	25.0057	0.948131	3	1.89409	1.01065	4	17.2241	1.06516	4	15.8802	1.15609	2	3.59977	1.0084	3	4.81468	0.922209	4	9.05311	1891.08	0.125452	0
	High	gDISEFAPR	A7ZS61	N-Term(TMT6plex)																						1220.65	-1.84834	0
	High	iVDFGAFVAIGGGk	A7ZS61	N-Term(TMT6plex); K14(TMT6plex)																						1809.07	-0.925458	0
	High	iPGSFFR	A7ZS61	N-Term(TMT6plex)																						1052.61	0.215872	0
	High	yAQVDVIk	A7ZS61	N-Term(TMT6plex); K8(TMT6plex)																						1393.85	1.89176	0
	High	akPGQDFFPLTVNYQER	A7ZS61	N-Term(TMT6plex); K2(TMT6plex)	0.780958	1		0.940056	1		0.997244	1		1.09046	1		0.829192	1		0.743702	1		0.748618	1		2468.33	-0.0984403	0
A7ZSJ3	50S ribosomal protein L18 OS=Escherichia coli O139:H28 (strain E24377A / ETEC) GN=rplR PE=3 SV=1 - [RL18_ECO24]	1	7	0.800964	3	3.47711	1.08425	3	1.69666	1	3	7.5623	0.89523	3	2.94661	0.726385	3	4.62631	0.844982	3	24.0688	0.710974	3	7.61804	12.7619
	A2	Sequence	Protein Group Accessions	Modifications	(129+130+131)/(126+127+128)	(129+130+131)/(126+127+128) Count	(129+130+131)/(126+127+128) Variability [%]	126/(126+127+128)	126/(126+127+128) Count	126/(126+127+128) Variability [%]	127/(126+127+128)	127/(126+127+128) Count	127/(126+127+128) Variability [%]	128/(126+127+128)	128/(126+127+128) Count	128/(126+127+128) Variability [%]	129/(126+127+128)	129/(126+127+128) Count	129/(126+127+128) Variability [%]	130/(126+127+128)	130/(126+127+128) Count	130/(126+127+128) Variability [%]	131/(126+127+128)	131/(126+127+128) Count	131/(126+127+128) Variability [%]	MH+ [Da]	ΔM [ppm]	# Missed Cleavages
	High	hIYAQVIAPNGSEVLVAASTVEk	A7ZSJ3	N-Term(TMT6plex); K23(TMT6plex)	0.850731	1		1.11758	1		0.950341	1		0.913196	1		0.704081	1		1.0894	1		0.675415	1		2854.61	0.458324	0
	High	vQALADAAR	A7ZSJ3	N-Term(TMT6plex)																						1143.67	-0.54307	0
	High	dAAAAVGk	A7ZSJ3	N-Term(TMT6plex); K8(TMT6plex)																						1160.7	-0.919134	0
	High	lQELGATR	A7ZSJ3	N-Term(TMT6plex)																						1116.66	0.905885	0
	High	dVSFDR	A7ZSJ3	N-Term(TMT6plex)																						967.505	0.465338	0
	High	aIAEQLk	A7ZSJ3	N-Term(TMT6plex); K7(TMT6plex)	0.791629	2	1.73816	1.07807	2	0.848282	1.02748	2	4.02134	0.868077	2	4.56885	0.770438	2	8.74602	0.779993	2	11.9073	0.77168	2	12.1925	1230.78	-0.0676067	0
	High	eAGLQF	A7ZSJ3	N-Term(TMT6plex)																						893.492	-0.89335	0
A7ZSJ2	30S ribosomal protein S5 OS=Escherichia coli O139:H28 (strain E24377A / ETEC) GN=rpsE PE=3 SV=1 - [RS5_ECO24]	1	7	0.81886	14	10.8819	1.02375	14	9.83722	1.0296	14	10.9865	0.960788	14	6.39906	0.785441	14	11.4875	0.813419	14	6.61931	0.797182	14	17.2161	17.5923
	A2	Sequence	Protein Group Accessions	Modifications	(129+130+131)/(126+127+128)	(129+130+131)/(126+127+128) Count	(129+130+131)/(126+127+128) Variability [%]	126/(126+127+128)	126/(126+127+128) Count	126/(126+127+128) Variability [%]	127/(126+127+128)	127/(126+127+128) Count	127/(126+127+128) Variability [%]	128/(126+127+128)	128/(126+127+128) Count	128/(126+127+128) Variability [%]	129/(126+127+128)	129/(126+127+128) Count	129/(126+127+128) Variability [%]	130/(126+127+128)	130/(126+127+128) Count	130/(126+127+128) Variability [%]	131/(126+127+128)	131/(126+127+128) Count	131/(126+127+128) Variability [%]	MH+ [Da]	ΔM [ppm]	# Missed Cleavages
	High	aVLEVAGVHNVLAk	A7ZSJ2	N-Term(TMT6plex); K14(TMT6plex)	0.807428	6	3.05293	1.07548	6	5.94898	0.983703	6	9.56746	0.959372	6	1.00927	0.780934	6	8.55859	0.816293	6	6.55565	0.781519	6	14.208	1878.16	-0.463644	0
	High	iFSFTALTVVGDGNGR	A7ZSJ2	N-Term(TMT6plex)	0.888023	2	6.22463	1.06176	2	8.46534	0.992052	2	13.4065	0.927229	2	5.06085	1.00164	2	19.8132	0.884126	2	2.60381	0.775056	2	5.03774	1883.02	-0.268978	0
	High	nMINVALNNGTLQHPVk	A7ZSJ2	N-Term(TMT6plex); K17(TMT6plex)	0.865456	1		1.10192	1		0.913911	1		0.979712	1		0.880922	1		0.778005	1		0.896281	1		2321.31	-0.646074	0
	High	eVPAAIQk	A7ZSJ2	N-Term(TMT6plex); K8(TMT6plex)	0.780108	2	6.31307	0.999921	2	0.168916	1.0644	2	3.99741	0.925486	2	5.52491	0.748011	2	4.11962	0.813419	2	0.959848	0.728501	2	15.394	1313.82	-0.907635	0
	High	lIAVNR	A7ZSJ2	N-Term(TMT6plex)																						914.6	2.12894	0
	High	aYGSTNPINVVR	A7ZSJ2	N-Term(TMT6plex)	0.914161	3	1.86461	0.953368	3	13.6671	1.03335	3	14.6638	1.05544	3	3.98326	0.78043	3	3.32698	0.739709	3	1.40656	1.03356	3	13.8134	1519.84	-1.19695	0
	High	vGFGYGk	A7ZSJ2	N-Term(TMT6plex); K7(TMT6plex)																						1185.7	0.659347	0
A7ZV71	30S ribosomal protein S6 OS=Escherichia coli O139:H28 (strain E24377A / ETEC) GN=rpsF PE=3 SV=1 - [RS6_ECO24]	3	7	0.813063	8	3.76231	1.03078	8	10.1292	1.0096	8	13.4428	0.943698	7	6.14222	0.724329	8	15.6194	0.786856	8	6.30196	0.834731	8	11.714	15.1774
	A2	Sequence	Protein Group Accessions	Modifications	(129+130+131)/(126+127+128)	(129+130+131)/(126+127+128) Count	(129+130+131)/(126+127+128) Variability [%]	126/(126+127+128)	126/(126+127+128) Count	126/(126+127+128) Variability [%]	127/(126+127+128)	127/(126+127+128) Count	127/(126+127+128) Variability [%]	128/(126+127+128)	128/(126+127+128) Count	128/(126+127+128) Variability [%]	129/(126+127+128)	129/(126+127+128) Count	129/(126+127+128) Variability [%]	130/(126+127+128)	130/(126+127+128) Count	130/(126+127+128) Variability [%]	131/(126+127+128)	131/(126+127+128) Count	131/(126+127+128) Variability [%]	MH+ [Da]	ΔM [ppm]	# Missed Cleavages
	High	aHYVLMNVEAPQEVIDELETTFR	A7ZV71	N-Term(TMT6plex)	0.838305	2	11.7279	0.980556	2	20.6748	1.34021	2	60.9254	0.943698	1		0.996632	2	17.9238	0.780749	2	16.8529	0.752112	2	1.81747	2933.49	0.038228	0
	High	yTAAITGAEGk	A7ZV71	N-Term(TMT6plex); K11(TMT6plex)	0.801122	2	0.767327	1.1004	2	7.57752	0.944243	2	4.88711	0.940461	2	5.63139	0.651264	2	18.0859	0.799463	2	4.39492	0.851884	2	6.37387	1539.88	-1.41509	0
	High	hYEIVFMVHPDQSEQVPGMIER	A7ZV71	N-Term(TMT6plex)	0.833045	1		1.08173	1		1.09925	1		0.774106	1		0.722984	1		0.795313	1		0.895746	1		2870.42	1.05114	0
	High	hAVTEASPMVk	A7ZV71	N-Term(TMT6plex); K11(TMT6plex)																						1627.92	-3.60963	0
	High	qLAYPINk	A7ZV71	N-Term(TMT6plex); K8(TMT6plex)																						1404.86	0.0601941	0
	High	fNDAVIR	A7ZV71	N-Term(TMT6plex)	0.820922	3	2.49661	0.985806	3	4.49176	1.0125	3	0.848884	0.977431	3	13.5398	0.67565	3	10.45	0.778489	3	4.25899	0.853816	3	14.0679	1063.61	0.101146	0
	High	lEDWGR	A7ZV71	N-Term(TMT6plex)																						1004.54	-0.426132	0
A7ZVE0	Probable cytosol aminopeptidase OS=Escherichia coli O139:H28 (strain E24377A / ETEC) GN=pepA PE=3 SV=1 - [AMPA_ECO24]	1	6	2.04846	3	0.684446	0.984646	3	3.00944	0.918059	3	21.6733	1.10734	3	3.06739	2.08827	3	28.2128	2.06197	3	8.27049	1.99363	3	28.6619	54.845
	A2	Sequence	Protein Group Accessions	Modifications	(129+130+131)/(126+127+128)	(129+130+131)/(126+127+128) Count	(129+130+131)/(126+127+128) Variability [%]	126/(126+127+128)	126/(126+127+128) Count	126/(126+127+128) Variability [%]	127/(126+127+128)	127/(126+127+128) Count	127/(126+127+128) Variability [%]	128/(126+127+128)	128/(126+127+128) Count	128/(126+127+128) Variability [%]	129/(126+127+128)	129/(126+127+128) Count	129/(126+127+128) Variability [%]	130/(126+127+128)	130/(126+127+128) Count	130/(126+127+128) Variability [%]	131/(126+127+128)	131/(126+127+128) Count	131/(126+127+128) Variability [%]	MH+ [Da]	ΔM [ppm]	# Missed Cleavages
	High	gATGRPVALLAQFLLNR	A7ZVE0	N-Term(TMT6plex)	2.04846	1		0.984646	1		0.918059	1		1.13048	1		2.51682	1		2.06197	1		1.64944	1		2026.21	0.135174	0
	High	aYRPGDVLTTMSGQTVEVLNTDAEGR	A7ZVE0	N-Term(TMT6plex)	2.46804	1		1.11854	1		0.794531	1		1.10734	1		0.968153	1		2.58629	1		3.15785	1		3009.53	3.72316	0
	High	aIQHGLAIAAGIk	A7ZVE0	N-Term(TMT6plex); K13(TMT6plex)																						1721.08	-0.911754	0
	High	gNASEDARPIVLVGk	A7ZVE0	N-Term(TMT6plex); K15(TMT6plex)	2.03903	1		0.964865	1		1.13188	1		0.888596	1		2.08827	1		1.95028	1		1.99363	1		1984.16	0.173752	0
	High	eTLYSFDQLk	A7ZVE0	N-Term(TMT6plex); K10(TMT6plex)																						1701.94	-1.36925	0
	High	iLLIGcGk	A7ZVE0	N-Term(TMT6plex); C6(Methylthio); K8(TMT6plex)																						1320.81	-0.970719	0
A7ZUH4	Phosphoenolpyruvate carboxylase OS=Escherichia coli O139:H28 (strain E24377A / ETEC) GN=ppc PE=3 SV=1 - [CAPP_ECO24]	6	6	2.11377	4	5.55169	1.00534	4	3.95185	0.962228	4	11.5494	0.984683	4	7.03547	2.11715	4	9.78886	2.06906	4	7.89431	2.03286	4	1.16805	99.0143
	A2	Sequence	Protein Group Accessions	Modifications	(129+130+131)/(126+127+128)	(129+130+131)/(126+127+128) Count	(129+130+131)/(126+127+128) Variability [%]	126/(126+127+128)	126/(126+127+128) Count	126/(126+127+128) Variability [%]	127/(126+127+128)	127/(126+127+128) Count	127/(126+127+128) Variability [%]	128/(126+127+128)	128/(126+127+128) Count	128/(126+127+128) Variability [%]	129/(126+127+128)	129/(126+127+128) Count	129/(126+127+128) Variability [%]	130/(126+127+128)	130/(126+127+128) Count	130/(126+127+128) Variability [%]	131/(126+127+128)	131/(126+127+128) Count	131/(126+127+128) Variability [%]	MH+ [Da]	ΔM [ppm]	# Missed Cleavages
	High	nIYTDPLNVLQAELLHR	A7ZUH4	N-Term(TMT6plex)	2.03615	2	0.774691	1.087	2	10.0504	0.883839	2	1.91253	1.02777	2	16.2488	2.0495	2	11.241	1.9384	2	4.65234	2.01691	2	0.835641	2238.24	-0.260784	0
	High	aFSQFLNLANTAEQYHSISPk	A7ZUH4	N-Term(TMT6plex); K21(TMT6plex)	2.20722	2	1.6407	0.978904	2	2.39677	1.03991	2	0.824833	0.984683	2	4.26253	2.1659	2	9.78886	2.18203	2	2.8615	2.14385	2	7.55961	2824.5	-0.574806	0
	High	tPSDVLAVHLLLk	A7ZUH4	N-Term(TMT6plex); K13(TMT6plex)																						1864.16	-2.34923	0
	High	hTEALGELTR	A7ZUH4	N-Term(TMT6plex)																						1355.75	-0.931954	0
	High	aGIELTLFHGR	A7ZUH4	N-Term(TMT6plex)																						1442.83	-0.0513633	0
	High	dALGEHILER	A7ZUH4	N-Term(TMT6plex)																						1381.76	-0.0121259	0
P00393	NADH dehydrogenase OS=Escherichia coli (strain K12) GN=ndh PE=1 SV=2 - [DHNA_ECOLI]	1	6	0.444848	3	9.11811	1.06838	3	1.42575	1.03982	3	2.33175	0.973566	3	2.48159	0.364044	3	12.0582	0.492265	3	0.540366	0.43257	3	4.45863	47.3286
	A2	Sequence	Protein Group Accessions	Modifications	(129+130+131)/(126+127+128)	(129+130+131)/(126+127+128) Count	(129+130+131)/(126+127+128) Variability [%]	126/(126+127+128)	126/(126+127+128) Count	126/(126+127+128) Variability [%]	127/(126+127+128)	127/(126+127+128) Count	127/(126+127+128) Variability [%]	128/(126+127+128)	128/(126+127+128) Count	128/(126+127+128) Variability [%]	129/(126+127+128)	129/(126+127+128) Count	129/(126+127+128) Variability [%]	130/(126+127+128)	130/(126+127+128) Count	130/(126+127+128) Variability [%]	131/(126+127+128)	131/(126+127+128) Count	131/(126+127+128) Variability [%]	MH+ [Da]	ΔM [ppm]	# Missed Cleavages
	High	iSAAAHNELTk	P00393	N-Term(TMT6plex); K11(TMT6plex)																						1612.94	-0.435101	0
	High	eNcIFLDNPHQAR	P00393	N-Term(TMT6plex); C3(Methylthio)	0.420891	2	8.22127	1.02578	2	7.46942	1.04803	2	1.16576	0.907564	2	12.9431	0.349588	2	6.01277	0.423007	2	22.7675	0.43912	2	2.22849	1831.88	0.262532	0
	High	mHQIALHGYFk	P00393	N-Term(TMT6plex); K11(TMT6plex)																						1803.02	0.616814	0
	High	gLTNEALNVTLVEAGER	P00393	N-Term(TMT6plex)																						2015.1	2.14941	0
	High	qLHSYGYk	P00393	N-Term(TMT6plex); K8(TMT6plex)																						1453.82	-0.292592	0
	High	fHQEMLNLFLk	P00393	N-Term(TMT6plex); K11(TMT6plex)	0.473005	1		1.06838	1		0.954375	1		0.973566	1		0.519672	1		0.494062	1		0.401738	1		1878.07	0.366475	0
P0AC43	Succinate dehydrogenase flavoprotein subunit OS=Escherichia coli O157:H7 GN=sdhA PE=3 SV=1 - [DHSA_ECO57]	1	6	0.852818	4	5.28875	0.90653	4	7.12796	1.03872	4	8.54607	1.08248	4	18.9813	0.841745	3	9.36617	0.829859	4	29.1542	0.851372	4	4.59073	64.3811
	A2	Sequence	Protein Group Accessions	Modifications	(129+130+131)/(126+127+128)	(129+130+131)/(126+127+128) Count	(129+130+131)/(126+127+128) Variability [%]	126/(126+127+128)	126/(126+127+128) Count	126/(126+127+128) Variability [%]	127/(126+127+128)	127/(126+127+128) Count	127/(126+127+128) Variability [%]	128/(126+127+128)	128/(126+127+128) Count	128/(126+127+128) Variability [%]	129/(126+127+128)	129/(126+127+128) Count	129/(126+127+128) Variability [%]	130/(126+127+128)	130/(126+127+128) Count	130/(126+127+128) Variability [%]	131/(126+127+128)	131/(126+127+128) Count	131/(126+127+128) Variability [%]	MH+ [Da]	ΔM [ppm]	# Missed Cleavages
	High	tGPEAILELEHMGLPFSR	P0AC43	N-Term(TMT6plex)																						2226.18	-1.50884	0
	High	lGGNSLLDLVVFGR	P0AC43	N-Term(TMT6plex)	0.883074	1		0.939477	1		1.16219	1		0.88435	1					1.14093	1		1.13996	1		1688.99	-0.128594	0
	High	aAGLHLQESIAEQGALR	P0AC43	N-Term(TMT6plex)	0.790182	2	6.14669	0.860465	2	2.43965	0.96753	2	10.1433	1.22894	2	7.73469	0.796246	2	8.25265	0.682058	2	19.331	0.845016	2	4.59073	1993.1	-1.78363	0
	High	aLQEcMQHNFSVFR	P0AC43	N-Term(TMT6plex); C5(Methylthio)	0.88446	1		0.962909	1		1.04158	1		1.00446	1		0.896514	1		0.88732	1		0.831636	1		1984.94	-0.347859	0
	High	tGHALLHTLYQQNLk	P0AC43	N-Term(TMT6plex); K15(TMT6plex)																						2195.27	-0.0989095	0
	High	iYQRPFGGQSk	P0AC43	N-Term(TMT6plex); K11(TMT6plex)																						1739	-2.27151	0
A7ZJM7	DNA protection during starvation protein OS=Escherichia coli O139:H28 (strain E24377A / ETEC) GN=dps PE=3 SV=1 - [DPS_ECO24]	2	6	0.1952	14	70.3864	0.960082	15	6.23713	0.978773	15	5.55161	1.06935	15	7.95518	0.173357	13	105.38	0.272248	14	59.0936	0.233186	13	67.0975	18.6837
	A2	Sequence	Protein Group Accessions	Modifications	(129+130+131)/(126+127+128)	(129+130+131)/(126+127+128) Count	(129+130+131)/(126+127+128) Variability [%]	126/(126+127+128)	126/(126+127+128) Count	126/(126+127+128) Variability [%]	127/(126+127+128)	127/(126+127+128) Count	127/(126+127+128) Variability [%]	128/(126+127+128)	128/(126+127+128) Count	128/(126+127+128) Variability [%]	129/(126+127+128)	129/(126+127+128) Count	129/(126+127+128) Variability [%]	130/(126+127+128)	130/(126+127+128) Count	130/(126+127+128) Variability [%]	131/(126+127+128)	131/(126+127+128) Count	131/(126+127+128) Variability [%]	MH+ [Da]	ΔM [ppm]	# Missed Cleavages
	High	aVQLGGVALGTTQVINSk	A7ZJM7	N-Term(TMT6plex); K18(TMT6plex)																						2214.32	-0.181893	0
	High	qVIQFIDLSLITk	A7ZJM7	N-Term(TMT6plex); K13(TMT6plex)	0.130692	1		0.920568	1		0.978773	1		1.13955	1		0.0969378	1		0.156932	1		0.120437	1		1976.22	0.501433	0
	High	yAIVANDVR	A7ZJM7	N-Term(TMT6plex)																						1249.71	-0.773928	0
	High	gANFIAVHEMLDGFR	A7ZJM7	N-Term(TMT6plex)	0.282264	6	70.9929	0.962202	7	4.37933	0.983762	7	8.55142	1.06935	7	9.24745	0.264903	6	50.6918	0.29966	6	16.1803	0.248804	6	116.136	1905.98	-0.968654	0
	High	tALIDHLDTMAER	A7ZJM7	N-Term(TMT6plex)	0.177592	2	63.2337	0.900464	2	1.32533	1.04803	2	6.94217	1.07552	2	9.97044	0.185053	1		0.289993	2	14.7826	0.297496	1		1714.9	-0.167447	0
	High	sYPLDIHNVQDHLk	A7ZJM7	N-Term(TMT6plex); K14(TMT6plex)	0.161299	5	42.3659	0.96428	5	4.82323	0.959604	5	2.45079	1.05814	5	5.79935	0.12534	5	51.0019	0.180004	5	16.909	0.175517	5	33.6223	2137.18	-1.12227	0
A7ZJD0	2,3-bisphosphoglycerate-dependent phosphoglycerate mutase OS=Escherichia coli O139:H28 (strain E24377A / ETEC) GN=gpmA PE=3 SV=1 - [GPMA_ECO24]	2	6	0.98194	2	8.07672	0.926281	2	9.09091	1.0404	2	6.40339	1.05096	2	2.69628	0.902576	2	28.3804	0.975898	2	6.04184	0.979681	2	10.0947	28.5707
	A2	Sequence	Protein Group Accessions	Modifications	(129+130+131)/(126+127+128)	(129+130+131)/(126+127+128) Count	(129+130+131)/(126+127+128) Variability [%]	126/(126+127+128)	126/(126+127+128) Count	126/(126+127+128) Variability [%]	127/(126+127+128)	127/(126+127+128) Count	127/(126+127+128) Variability [%]	128/(126+127+128)	128/(126+127+128) Count	128/(126+127+128) Variability [%]	129/(126+127+128)	129/(126+127+128) Count	129/(126+127+128) Variability [%]	130/(126+127+128)	130/(126+127+128) Count	130/(126+127+128) Variability [%]	131/(126+127+128)	131/(126+127+128) Count	131/(126+127+128) Variability [%]	MH+ [Da]	ΔM [ppm]	# Missed Cleavages
	High	hYGALQGLNk	A7ZJD0	N-Term(TMT6plex); K10(TMT6plex)	1.03682	1		0.8713	1		1.08627	1		1.07025	1		1.08896	1		0.936962	1		1.04853	1		1558.91	-0.0767984	0
	High	fTGWYDVDLSEk	A7ZJD0	N-Term(TMT6plex); K12(TMT6plex)																						1918	-0.282865	0
	High	vIPYWNETILPR	A7ZJD0	N-Term(TMT6plex)																						1729.98	-1.90079	0
	High	yYLGNADEIAAk	A7ZJD0	N-Term(TMT6plex); K12(TMT6plex)																						1785.98	-0.564945	0
	High	hGESQWNk	A7ZJD0	N-Term(TMT6plex); K8(TMT6plex)																						1443.77	0.31287	0
	High	lVLVR	A7ZJD0	N-Term(TMT6plex)	0.92996	1		0.984731	1		0.996464	1		1.03203	1		0.748091	1		1.01645	1		0.915355	1		828.586	-0.924624	0
P0AES7	DNA gyrase subunit B OS=Escherichia coli O157:H7 GN=gyrB PE=3 SV=2 - [GYRB_ECO57]	1	6	1.25318	5	18.7045	1.01728	5	3.08636	1.02405	5	13.781	0.935008	5	5.68444	1.40397	5	6.40752	1.27191	5	24.678	1.15849	5	10.0821	89.8939
	A2	Sequence	Protein Group Accessions	Modifications	(129+130+131)/(126+127+128)	(129+130+131)/(126+127+128) Count	(129+130+131)/(126+127+128) Variability [%]	126/(126+127+128)	126/(126+127+128) Count	126/(126+127+128) Variability [%]	127/(126+127+128)	127/(126+127+128) Count	127/(126+127+128) Variability [%]	128/(126+127+128)	128/(126+127+128) Count	128/(126+127+128) Variability [%]	129/(126+127+128)	129/(126+127+128) Count	129/(126+127+128) Variability [%]	130/(126+127+128)	130/(126+127+128) Count	130/(126+127+128) Variability [%]	131/(126+127+128)	131/(126+127+128) Count	131/(126+127+128) Variability [%]	MH+ [Da]	ΔM [ppm]	# Missed Cleavages
	High	tHGVDTDYPLDHEFITGGEYR	P0AES7	N-Term(TMT6plex)	1.18409	2	27.4481	0.99289	2	5.68378	1.08305	2	8.31892	0.909115	2	4.16538	1.37461	2	4.70675	1.16536	2	45.8841	1.01107	2	27.9164	2651.26	0.0406734	0
	High	gIPTGIHPEEGVSAAEVIMTVLHAGGk	P0AES7	N-Term(TMT6plex); K27(TMT6plex)	1.31203	2	16.2842	1.07606	2	8.34286	0.933488	2	0.0118884	0.98401	2	12.1359	1.32938	2	14.5716	1.29316	2	22.1222	1.2542	2	11.8108	3128.71	-1.5015	0
	High	fDVHTNAEQNLFEPIVR	P0AES7	N-Term(TMT6plex)	1.25318	1		0.996331	1		1.0324	1		0.971523	1		1.40397	1		1.27191	1		1.08251	1		2258.17	-1.0773	0
	High	qIYEHGVPQAPLAVTGETEk	P0AES7	N-Term(TMT6plex); K20(TMT6plex)																						2625.43	-0.585211	0
	High	dGGTHLAGFR	P0AES7	N-Term(TMT6plex)																						1259.67	-0.933372	0
	High	eDHFHYEGGIk	P0AES7	N-Term(TMT6plex); K11(TMT6plex)																						1789.93	0.610194	0
P0ACG0	DNA-binding protein H-NS OS=Escherichia coli O157:H7 GN=hns PE=3 SV=2 - [HNS_ECO57]	1	6	1.24558	1		0.946077	1		0.980598	1		1.10334	1		0.92572	1		1.3583	1		1.27574	1		15.53
	A2	Sequence	Protein Group Accessions	Modifications	(129+130+131)/(126+127+128)	(129+130+131)/(126+127+128) Count	(129+130+131)/(126+127+128) Variability [%]	126/(126+127+128)	126/(126+127+128) Count	126/(126+127+128) Variability [%]	127/(126+127+128)	127/(126+127+128) Count	127/(126+127+128) Variability [%]	128/(126+127+128)	128/(126+127+128) Count	128/(126+127+128) Variability [%]	129/(126+127+128)	129/(126+127+128) Count	129/(126+127+128) Variability [%]	130/(126+127+128)	130/(126+127+128) Count	130/(126+127+128) Variability [%]	131/(126+127+128)	131/(126+127+128) Count	131/(126+127+128) Variability [%]	MH+ [Da]	ΔM [ppm]	# Missed Cleavages
	High	ecTLETLEEMLEk	P0ACG0	N-Term(TMT6plex); C2(Methylthio); K13(TMT6plex)																						2072.04	-0.795837	0
	High	sLDDFLIk	P0ACG0	N-Term(TMT6plex); K8(TMT6plex)	1.24558	1		0.946077	1		0.980598	1		1.10334	1		0.92572	1		1.3583	1		1.27574	1		1408.85	0.192557	0
	High	eMLIADGIDPNELLNSLAAVk	P0ACG0	N-Term(TMT6plex); K21(TMT6plex)																						2684.5	2.52249	0
	High	lEVVVNER	P0ACG0	N-Term(TMT6plex)																						1186.7	-0.484733	0
	High	ySYVDENGETk	P0ACG0	N-Term(TMT6plex); K11(TMT6plex)																						1762.89	0.0995928	0
	High	iLNNIR	P0ACG0	N-Term(TMT6plex)																						971.62	0.395825	0
P0ADG8	Inosine-5'-monophosphate dehydrogenase OS=Escherichia coli O157:H7 GN=guaB PE=3 SV=1 - [IMDH_ECO57]	1	6	1.44936	8	5.33259	1.03679	8	4.30321	0.972421	8	5.32896	1.00797	8	6.17737	1.33341	8	14.6171	1.3967	8	9.65527	1.46169	8	8.84966	51.99
	A2	Sequence	Protein Group Accessions	Modifications	(129+130+131)/(126+127+128)	(129+130+131)/(126+127+128) Count	(129+130+131)/(126+127+128) Variability [%]	126/(126+127+128)	126/(126+127+128) Count	126/(126+127+128) Variability [%]	127/(126+127+128)	127/(126+127+128) Count	127/(126+127+128) Variability [%]	128/(126+127+128)	128/(126+127+128) Count	128/(126+127+128) Variability [%]	129/(126+127+128)	129/(126+127+128) Count	129/(126+127+128) Variability [%]	130/(126+127+128)	130/(126+127+128) Count	130/(126+127+128) Variability [%]	131/(126+127+128)	131/(126+127+128) Count	131/(126+127+128) Variability [%]	MH+ [Da]	ΔM [ppm]	# Missed Cleavages
	High	iSGAGIQESHVHDVTITk	P0ADG8	N-Term(TMT6plex); K18(TMT6plex)	1.22039	1		0.989439	1		0.77809	1		1.29966	1		1.23105	1		1.25099	1		1.12614	1		2350.31	0.509064	0
	High	lAIALAQEGGIGFIHk	P0ADG8	N-Term(TMT6plex); K16(TMT6plex)	1.46543	5	2.33153	1.04108	5	6.02892	0.949501	5	2.96294	1.01524	5	2.13252	1.40455	5	10.6871	1.48286	5	7.88999	1.48259	5	7.92186	2096.26	-0.682323	0
	High	aLAEAGcSAVk	P0ADG8	N-Term(TMT6plex); C7(Methylthio); K11(TMT6plex)																						1523.83	1.11424	0
	High	vGIGPGSIcTTR	P0ADG8	N-Term(TMT6plex); C9(Methylthio)	1.42256	1		1.03251	1		1.0523	1		0.898449	1		1.28088	1		1.37708	1		1.48345	1		1435.75	-3.74026	0
	High	yFQSDNAADk	P0ADG8	N-Term(TMT6plex); K10(TMT6plex)	1.13565	1		1.04929	1		0.995895	1		0.946877	1		0.999804	1		1.1165	1		1.18209	1		1616.83	0.547756	0
	High	eIIHQQMGGLR	P0ADG8	N-Term(TMT6plex)																						1510.83	-0.94771	0
P0A719	Ribose-phosphate pyrophosphokinase OS=Escherichia coli O157:H7 GN=prs PE=3 SV=2 - [KPRS_ECO57]	1	6	1.11199	4	3.28235	1.12231	4	22.1305	0.941663	4	14.9449	1.06095	3	9.15993	1.17015	3	3.19109	1.14942	4	5.60156	1.03053	4	2.84231	34.1967
	A2	Sequence	Protein Group Accessions	Modifications	(129+130+131)/(126+127+128)	(129+130+131)/(126+127+128) Count	(129+130+131)/(126+127+128) Variability [%]	126/(126+127+128)	126/(126+127+128) Count	126/(126+127+128) Variability [%]	127/(126+127+128)	127/(126+127+128) Count	127/(126+127+128) Variability [%]	128/(126+127+128)	128/(126+127+128) Count	128/(126+127+128) Variability [%]	129/(126+127+128)	129/(126+127+128) Count	129/(126+127+128) Variability [%]	130/(126+127+128)	130/(126+127+128) Count	130/(126+127+128) Variability [%]	131/(126+127+128)	131/(126+127+128) Count	131/(126+127+128) Variability [%]	MH+ [Da]	ΔM [ppm]	# Missed Cleavages
	High	vVADFLSSVGVDR	P0A719	N-Term(TMT6plex)	1.09558	1		0.845248	1		0.994469	1		1.22004	1		1.17015	1		1.04237	1		1.04685	1		1592.89	0.346973	0
	High	aNVSQVMHIIGDVAGR	P0A719	N-Term(TMT6plex)																						1896.03	-1.54017	0
	High	tLTLSGMLAEAIR	P0A719	N-Term(TMT6plex)																						1604.93	0.556279	0
	High	vFAYATHPIFSGNAANNLR	P0A719	N-Term(TMT6plex)																						2292.21	1.0254	0
	High	iTAVIPYFGYAR	P0A719	N-Term(TMT6plex)	1.13687	2	1.07744	1.12231	2	1.69947	0.851843	2	6.7809	1.02874	2	4.57279	1.11069	2	10.9544	1.14942	2	0.131502	1.08217	2	9.60203	1599.91	-0.363477	0
	High	nSVIDEVVVcDTIPLSDEIk	P0A719	N-Term(TMT6plex); C10(Methylthio); K20(TMT6plex)	0.866757	1		1.49753	1		1.27553	1								1.23847	1		1.00748	1		2692.42	-0.95055	0
P0A911	Outer membrane protein A OS=Escherichia coli O157:H7 GN=ompA PE=3 SV=1 - [OMPA_ECO57]	1	6	0.915951	8	10.3335	1.11133	8	6.52884	0.85686	8	6.63735	1.01854	8	5.48311	0.925507	8	5.40839	0.856619	8	11.8209	0.925086	8	6.311	37.1777
	A2	Sequence	Protein Group Accessions	Modifications	(129+130+131)/(126+127+128)	(129+130+131)/(126+127+128) Count	(129+130+131)/(126+127+128) Variability [%]	126/(126+127+128)	126/(126+127+128) Count	126/(126+127+128) Variability [%]	127/(126+127+128)	127/(126+127+128) Count	127/(126+127+128) Variability [%]	128/(126+127+128)	128/(126+127+128) Count	128/(126+127+128) Variability [%]	129/(126+127+128)	129/(126+127+128) Count	129/(126+127+128) Variability [%]	130/(126+127+128)	130/(126+127+128) Count	130/(126+127+128) Variability [%]	131/(126+127+128)	131/(126+127+128) Count	131/(126+127+128) Variability [%]	MH+ [Da]	ΔM [ppm]	# Missed Cleavages
	High	aTLkPEGQAALDQLYSQLSNLDPk	P0A911	N-Term(TMT6plex); K4(TMT6plex); K24(TMT6plex)	0.937714	4	3.48259	1.16793	4	2.9681	0.812857	4	6.91349	1.00429	4	2.08897	0.925507	4	3.75815	0.899591	4	7.26648	0.925086	4	4.68603	3287.85	1.22521	0
	High	aALIDcLAPDR	P0A911	N-Term(TMT6plex); C6(Methylthio)	0.895068	2	14.2546	1.02769	2	8.3933	0.870227	2	0.0518964	1.12843	2	10.1216	0.95285	2	10.4066	0.748254	2	26.9177	0.950679	2	7.45757	1432.75	-0.833341	0
	High	sDVLFNFNk	P0A911	N-Term(TMT6plex); K9(TMT6plex)																						1541.87	-2.45102	0
	High	dNTWYTGAk	P0A911	N-Term(TMT6plex); K9(TMT6plex)	0.853653	1		1.06047	1		0.843993	1		1.12254	1		0.945331	1		0.795496	1		0.810778	1		1513.8	-0.190336	0
	High	aQSVVDYLISk	P0A911	N-Term(TMT6plex); K11(TMT6plex)																						1680.99	-0.65285	0
	High	dGSVVVLGYTDR	P0A911	N-Term(TMT6plex)	0.846669	1		1.09131	1		0.925697	1		0.979043	1		0.75901	1		0.768112	1		0.933314	1		1509.81	1.44834	0
P27298	Oligopeptidase A OS=Escherichia coli (strain K12) GN=prlC PE=3 SV=3 - [OPDA_ECOLI]	1	6	1.06211	4	20.4963	0.949966	4	10.0551	1.07539	4	3.96273	0.88966	4	17.1589	0.972526	4	2.12633	1.03063	4	17.6088	1.0919	4	20.4475	77.1186
	A2	Sequence	Protein Group Accessions	Modifications	(129+130+131)/(126+127+128)	(129+130+131)/(126+127+128) Count	(129+130+131)/(126+127+128) Variability [%]	126/(126+127+128)	126/(126+127+128) Count	126/(126+127+128) Variability [%]	127/(126+127+128)	127/(126+127+128) Count	127/(126+127+128) Variability [%]	128/(126+127+128)	128/(126+127+128) Count	128/(126+127+128) Variability [%]	129/(126+127+128)	129/(126+127+128) Count	129/(126+127+128) Variability [%]	130/(126+127+128)	130/(126+127+128) Count	130/(126+127+128) Variability [%]	131/(126+127+128)	131/(126+127+128) Count	131/(126+127+128) Variability [%]	MH+ [Da]	ΔM [ppm]	# Missed Cleavages
	High	hELAQLLGFENYAFk	P27298	N-Term(TMT6plex); K15(TMT6plex)	1.135	1		0.985872	1		1.08443	1		0.920182	1		0.972769	1		1.07497	1		1.23605	1		2238.23	-1.00017	0
	High	iLPEHVVPAVTk	P27298	N-Term(TMT6plex); K12(TMT6plex)	0.847841	1		1.04799	1		1.06642	1		0.86015	1		0.797163	1		0.849222	1		0.836659	1		1761.1	-0.49049	0
	High	dGDHYATLNTAQk	P27298	N-Term(TMT6plex); K13(TMT6plex)	0.993898	1		0.915368	1		1.028	1		1.08472	1		0.972284	1		0.988113	1		0.96456	1		1891.99	-1.0789	0
	High	dVDVWHPDVR	P27298	N-Term(TMT6plex)																						1466.76	1.00075	0
	High	lHAEFRPDQGAk	P27298	N-Term(TMT6plex); K12(TMT6plex)																						1827.03	-0.0408495	0
	High	tNPLLTPFELPPFSk	P27298	N-Term(TMT6plex); K15(TMT6plex)	1.30674	1		0.66605	1		1.57418	1		0.731267	1		1.00057	1		1.4814	1		1.26735	1		2159.25	0.206128	0
P23843	Periplasmic oligopeptide-binding protein OS=Escherichia coli (strain K12) GN=oppA PE=1 SV=2 - [OPPA_ECOLI]	1	6	2.04644	5	20.927	0.940425	5	11.0716	1.04903	5	7.69082	1.07806	5	12.2446	2.50457	5	23.5381	1.77986	5	36.1733	1.77159	5	11.7264	60.8609
	A2	Sequence	Protein Group Accessions	Modifications	(129+130+131)/(126+127+128)	(129+130+131)/(126+127+128) Count	(129+130+131)/(126+127+128) Variability [%]	126/(126+127+128)	126/(126+127+128) Count	126/(126+127+128) Variability [%]	127/(126+127+128)	127/(126+127+128) Count	127/(126+127+128) Variability [%]	128/(126+127+128)	128/(126+127+128) Count	128/(126+127+128) Variability [%]	129/(126+127+128)	129/(126+127+128) Count	129/(126+127+128) Variability [%]	130/(126+127+128)	130/(126+127+128) Count	130/(126+127+128) Variability [%]	131/(126+127+128)	131/(126+127+128) Count	131/(126+127+128) Variability [%]	MH+ [Da]	ΔM [ppm]	# Missed Cleavages
	High	lAIAASSLWk	P23843	N-Term(TMT6plex); K10(TMT6plex)	2.35312	1		0.940425	1		0.878832	1		1.23849	1		2.92924	1		2.4749	1		1.77159	1		1517.95	0.278835	0
	High	eIPDEVHVDPYLcTYYYEINNQkPPFNDVR	P23843	N-Term(TMT6plex); C13(Methylthio); K23(TMT6plex)	1.36947	1		0.831026	1		1.04903	1		1.17052	1		1.80107	1		1.26204	1		1.1394	1		4175.03	-1.05689	0
	High	kPITDLGVk	P23843	N-Term(TMT6plex); K1(TMT6plex); K9(TMT6plex)	1.62474	1		1.00105	1		1.05332	1		0.939004	1		1.83896	1		1.4879	1		1.54331	1		1658.08	0.145474	0
	High	aIDDHTLEVTLSEPVPYFYk	P23843	N-Term(TMT6plex); K20(TMT6plex)	2.17987	2	9.38516	0.869113	2	23.0262	1.09936	2	14.7055	1.03558	2	5.96625	2.70088	2	11.2231	2.0033	2	17.6692	1.91374	2	0.243326	2795.49	0.356537	0
	High	lLAEAGYTADkPLTINLLYNTSDLHk	P23843	N-Term(TMT6plex); K11(TMT6plex); K26(TMT6plex)																						3562	-3.76078	0
	High	lTQPEWFGWSQEk	P23843	N-Term(TMT6plex); K13(TMT6plex)																						2094.1	-3.11963	0
A7ZST1	Phosphoenolpyruvate carboxykinase [ATP] OS=Escherichia coli O139:H28 (strain E24377A / ETEC) GN=pckA PE=3 SV=1 - [PCKA_ECO24]	6	6	0.89842	3	1.07699	0.87473	3	0.168553	1.05362	3	4.35426	1.10664	3	1.44581	0.884397	3	7.64366	0.818381	3	0.806823	0.91343	3	7.46847	59.578
	A2	Sequence	Protein Group Accessions	Modifications	(129+130+131)/(126+127+128)	(129+130+131)/(126+127+128) Count	(129+130+131)/(126+127+128) Variability [%]	126/(126+127+128)	126/(126+127+128) Count	126/(126+127+128) Variability [%]	127/(126+127+128)	127/(126+127+128) Count	127/(126+127+128) Variability [%]	128/(126+127+128)	128/(126+127+128) Count	128/(126+127+128) Variability [%]	129/(126+127+128)	129/(126+127+128) Count	129/(126+127+128) Variability [%]	130/(126+127+128)	130/(126+127+128) Count	130/(126+127+128) Variability [%]	131/(126+127+128)	131/(126+127+128) Count	131/(126+127+128) Variability [%]	MH+ [Da]	ΔM [ppm]	# Missed Cleavages
	High	lTADQTQYHFLSGFTAk	A7ZST1	N-Term(TMT6plex); K17(TMT6plex)	0.90497	1		0.873736	1		1.08501	1		1.06859	1		0.84002	1		0.822847	1		0.978216	1		2386.28	0.00862057	0
	High	nDNkPLSPETWQHLk	A7ZST1	N-Term(TMT6plex); K4(TMT6plex); K15(TMT6plex)																						2494.4	-0.0757917	0
	High	fITEVAWQAHFVk	A7ZST1	N-Term(TMT6plex); K13(TMT6plex)	0.844905	1		1.01911	1		0.891881	1		1.11748	1		0.884397	1		0.702681	1		0.91343	1		2034.16	-0.423171	0
	High	vSYPIYHIDNIVkPVSk	A7ZST1	N-Term(TMT6plex); K13(TMT6plex); K17(TMT6plex)																						2659.59	3.09209	0
	High	dTFWWADk	A7ZST1	N-Term(TMT6plex); K8(TMT6plex)	0.89842	1		0.87473	1		1.05362	1		1.10664	1		0.998767	1		0.818381	1		0.868617	1		1526.8	0.35626	0
	High	lFVVDAFcGANPDTR	A7ZST1	N-Term(TMT6plex); C8(Methylthio)																						1899.93	1.76384	0
A7ZUR3	Glycerol-3-phosphate acyltransferase OS=Escherichia coli O139:H28 (strain E24377A / ETEC) GN=plsB PE=3 SV=1 - [PLSB_ECO24]	4	6	1.43739	1					2.86347	1								2.41866	1		1.32808	1		91.3235
	A2	Sequence	Protein Group Accessions	Modifications	(129+130+131)/(126+127+128)	(129+130+131)/(126+127+128) Count	(129+130+131)/(126+127+128) Variability [%]	126/(126+127+128)	126/(126+127+128) Count	126/(126+127+128) Variability [%]	127/(126+127+128)	127/(126+127+128) Count	127/(126+127+128) Variability [%]	128/(126+127+128)	128/(126+127+128) Count	128/(126+127+128) Variability [%]	129/(126+127+128)	129/(126+127+128) Count	129/(126+127+128) Variability [%]	130/(126+127+128)	130/(126+127+128) Count	130/(126+127+128) Variability [%]	131/(126+127+128)	131/(126+127+128) Count	131/(126+127+128) Variability [%]	MH+ [Da]	ΔM [ppm]	# Missed Cleavages
	High	nNIAHMLVLPSLMAAIVTQHR	A7ZUR3	N-Term(TMT6plex)	1.43739	1					2.86347	1								2.41866	1		1.32808	1		2558.43	0.471215	0
	High	qLAHDGHELVYVPcHR	A7ZUR3	N-Term(TMT6plex); C14(Methylthio)																						2149.05	-4.51252	0
	High	lFHDYLDLHR	A7ZUR3	N-Term(TMT6plex)																						1557.84	0.310397	0
	High	lGAFFIR	A7ZUR3	N-Term(TMT6plex)																						1052.65	0.0875045	0
	High	yVFIHGGPR	A7ZUR3	N-Term(TMT6plex)																						1274.72	0.498028	0
	High	lLNLPLSILVk	A7ZUR3	N-Term(TMT6plex); K11(TMT6plex)																						1681.14	-2.17238	0
A7ZSC5	50S ribosomal protein L13 OS=Escherichia coli O139:H28 (strain E24377A / ETEC) GN=rplM PE=3 SV=1 - [RL13_ECO24]	1	6	0.826136	19	10.732	1.02176	19	3.83677	0.962466	19	13.9597	1.01256	19	15.8026	0.785496	19	17.7428	0.856617	19	6.79285	0.766943	19	15.5965	16.0085
	A2	Sequence	Protein Group Accessions	Modifications	(129+130+131)/(126+127+128)	(129+130+131)/(126+127+128) Count	(129+130+131)/(126+127+128) Variability [%]	126/(126+127+128)	126/(126+127+128) Count	126/(126+127+128) Variability [%]	127/(126+127+128)	127/(126+127+128) Count	127/(126+127+128) Variability [%]	128/(126+127+128)	128/(126+127+128) Count	128/(126+127+128) Variability [%]	129/(126+127+128)	129/(126+127+128) Count	129/(126+127+128) Variability [%]	130/(126+127+128)	130/(126+127+128) Count	130/(126+127+128) Variability [%]	131/(126+127+128)	131/(126+127+128) Count	131/(126+127+128) Variability [%]	MH+ [Da]	ΔM [ppm]	# Missed Cleavages
	High	vYAGNEHNHAAQQPQVLDI	A7ZSC5	N-Term(TMT6plex)	0.83411	7	9.29705	1.00972	7	4.45848	0.893713	7	11.874	1.03012	7	22.5823	0.786479	7	20.5465	0.868447	7	4.61111	0.828291	7	18.5695	2333.18	-0.0646817	0
	High	dWYVVDATGk	A7ZSC5	N-Term(TMT6plex); K10(TMT6plex)	0.816654	2	3.79693	1.05457	2	7.21172	0.950774	2	7.12908	0.993354	2	1.62257	0.768009	2	1.26949	0.862446	2	7.5025	0.763484	2	3.00027	1611.88	-0.905834	0
	High	aEYTPHVDTGDYIIVLNADk	A7ZSC5	N-Term(TMT6plex); K20(TMT6plex)	0.828425	6	18.6503	1.02959	6	1.04687	0.964159	6	11.7359	1.01581	6	17.6447	0.833383	6	15.9719	0.869068	6	4.77151	0.733223	6	10.8124	2692.42	-0.548771	0
	High	vIEIAVk	A7ZSC5	N-Term(TMT6plex); K7(TMT6plex)	0.697052	1		1.03298	1		0.954041	1		1.02107	1		0.619951	1		0.759786	1		0.651743	1		1229.82	-0.665084	0
	High	tFTAkPETVk	A7ZSC5	N-Term(TMT6plex); K5(TMT6plex); K10(TMT6plex)	0.847642	2	5.11038	1.03318	2	5.53386	1.03534	2	5.13418	0.917074	2	1.0206	0.825151	2	7.31174	0.795296	2	16.7496	0.865465	2	2.4153	1809.11	0.382811	0
	High	vYYHHTGHIGGIk	A7ZSC5	N-Term(TMT6plex); K13(TMT6plex)	0.719148	1		0.903727	1		0.778766	1		1.41281	1		0.79383	1		0.716515	1		0.64105	1		1940.09	-0.93161	0
A7ZUJ7	50S ribosomal protein L1 OS=Escherichia coli O139:H28 (strain E24377A / ETEC) GN=rplA PE=3 SV=1 - [RL1_ECO24]	2	6	0.845895	6	7.53564	1.04537	6	4.07212	0.998444	6	7.4279	0.914292	6	14.4723	0.74599	6	10.3133	0.818348	6	7.62725	0.869228	6	3.79299	24.7143
	A2	Sequence	Protein Group Accessions	Modifications	(129+130+131)/(126+127+128)	(129+130+131)/(126+127+128) Count	(129+130+131)/(126+127+128) Variability [%]	126/(126+127+128)	126/(126+127+128) Count	126/(126+127+128) Variability [%]	127/(126+127+128)	127/(126+127+128) Count	127/(126+127+128) Variability [%]	128/(126+127+128)	128/(126+127+128) Count	128/(126+127+128) Variability [%]	129/(126+127+128)	129/(126+127+128) Count	129/(126+127+128) Variability [%]	130/(126+127+128)	130/(126+127+128) Count	130/(126+127+128) Variability [%]	131/(126+127+128)	131/(126+127+128) Count	131/(126+127+128) Variability [%]	MH+ [Da]	ΔM [ppm]	# Missed Cleavages
	High	aAGAELVGMEDLADQIk	A7ZUJ7	N-Term(TMT6plex); K17(TMT6plex)	0.849147	2	10.7555	1.08503	2	6.7091	0.983462	2	2.7836	0.908959	2	14.4723	0.735732	2	2.32668	0.800888	2	14.8505	0.921997	2	11.5759	2189.19	-0.542686	0
	High	qYDINEAIALLk	A7ZUJ7	N-Term(TMT6plex); K12(TMT6plex)	0.858739	1		1.05374	1		1.06675	1		0.852096	1		0.832083	1		0.803157	1		0.885796	1		1849.09	1.9634	0
	High	vAVFTQGANAEAAk	A7ZUJ7	N-Term(TMT6plex); K14(TMT6plex)																						1835.04	-0.851434	0
	High	vGTVTPNVAEAVk	A7ZUJ7	N-Term(TMT6plex); K13(TMT6plex)	0.789307	1		1.08248	1		0.880957	1		1.0469	1		0.527473	1		0.858349	1		0.846946	1		1743.04	-0.63267	0
	High	vVGQLGQVLGPR	A7ZUJ7	N-Term(TMT6plex)	0.874285	1		0.971096	1		1.20506	1		0.788533	1		0.930235	1		0.77454	1		0.891393	1		1451.89	1.65243	0
	High	akPTQAk	A7ZUJ7	N-Term(TMT6plex); K2(TMT6plex); K7(TMT6plex)	0.833243	1		1.02464	1		0.994803	1		0.981028	1		0.744614	1		0.833827	1		0.846798	1		1430.93	0.253425	0
P0AGD5	Superoxide dismutase [Fe] OS=Escherichia coli O157:H7 GN=sodB PE=3 SV=2 - [SODF_ECO57]	1	6	0.959533	6	10.371	0.977282	6	12.6487	0.906425	6	9.45934	1.04874	6	9.97729	0.940949	6	13.5956	0.947344	6	6.65353	0.880801	6	10.5758	21.2525
	A2	Sequence	Protein Group Accessions	Modifications	(129+130+131)/(126+127+128)	(129+130+131)/(126+127+128) Count	(129+130+131)/(126+127+128) Variability [%]	126/(126+127+128)	126/(126+127+128) Count	126/(126+127+128) Variability [%]	127/(126+127+128)	127/(126+127+128) Count	127/(126+127+128) Variability [%]	128/(126+127+128)	128/(126+127+128) Count	128/(126+127+128) Variability [%]	129/(126+127+128)	129/(126+127+128) Count	129/(126+127+128) Variability [%]	130/(126+127+128)	130/(126+127+128) Count	130/(126+127+128) Variability [%]	131/(126+127+128)	131/(126+127+128) Count	131/(126+127+128) Variability [%]	MH+ [Da]	ΔM [ppm]	# Missed Cleavages
	High	vAEAIAASFGSFADFk	P0AGD5	N-Term(TMT6plex); K16(TMT6plex)	0.938863	2	12.5138	0.977282	2	2.83711	1.00333	2	8.93528	1.02589	2	14.593	0.858861	2	0.671468	0.835326	2	8.41944	1.03591	2	21.7927	2089.13	-2.30142	0
	High	sFELPALPYAk	P0AGD5	N-Term(TMT6plex); K11(TMT6plex)	1.01923	2	20.613	0.941338	2	26.5284	0.998236	2	26.4846	1.04874	2	0.0484253	1.06871	2	31.2745	1.01629	2	10.5761	0.938555	2	23.6523	1693.99	0.281616	0
	High	nFGSGWTWLVk	P0AGD5	N-Term(TMT6plex); K11(TMT6plex)	0.957826	1		0.946952	1		0.869647	1		1.24133	1		1.01802	1		0.966968	1		0.866024	1		1752.98	0.100746	0
	High	hHQTYVTNLNNLIk	P0AGD5	N-Term(TMT6plex); K14(TMT6plex)																						2153.23	1.86616	0
	High	dALAPHISAETIEYHYGk	P0AGD5	N-Term(TMT6plex); K18(TMT6plex)	0.961243	1		1.142	1		0.863786	1		0.989268	1		1.1045	1		0.948177	1		0.839175	1		2473.31	-0.855391	0
	High	aQFTDAAIk	P0AGD5	N-Term(TMT6plex); K9(TMT6plex)																						1422.83	-1.19714	0
P00448	Superoxide dismutase [Mn] OS=Escherichia coli (strain K12) GN=sodA PE=1 SV=2 - [SODM_ECOLI]	2	6	1.74209	10	11.7868	0.937367	10	11.836	0.901939	10	7.37548	1.10264	10	26.1456	1.55417	10	16.4595	1.76321	10	16.5	1.54983	10	11.0931	23.0827
	A2	Sequence	Protein Group Accessions	Modifications	(129+130+131)/(126+127+128)	(129+130+131)/(126+127+128) Count	(129+130+131)/(126+127+128) Variability [%]	126/(126+127+128)	126/(126+127+128) Count	126/(126+127+128) Variability [%]	127/(126+127+128)	127/(126+127+128) Count	127/(126+127+128) Variability [%]	128/(126+127+128)	128/(126+127+128) Count	128/(126+127+128) Variability [%]	129/(126+127+128)	129/(126+127+128) Count	129/(126+127+128) Variability [%]	130/(126+127+128)	130/(126+127+128) Count	130/(126+127+128) Variability [%]	131/(126+127+128)	131/(126+127+128) Count	131/(126+127+128) Variability [%]	MH+ [Da]	ΔM [ppm]	# Missed Cleavages
	High	sYTLPSLPYAYDALEPHFDk	P00448	N-Term(TMT6plex); K20(TMT6plex)	1.79433	4	21.0251	0.966822	4	13.2511	0.894407	4	5.07402	1.13921	4	21.9333	1.48744	4	20.9742	1.9484	4	28.6285	1.59483	4	37.1699	2785.45	-0.821886	0
	High	nNAGGHANHSLFWk	P00448	N-Term(TMT6plex); K14(TMT6plex)	1.75245	4	4.65882	0.915341	4	6.80961	0.942021	4	9.00814	1.10264	4	18.7524	1.7551	4	8.70571	1.81142	4	6.07004	1.61095	4	6.53649	2011.07	-0.145268	0
	High	fGSGWAWLVLk	P00448	N-Term(TMT6plex); K11(TMT6plex)	1.49025	1		0.843777	1		0.883416	1		1.36128	1		1.46638	1		1.47806	1		1.44431	1		1722.02	0.987853	0
	High	dFGSVDNFk	P00448	N-Term(TMT6plex); K9(TMT6plex)																						1486.79	-0.511618	0
	High	eFWNVVNWDEAAAR	P00448	N-Term(TMT6plex)	1.52017	1		1.01299	1		1.08764	1		0.880083	1		1.48022	1		1.616	1		1.38121	1		1935.96	0.320443	0
	High	rPDYIk	P00448	N-Term(TMT6plex); K6(TMT6plex)																						1249.77	-1.29013	0
A7ZJA8	Succinyl-CoA ligase [ADP-forming] subunit beta OS=Escherichia coli O139:H28 (strain E24377A / ETEC) GN=sucC PE=3 SV=1 - [SUCC_ECO24]	2	6	1.01707	8	8.7585	0.993574	8	9.54765	0.950976	8	12.2562	1.06949	8	9.9346	0.979529	7	20.7995	1.01015	8	7.20107	1.00849	8	8.7242	41.3667
	A2	Sequence	Protein Group Accessions	Modifications	(129+130+131)/(126+127+128)	(129+130+131)/(126+127+128) Count	(129+130+131)/(126+127+128) Variability [%]	126/(126+127+128)	126/(126+127+128) Count	126/(126+127+128) Variability [%]	127/(126+127+128)	127/(126+127+128) Count	127/(126+127+128) Variability [%]	128/(126+127+128)	128/(126+127+128) Count	128/(126+127+128) Variability [%]	129/(126+127+128)	129/(126+127+128) Count	129/(126+127+128) Variability [%]	130/(126+127+128)	130/(126+127+128) Count	130/(126+127+128) Variability [%]	131/(126+127+128)	131/(126+127+128) Count	131/(126+127+128) Variability [%]	MH+ [Da]	ΔM [ppm]	# Missed Cleavages
	High	dLALIEINPLVITk	A7ZJA8	N-Term(TMT6plex); K14(TMT6plex)	1.01425	1		0.997828	1		0.869225	1		1.1742	1		0.852308	1		0.990015	1		1.08735	1		2010.26	-0.240657	0
	High	lHGGEPANFLDVGGGATk	A7ZJA8	N-Term(TMT6plex); K18(TMT6plex)	1.03457	2	9.01489	1.03151	2	10.7661	1.00158	2	5.51779	0.957482	2	8.16846	1.01215	2	15.8196	1.00743	2	3.38678	1.02248	2	10.1306	2198.2	3.1457	0
	High	aVLVNIFGGIVR	A7ZJA8	N-Term(TMT6plex)	0.969708	3	17.618	0.989339	3	13.1697	0.937139	3	12.4904	1.07324	3	12.1376	1.07988	2	14.5367	0.849951	3	5.25201	0.99373	3	3.60006	1486.93	-0.944505	0
	High	mNLHEYQAk	A7ZJA8	N-Term(TMT6plex); K9(TMT6plex)																						1591.87	-0.212417	0
	High	vAEETPHLIHk	A7ZJA8	N-Term(TMT6plex); K11(TMT6plex)	1.09268	2	10.248	0.94494	2	14.082	0.983836	2	11.2028	1.09136	2	3.52209	1.13718	2	28.884	1.06036	2	2.55711	1.03585	2	5.38749	1732.02	-0.033212	0
	High	aFAENWLGk	A7ZJA8	N-Term(TMT6plex); K9(TMT6plex)																						1493.85	0.567603	0
C4ZQF0	Aspartate--tRNA ligase OS=Escherichia coli (strain K12 / MC4100 / BW2952) GN=aspS PE=3 SV=1 - [SYD_ECOBW]	7	6	0.860243	5	7.7742	0.971583	5	1.19955	1.00112	5	6.42839	1.01174	5	6.08515	0.858151	5	11.2413	0.780872	5	20.6762	0.810457	5	1.80107	65.8716
	A2	Sequence	Protein Group Accessions	Modifications	(129+130+131)/(126+127+128)	(129+130+131)/(126+127+128) Count	(129+130+131)/(126+127+128) Variability [%]	126/(126+127+128)	126/(126+127+128) Count	126/(126+127+128) Variability [%]	127/(126+127+128)	127/(126+127+128) Count	127/(126+127+128) Variability [%]	128/(126+127+128)	128/(126+127+128) Count	128/(126+127+128) Variability [%]	129/(126+127+128)	129/(126+127+128) Count	129/(126+127+128) Variability [%]	130/(126+127+128)	130/(126+127+128) Count	130/(126+127+128) Variability [%]	131/(126+127+128)	131/(126+127+128) Count	131/(126+127+128) Variability [%]	MH+ [Da]	ΔM [ppm]	# Missed Cleavages
	High	lSHVGQQVTLcGWVNR	C4ZQF0	N-Term(TMT6plex); C11(Methylthio)	0.787286	2	5.3807	0.967944	2	0.643145	0.965656	2	5.35116	1.09153	2	5.17866	0.897925	2	11.5032	0.649018	2	6.96909	0.810208	2	0.0454579	2072.07	-0.746069	0
	High	fGFLLDALk	C4ZQF0	N-Term(TMT6plex); K9(TMT6plex)	0.879023	1		1.00875	1		0.987174	1		1.01174	1		0.79568	1		0.97165	1		0.800672	1		1481.91	-0.500782	0
	High	yGTPPHAGLAFGLDR	C4ZQF0	N-Term(TMT6plex)	0.937317	1		0.91164	1		1.14878	1		0.938197	1		0.974486	1		0.822561	1		0.977001	1		1800.96	-0.336955	0
	High	hLWLEVk	C4ZQF0	N-Term(TMT6plex); K7(TMT6plex)	0.860243	1		0.971583	1		1.04544	1		0.98809	1		0.858151	1		0.780872	1		0.894502	1		1382.86	0.0567459	0
	High	fLNAEIIEDILDR	C4ZQF0	N-Term(TMT6plex)																						1789.99	0.90218	0
	High	yLDLR	C4ZQF0	N-Term(TMT6plex)																						908.542	1.77693	0
P0A8N4	Lysine--tRNA ligase OS=Escherichia coli O6:H1 (strain CFT073 / ATCC 700928 / UPEC) GN=lysS PE=3 SV=2 - [SYK1_ECOL6]	2	6	1.04072	4	4.53238	1.05671	4	2.82035	0.95987	4	6.05537	0.960033	4	6.47946	0.98762	4	22.0461	1.03509	4	5.1779	0.973012	4	10.019	57.5671
	A2	Sequence	Protein Group Accessions	Modifications	(129+130+131)/(126+127+128)	(129+130+131)/(126+127+128) Count	(129+130+131)/(126+127+128) Variability [%]	126/(126+127+128)	126/(126+127+128) Count	126/(126+127+128) Variability [%]	127/(126+127+128)	127/(126+127+128) Count	127/(126+127+128) Variability [%]	128/(126+127+128)	128/(126+127+128) Count	128/(126+127+128) Variability [%]	129/(126+127+128)	129/(126+127+128) Count	129/(126+127+128) Variability [%]	130/(126+127+128)	130/(126+127+128) Count	130/(126+127+128) Variability [%]	131/(126+127+128)	131/(126+127+128) Count	131/(126+127+128) Variability [%]	MH+ [Da]	ΔM [ppm]	# Missed Cleavages
	High	aIAESIGIHVEk	P0A8N4	N-Term(TMT6plex); K12(TMT6plex)																						1725.03	-0.456035	0
	High	aSFVTLQDVGGR	P0A8N4;P0A8N6	N-Term(TMT6plex)																						1478.82	0.60431	0
	High	lVVGGFER	P0A8N4;P0A8N6	N-Term(TMT6plex)																						1105.66	-0.089983	0
	High	tLAQDILGk	P0A8N4	N-Term(TMT6plex); K9(TMT6plex)																						1416.89	3.39721	0
	High	iAPELYLk	P0A8N4;P0A8N6	N-Term(TMT6plex); K8(TMT6plex)																						1404.89	0.311242	0
	High	wDLGDILGAk	P0A8N4	N-Term(TMT6plex); K10(TMT6plex)	1.0459	1		1.00851	1		1.11026	1		0.857677	1		1.12042	1		1.10038	1		0.898463	1		1545.9	-2.01612	0
	High	yRPETDMADLDNFDSAk	P0A8N4	N-Term(TMT6plex); K17(TMT6plex)	1.10082	1		1.05585	1		0.99556	1		0.938572	1		1.24685	1		1.02619	1		1.02814	1		2446.19	-0.580084	0
	High	fEFFIGGR	P0A8N4;P0A8N6	N-Term(TMT6plex)																						1201.66	-0.79389	0
	High	aLRPLPDk	P0A8N4;P0A8N6	N-Term(TMT6plex); K8(TMT6plex)																						1367.88	-0.184846	0
	High	tEVTYGDVTLDFGkPFEk	P0A8N4	N-Term(TMT6plex); K14(TMT6plex); K18(TMT6plex)	0.967045	2	10.1759	1.077	2	2.69968	0.921491	2	0.637318	1.00287	2	3.12145	0.852658	2	3.08087	0.959635	2	12.552	0.99668	2	11.7737	2733.49	-0.34985	0
	High	fHGLQDQEAR	P0A8N4	N-Term(TMT6plex)																						1429.74	-0.407818	0
A7ZK21	Asparagine--tRNA ligase OS=Escherichia coli O139:H28 (strain E24377A / ETEC) GN=asnS PE=3 SV=1 - [SYN_ECO24]	2	6	1.05985	3	1.92843	1.01182	3	8.96936	0.99697	3	18.716	0.995367	3	8.82956	1.11415	3	14.678	1.03168	3	0.526426	1.03653	3	10.9628	52.5374
	A2	Sequence	Protein Group Accessions	Modifications	(129+130+131)/(126+127+128)	(129+130+131)/(126+127+128) Count	(129+130+131)/(126+127+128) Variability [%]	126/(126+127+128)	126/(126+127+128) Count	126/(126+127+128) Variability [%]	127/(126+127+128)	127/(126+127+128) Count	127/(126+127+128) Variability [%]	128/(126+127+128)	128/(126+127+128) Count	128/(126+127+128) Variability [%]	129/(126+127+128)	129/(126+127+128) Count	129/(126+127+128) Variability [%]	130/(126+127+128)	130/(126+127+128) Count	130/(126+127+128) Variability [%]	131/(126+127+128)	131/(126+127+128) Count	131/(126+127+128) Variability [%]	MH+ [Da]	ΔM [ppm]	# Missed Cleavages
	High	lIAYVTGVQNVR	A7ZK21	N-Term(TMT6plex)	1.07373	1		1.10063	1		0.854191	1		1.05632	1		1.11415	1		1.03168	1		1.03653	1		1561.93	-0.565375	0
	High	yGTVPHSGFGLGFER	A7ZK21	N-Term(TMT6plex)																						1852.95	-0.380383	0
	High	yLAEEHFk	A7ZK21	N-Term(TMT6plex); K8(TMT6plex)																						1494.83	-1.68631	0
	High	tNLIGAVAR	A7ZK21	N-Term(TMT6plex)	1.05985	1		1.01182	1		0.99697	1		0.995367	1		1.22945	1		1.03535	1		0.927603	1		1143.71	0.521607	0
	High	vSTLDLENLPR	A7ZK21	N-Term(TMT6plex)																						1485.85	-1.16605	0
	High	vAVDSEVTVR	A7ZK21	N-Term(TMT6plex)	0.969226	1		0.952536	1		1.12989	1		0.907499	1		0.986513	1		0.751974	1		1.11583	1		1303.74	0.122515	0
A7ZIH7	tRNA sulfurtransferase OS=Escherichia coli O139:H28 (strain E24377A / ETEC) GN=thiI PE=3 SV=1 - [THII_ECO24]	9	6	0.880328	6	5.22857	0.911756	6	4.33968	1.02975	6	10.541	1.06106	6	11.1393	0.923994	6	6.35174	0.842181	6	5.3912	0.84658	6	8.0003	54.9527
	A2	Sequence	Protein Group Accessions	Modifications	(129+130+131)/(126+127+128)	(129+130+131)/(126+127+128) Count	(129+130+131)/(126+127+128) Variability [%]	126/(126+127+128)	126/(126+127+128) Count	126/(126+127+128) Variability [%]	127/(126+127+128)	127/(126+127+128) Count	127/(126+127+128) Variability [%]	128/(126+127+128)	128/(126+127+128) Count	128/(126+127+128) Variability [%]	129/(126+127+128)	129/(126+127+128) Count	129/(126+127+128) Variability [%]	130/(126+127+128)	130/(126+127+128) Count	130/(126+127+128) Variability [%]	131/(126+127+128)	131/(126+127+128) Count	131/(126+127+128) Variability [%]	MH+ [Da]	ΔM [ppm]	# Missed Cleavages
	High	vHYcFFNLGGAAHEIGVR	A7ZIH7	N-Term(TMT6plex); C4(Methylthio)	0.815412	2	23.0391	0.878166	2	5.28989	0.989629	2	20.5613	1.15041	2	27.7521	0.890669	2	15.8897	0.7338	2	20.9042	0.805052	2	29.859	2265.13	-0.353854	0
	High	iPGIHHILEVEDVPFTDMHDIFEk	A7ZIH7	N-Term(TMT6plex); K24(TMT6plex)	0.887453	3	2.28047	0.955651	3	4.23019	1.04737	3	6.82913	1.01724	3	7.04586	0.914264	3	3.9169	0.850806	3	1.76775	0.862536	3	7.24423	3289.74	0.874532	0
	High	hYDETLAVVR	A7ZIH7	N-Term(TMT6plex)																						1431.78	-0.398855	0
	High	tWLLWcER	A7ZIH7	N-Term(TMT6plex); C6(Methylthio)	0.839873	1		0.913474	1		1.01243	1		1.10677	1		0.933827	1		0.744824	1		0.830919	1		1381.69	-1.95519	0
	High	hWDNIEVR	A7ZIH7	N-Term(TMT6plex)																						1297.69	0.422878	0
	High	qVAHYLWNR	A7ZIH7	N-Term(TMT6plex)																						1415.77	0.00493381	0
A7ZUD3	Triosephosphate isomerase OS=Escherichia coli O139:H28 (strain E24377A / ETEC) GN=tpiA PE=3 SV=1 - [TPIS_ECO24]	1	6	1.29701	5	5.48769	0.978821	5	5.22668	0.962491	5	13.519	0.987192	5	13.7277	1.19463	5	3.28201	1.28775	5	6.24092	1.23601	5	21.4387	26.9548
	A2	Sequence	Protein Group Accessions	Modifications	(129+130+131)/(126+127+128)	(129+130+131)/(126+127+128) Count	(129+130+131)/(126+127+128) Variability [%]	126/(126+127+128)	126/(126+127+128) Count	126/(126+127+128) Variability [%]	127/(126+127+128)	127/(126+127+128) Count	127/(126+127+128) Variability [%]	128/(126+127+128)	128/(126+127+128) Count	128/(126+127+128) Variability [%]	129/(126+127+128)	129/(126+127+128) Count	129/(126+127+128) Variability [%]	130/(126+127+128)	130/(126+127+128) Count	130/(126+127+128) Variability [%]	131/(126+127+128)	131/(126+127+128) Count	131/(126+127+128) Variability [%]	MH+ [Da]	ΔM [ppm]	# Missed Cleavages
	High	sATPAQAQAVHk	A7ZUD3	N-Term(TMT6plex); K12(TMT6plex)	1.25143	1		1.0542	1		0.958549	1		0.987192	1		1.19463	1		1.24055	1		1.23601	1		1666.96	0.231793	0
	High	dIGAQYIIIGHSER	A7ZUD3	N-Term(TMT6plex)	1.29701	3	8.43734	0.94734	3	0.376382	0.962491	3	13.8568	1.0825	3	19.7027	1.09939	3	15.6942	1.34306	3	21.4818	1.11799	3	37.4375	1800.98	-1.38856	0
	High	aDAFAVIVk	A7ZUD3	N-Term(TMT6plex); K9(TMT6plex)																						1391.87	0.190739	0
	High	tQGAAAFEGAVIAYEPVWAIGTGk	A7ZUD3	N-Term(TMT6plex); K24(TMT6plex)	1.34587	1		1.07738	1		1.05395	1		0.836707	1		1.19823	1		1.28775	1		1.426	1		2865.55	-0.223051	0
	High	hMVHELVSNLR	A7ZUD3	N-Term(TMT6plex)																						1563.86	0.710688	0
	High	fAVLk	A7ZUD3	N-Term(TMT6plex); K5(TMT6plex)																						1035.7	0.469108	0
P0ACY5	Uncharacterized protein YeaG OS=Escherichia coli O157:H7 GN=yeaG PE=3 SV=1 - [YEAG_ECO57]	1	6	0.94647	1		1.04114	1		0.950206	1		1.01502	1		1.10293	1		0.868559	1		0.877918	1		74.4336
	A2	Sequence	Protein Group Accessions	Modifications	(129+130+131)/(126+127+128)	(129+130+131)/(126+127+128) Count	(129+130+131)/(126+127+128) Variability [%]	126/(126+127+128)	126/(126+127+128) Count	126/(126+127+128) Variability [%]	127/(126+127+128)	127/(126+127+128) Count	127/(126+127+128) Variability [%]	128/(126+127+128)	128/(126+127+128) Count	128/(126+127+128) Variability [%]	129/(126+127+128)	129/(126+127+128) Count	129/(126+127+128) Variability [%]	130/(126+127+128)	130/(126+127+128) Count	130/(126+127+128) Variability [%]	131/(126+127+128)	131/(126+127+128) Count	131/(126+127+128) Variability [%]	MH+ [Da]	ΔM [ppm]	# Missed Cleavages
	High	lLNHSELTHAPcAPGTLETLSR	P0ACY5	N-Term(TMT6plex); C12(Methylthio)																						2635.35	-2.70178	0
	High	lHEFGGDITk	P0ACY5	N-Term(TMT6plex); K10(TMT6plex)																						1574.9	1.6315	0
	High	vWPSILQQIAIAk	P0ACY5	N-Term(TMT6plex); K13(TMT6plex)																						1925.2	-0.194691	0
	High	hAAQGLEEk	P0ACY5	N-Term(TMT6plex); K9(TMT6plex)																						1440.82	-0.469578	0
	High	mNIFDHYR	P0ACY5	N-Term(TMT6plex)	0.94647	1		1.04114	1		0.950206	1		1.01502	1		1.10293	1		0.868559	1		0.877918	1		1324.67	0.255321	0
	High	iEkPAGISNPk	P0ACY5	N-Term(TMT6plex); K3(TMT6plex); K11(TMT6plex)																						1841.15	-0.5363	0
P0AB72	Fructose-bisphosphate aldolase class 2 OS=Escherichia coli O157:H7 GN=fbaA PE=3 SV=2 - [ALF_ECO57]	1	5	0.800411	11	4.79485	1.02055	11	5.54095	0.951067	11	5.41947	1.0127	11	12.0138	0.691664	10	16.378	0.832949	11	5.06444	0.760661	11	8.74435	39.1226
	A2	Sequence	Protein Group Accessions	Modifications	(129+130+131)/(126+127+128)	(129+130+131)/(126+127+128) Count	(129+130+131)/(126+127+128) Variability [%]	126/(126+127+128)	126/(126+127+128) Count	126/(126+127+128) Variability [%]	127/(126+127+128)	127/(126+127+128) Count	127/(126+127+128) Variability [%]	128/(126+127+128)	128/(126+127+128) Count	128/(126+127+128) Variability [%]	129/(126+127+128)	129/(126+127+128) Count	129/(126+127+128) Variability [%]	130/(126+127+128)	130/(126+127+128) Count	130/(126+127+128) Variability [%]	131/(126+127+128)	131/(126+127+128) Count	131/(126+127+128) Variability [%]	MH+ [Da]	ΔM [ppm]	# Missed Cleavages
	High	aFQELNAIDVL	P0AB72	N-Term(TMT6plex)	0.711533	1		0.988766	1		1.08752	1		0.912449	1					1.08736	1		0.760661	1		1461.82	1.07721	0
	High	iFDFVkPGVITGDDVQk	P0AB72	N-Term(TMT6plex); K6(TMT6plex); K17(TMT6plex)	0.807416	8	3.31318	1.03965	8	7.71341	0.958536	8	4.84538	0.995238	8	6.64445	0.649913	8	18.6304	0.827949	8	2.92355	0.790465	8	10.5091	2565.49	-0.443889	0
	High	aNEAYLQGQLGNPk	P0AB72	N-Term(TMT6plex); K14(TMT6plex)	0.800411	1		1.02055	1		0.90599	1		1.09786	1		0.693178	1		0.881678	1		0.751184	1		1961.09	0.198065	0
	High	dSQEYVSk	P0AB72	N-Term(TMT6plex); K8(TMT6plex)																						1413.76	1.3614	0
	High	fTIAASFGNVHGVYkPGNVVLTPTILR	P0AB72	N-Term(TMT6plex); K15(TMT6plex)	0.6178	1		0.763157	1		0.793685	1		1.58105	1		0.885634	1		0.607007	1		0.433769	1		3329.92	3.08408	0
P63285	Chaperone protein ClpB OS=Escherichia coli O157:H7 GN=clpB PE=3 SV=1 - [CLPB_ECO57]	1	5	0.382836	4	9.05617	0.96772	4	5.49903	0.959418	4	9.31085	1.04898	4	7.78215	0.418994	4	3.66154	0.356135	4	3.86827	0.420972	4	1.45464	95.5259
	A2	Sequence	Protein Group Accessions	Modifications	(129+130+131)/(126+127+128)	(129+130+131)/(126+127+128) Count	(129+130+131)/(126+127+128) Variability [%]	126/(126+127+128)	126/(126+127+128) Count	126/(126+127+128) Variability [%]	127/(126+127+128)	127/(126+127+128) Count	127/(126+127+128) Variability [%]	128/(126+127+128)	128/(126+127+128) Count	128/(126+127+128) Variability [%]	129/(126+127+128)	129/(126+127+128) Count	129/(126+127+128) Variability [%]	130/(126+127+128)	130/(126+127+128) Count	130/(126+127+128) Variability [%]	131/(126+127+128)	131/(126+127+128) Count	131/(126+127+128) Variability [%]	MH+ [Da]	ΔM [ppm]	# Missed Cleavages
	High	gELHcVGATTLDEYR	P63285	N-Term(TMT6plex); C5(Methylthio)																						1938.92	-0.451166	0
	High	yELHHHVQITDPAIVAAATLSHR	P63285	N-Term(TMT6plex)																						2808.51	0.371636	0
	High	rPYSVILLDEVEk	P63285	N-Term(TMT6plex); K13(TMT6plex)																						2019.19	-0.269192	0
	High	eLVLGVVSHNFRPEFINR	P63285	N-Term(TMT6plex)																						2355.31	-2.06952	0
	High	aGLADPNRPIGSFLFLGPTGVGk	P63285	N-Term(TMT6plex); K23(TMT6plex)	0.382836	4	9.05617	0.96772	4	5.49903	0.959418	4	9.31085	1.04898	4	7.78215	0.418994	4	3.66154	0.356135	4	3.86827	0.420972	4	1.45464	2742.57	-1.73726	0
A7ZHQ6	2,3,4,5-tetrahydropyridine-2,6-dicarboxylate N-succinyltransferase OS=Escherichia coli O139:H28 (strain E24377A / ETEC) GN=dapD PE=3 SV=1 - [DAPD_ECO24]	5	5	2.10296	5	9.25251	0.983977	5	7.82114	1.10034	5	21.2553	0.891233	5	29.8254	1.86454	5	23.7624	1.79342	5	29.3409	1.86137	5	28.1814	29.8734
	A2	Sequence	Protein Group Accessions	Modifications	(129+130+131)/(126+127+128)	(129+130+131)/(126+127+128) Count	(129+130+131)/(126+127+128) Variability [%]	126/(126+127+128)	126/(126+127+128) Count	126/(126+127+128) Variability [%]	127/(126+127+128)	127/(126+127+128) Count	127/(126+127+128) Variability [%]	128/(126+127+128)	128/(126+127+128) Count	128/(126+127+128) Variability [%]	129/(126+127+128)	129/(126+127+128) Count	129/(126+127+128) Variability [%]	130/(126+127+128)	130/(126+127+128) Count	130/(126+127+128) Variability [%]	131/(126+127+128)	131/(126+127+128) Count	131/(126+127+128) Variability [%]	MH+ [Da]	ΔM [ppm]	# Missed Cleavages
	High	eAVNQVIALLDSGALR	A7ZHQ6	N-Term(TMT6plex)	1.79073	2	24.1707	1.12997	2	20.7287	1.02503	2	10.5395	0.725925	2	65.3182	1.77641	2	31.3466	1.8025	2	30.1391	1.69568	2	13.8887	1898.09	0.440807	0
	High	iDGQWVTHQWLk	A7ZHQ6	N-Term(TMT6plex); K12(TMT6plex)																						1969.11	-0.337447	0
	High	mQQLQNIIETAFER	A7ZHQ6	N-Term(TMT6plex)	1.94785	2	20.8122	0.731015	2	39.6982	1.3682	2	3.98824	0.844936	2	37.2581	1.86406	2	0.0378461	1.96905	2	21.4493	1.86807	2	33.4764	1950.03	-0.115917	0
	High	aVLLSFR	A7ZHQ6	N-Term(TMT6plex)	2.172	1		1.03719	1		1.05309	1		0.891233	1		2.46869	1		1.79342	1		2.2406	1		1034.66	0.737037	0
	High	eTGEIHYGR	A7ZHQ6	N-Term(TMT6plex)																						1290.66	-3.7659	0
P17169	Glutamine--fructose-6-phosphate aminotransferase [isomerizing] OS=Escherichia coli (strain K12) GN=glmS PE=1 SV=4 - [GLMS_ECOLI]	3	5	0.93958	3	4.11674	0.987675	3	8.07011	0.914007	3	8.53309	1.00446	3	26.9689	1.02615	3	2.47804	1.0914	3	5.00819	0.876836	3	4.06461	66.8526
	A2	Sequence	Protein Group Accessions	Modifications	(129+130+131)/(126+127+128)	(129+130+131)/(126+127+128) Count	(129+130+131)/(126+127+128) Variability [%]	126/(126+127+128)	126/(126+127+128) Count	126/(126+127+128) Variability [%]	127/(126+127+128)	127/(126+127+128) Count	127/(126+127+128) Variability [%]	128/(126+127+128)	128/(126+127+128) Count	128/(126+127+128) Variability [%]	129/(126+127+128)	129/(126+127+128) Count	129/(126+127+128) Variability [%]	130/(126+127+128)	130/(126+127+128) Count	130/(126+127+128) Variability [%]	131/(126+127+128)	131/(126+127+128) Count	131/(126+127+128) Variability [%]	MH+ [Da]	ΔM [ppm]	# Missed Cleavages
	High	gLDASIEHDIVHGLQALPSR	P17169	N-Term(TMT6plex)	0.93958	1		0.935433	1		0.914007	1		1.20101	1		0.638318	1		1.12888	1		0.901197	1		2357.28	-0.347518	0
	High	hPDTLLAAR	P17169	N-Term(TMT6plex)																						1222.71	-0.106686	0
	High	dVAEILLEGLR	P17169	N-Term(TMT6plex)	1.0108	1		0.987675	1		1.01532	1		1.00446	1		1.02615	1		1.0914	1		0.876836	1		1456.86	-0.0741094	0
	High	iSHGQVDLSELGPNADELLSk	P17169	N-Term(TMT6plex); K21(TMT6plex)	0.913861	1		1.26136	1		0.862977	1		0.83155	1		1.04345	1		0.892946	1		0.809841	1		2680.45	-3.36241	0
	High	eLGYLGSLAIcNVPGSSLVR	P17169	N-Term(TMT6plex); C11(Methylthio)																						2323.23	-0.407715	0
P13035	Aerobic glycerol-3-phosphate dehydrogenase OS=Escherichia coli (strain K12) GN=glpD PE=1 SV=3 - [GLPD_ECOLI]	1	5	0.474615	2	27.4239	1.06455	2	5.30699	0.926488	2	13.887	1.00601	2	8.53303	0.43703	2	40.2011	0.496669	2	18.9243	0.452445	2	28.9508	56.7151
	A2	Sequence	Protein Group Accessions	Modifications	(129+130+131)/(126+127+128)	(129+130+131)/(126+127+128) Count	(129+130+131)/(126+127+128) Variability [%]	126/(126+127+128)	126/(126+127+128) Count	126/(126+127+128) Variability [%]	127/(126+127+128)	127/(126+127+128) Count	127/(126+127+128) Variability [%]	128/(126+127+128)	128/(126+127+128) Count	128/(126+127+128) Variability [%]	129/(126+127+128)	129/(126+127+128) Count	129/(126+127+128) Variability [%]	130/(126+127+128)	130/(126+127+128) Count	130/(126+127+128) Variability [%]	131/(126+127+128)	131/(126+127+128) Count	131/(126+127+128) Variability [%]	MH+ [Da]	ΔM [ppm]	# Missed Cleavages
	High	iEESEINYLLNVYNTHFk	P13035	N-Term(TMT6plex); K18(TMT6plex)	0.569143	1		1.10332	1		0.844024	1		1.0655	1		0.5674	1		0.563657	1		0.54786	1		2684.43	0.0339834	0
	High	yLVDHEWVR	P13035	N-Term(TMT6plex)	0.395787	1		1.02715	1		1.01701	1		0.949846	1		0.336614	1		0.437643	1		0.373647	1		1445.77	-0.868478	0
	High	iGLFMYDHLGk	P13035	N-Term(TMT6plex); K11(TMT6plex)																						1751.99	-2.0953	0
	High	lAEHALEk	P13035	N-Term(TMT6plex); K8(TMT6plex)																						1368.83	0.247528	0
	High	yLEHYEFR	P13035	N-Term(TMT6plex)																						1385.71	0.161014	0
P0AC61	Glutaredoxin-2 OS=Escherichia coli O157:H7 GN=grxB PE=3 SV=1 - [GLRX2_ECO57]	1	5	0.733939	4	8.17735	0.945994	4	4.08882	0.895458	4	15.7768	1.20467	4	11.0034	0.573906	4	6.45258	0.823152	4	6.09694	0.762574	4	7.05982	24.3347
	A2	Sequence	Protein Group Accessions	Modifications	(129+130+131)/(126+127+128)	(129+130+131)/(126+127+128) Count	(129+130+131)/(126+127+128) Variability [%]	126/(126+127+128)	126/(126+127+128) Count	126/(126+127+128) Variability [%]	127/(126+127+128)	127/(126+127+128) Count	127/(126+127+128) Variability [%]	128/(126+127+128)	128/(126+127+128) Count	128/(126+127+128) Variability [%]	129/(126+127+128)	129/(126+127+128) Count	129/(126+127+128) Variability [%]	130/(126+127+128)	130/(126+127+128) Count	130/(126+127+128) Variability [%]	131/(126+127+128)	131/(126+127+128) Count	131/(126+127+128) Variability [%]	MH+ [Da]	ΔM [ppm]	# Missed Cleavages
	High	eASAGNFADLLAHSDGLIk	P0AC61	N-Term(TMT6plex); K19(TMT6plex)	0.799334	2	5.52094	0.931794	2	4.08882	0.995351	2	6.21221	1.10211	2	2.43611	0.690164	2	27.9341	0.846746	2	6.09694	0.775728	2	7.05982	2387.3	-0.682329	0
	High	nIPVELHVLLNDDAETPTR	P0AC61	N-Term(TMT6plex)																						2375.27	-1.23917	0
	High	lYIYDHcPYcLk	P0AC61	N-Term(TMT6plex); C7(Methylthio); C10(Methylthio); K12(TMT6plex)	0.694619	2	1.02612	0.991588	2	8.84087	0.773265	2	12.3245	1.29719	2	0.214584	0.549721	2	6.45258	0.723226	2	21.3259	0.712457	2	14.6723	2081.01	0.753668	0
	High	lLLPR	P0AC61	N-Term(TMT6plex)																						840.588	0.758609	0
	High	sPAIEEWLR	P0AC61	N-Term(TMT6plex)																						1329.74	2.22162	0
A7ZPZ4	Serine hydroxymethyltransferase OS=Escherichia coli O139:H28 (strain E24377A / ETEC) GN=glyA PE=3 SV=1 - [GLYA_ECO24]	3	5	1.67894	7	22.6051	1.21194	7	14.9384	0.800378	5	16.1943	1.02842	7	28.5688	1.77072	7	36.7218	1.58483	7	30.6165	1.50323	7	29.2191	45.288
	A2	Sequence	Protein Group Accessions	Modifications	(129+130+131)/(126+127+128)	(129+130+131)/(126+127+128) Count	(129+130+131)/(126+127+128) Variability [%]	126/(126+127+128)	126/(126+127+128) Count	126/(126+127+128) Variability [%]	127/(126+127+128)	127/(126+127+128) Count	127/(126+127+128) Variability [%]	128/(126+127+128)	128/(126+127+128) Count	128/(126+127+128) Variability [%]	129/(126+127+128)	129/(126+127+128) Count	129/(126+127+128) Variability [%]	130/(126+127+128)	130/(126+127+128) Count	130/(126+127+128) Variability [%]	131/(126+127+128)	131/(126+127+128) Count	131/(126+127+128) Variability [%]	MH+ [Da]	ΔM [ppm]	# Missed Cleavages
	High	qEEHIELIASENYTSPR	A7ZPZ4	N-Term(TMT6plex)	2.16485	2	50.0351	1.30517	2	11.0209	0.800378	1		1.29631	2	44.0494	2.65046	2	45.4748	2.08555	2	42.4519	1.82973	2	62.9342	2245.12	-2.50882	0
	High	vVSGGTDNHLFLVDLVDk	A7ZPZ4	N-Term(TMT6plex); K18(TMT6plex)	1.67894	3	1.53261	1.09639	3	20.5751	0.732557	3	4.68436	1.02842	3	2.03664	1.77072	3	46.7996	1.39766	3	11.3372	1.50323	3	5.53754	2386.34	-0.321301	0
	High	vLDIcAR	A7ZPZ4	N-Term(TMT6plex); C5(Methylthio)																						1064.58	-0.0385111	0
	High	lYNIVPYGIDATGHIDYADLEk	A7ZPZ4	N-Term(TMT6plex); K22(TMT6plex)	2.40888	1		1.29101	1					1.8745	1		1.39304	1		2.45069	1		2.87641	1		2938.56	0.897071	0
	High	lNSAVFPGGQGGPLMHVIAGk	A7ZPZ4	N-Term(TMT6plex); K21(TMT6plex)	1.20436	1		1.01137	1		1.11225	1		0.851376	1		1.4603	1		1.11063	1		1.07719	1		2508.41	-4.10913	0
P0AES4	DNA gyrase subunit A OS=Escherichia coli (strain K12) GN=gyrA PE=1 SV=1 - [GYRA_ECOLI]	1	5	0.985873	6	4.83568	0.999897	6	5.01853	1.0145	6	6.18914	0.966187	6	8.6329	0.984542	6	9.38157	0.983117	6	12.8538	1.02859	6	6.15528	96.9034
	A2	Sequence	Protein Group Accessions	Modifications	(129+130+131)/(126+127+128)	(129+130+131)/(126+127+128) Count	(129+130+131)/(126+127+128) Variability [%]	126/(126+127+128)	126/(126+127+128) Count	126/(126+127+128) Variability [%]	127/(126+127+128)	127/(126+127+128) Count	127/(126+127+128) Variability [%]	128/(126+127+128)	128/(126+127+128) Count	128/(126+127+128) Variability [%]	129/(126+127+128)	129/(126+127+128) Count	129/(126+127+128) Variability [%]	130/(126+127+128)	130/(126+127+128) Count	130/(126+127+128) Variability [%]	131/(126+127+128)	131/(126+127+128) Count	131/(126+127+128) Variability [%]	MH+ [Da]	ΔM [ppm]	# Missed Cleavages
	High	lLVANTHDHILcFSSR	P0AES4	N-Term(TMT6plex); C12(Methylthio)	1.00877	1		0.944952	1		0.979043	1		1.10678	1		1.09603	1		0.939261	1		0.971773	1		2101.09	-1.49277	0
	High	eTIIVHEIPYQVNk	P0AES4	N-Term(TMT6plex); K14(TMT6plex)	1.0113	2	7.18889	1.03923	2	2.36182	1.0145	2	0.506297	0.936372	2	4.17512	0.954131	2	6.54019	0.976962	2	12.8538	1.02859	2	2.53243	2141.24	0.275425	0
	High	gRPIVNLLPLEQDER	P0AES4	N-Term(TMT6plex)	1.06577	2	15.9333	0.982782	2	4.11441	1.07062	2	0.89048	0.94066	2	4.44577	1.0429	2	16.1785	0.978375	2	26.8995	1.10603	2	6.89558	1978.13	-0.242904	0
	High	iAHELMADLEk	P0AES4	N-Term(TMT6plex); K11(TMT6plex)																						1727.98	1.07899	0
	High	aGDDAARPEWLEPEFGVR	P0AES4	N-Term(TMT6plex)	0.950701	1		0.989477	1		0.963415	1		1.06717	1		0.972127	1		1.02902	1		0.818051	1		2244.12	-2.90718	0
A7ZTH2	ADP-L-glycero-D-manno-heptose-6-epimerase OS=Escherichia coli O139:H28 (strain E24377A / ETEC) GN=hldD PE=3 SV=1 - [HLDD_ECO24]	4	5	1.06058	5	7.26204	1.05188	5	9.25977	0.999442	5	5.74993	0.906089	5	2.74709	0.953477	5	9.09991	1.02891	5	9.64397	1.08411	5	9.72944	34.8711
	A2	Sequence	Protein Group Accessions	Modifications	(129+130+131)/(126+127+128)	(129+130+131)/(126+127+128) Count	(129+130+131)/(126+127+128) Variability [%]	126/(126+127+128)	126/(126+127+128) Count	126/(126+127+128) Variability [%]	127/(126+127+128)	127/(126+127+128) Count	127/(126+127+128) Variability [%]	128/(126+127+128)	128/(126+127+128) Count	128/(126+127+128) Variability [%]	129/(126+127+128)	129/(126+127+128) Count	129/(126+127+128) Variability [%]	130/(126+127+128)	130/(126+127+128) Count	130/(126+127+128) Variability [%]	131/(126+127+128)	131/(126+127+128) Count	131/(126+127+128) Variability [%]	MH+ [Da]	ΔM [ppm]	# Missed Cleavages
	High	gITDILVVDNLk	A7ZTH2	N-Term(TMT6plex); K12(TMT6plex)	1.02336	2	8.48959	1.08517	2	4.62247	0.995532	2	6.33268	0.897735	2	1.37335	0.945393	2	10.3713	0.993554	2	11.421	1.04919	2	4.85612	1758.08	-0.302418	0
	High	aESFQAVADATLAYHk	A7ZTH2	N-Term(TMT6plex); K16(TMT6plex)																						2180.18	1.34873	0
	High	eLLHYcLER	A7ZTH2	N-Term(TMT6plex); C6(Methylthio)	1.06058	3	7.26204	0.982544	3	7.518	0.999442	3	1.25791	1.02052	3	17.648	0.953477	3	5.74871	1.02891	3	9.64397	1.1554	3	2.2588	1450.74	0.521191	0
	High	fLFDEYVR	A7ZTH2	N-Term(TMT6plex)																						1317.7	-1.99566	0
	High	eYEkPLNVYGYSk	A7ZTH2	N-Term(TMT6plex); K4(TMT6plex); K13(TMT6plex)																						2277.27	-0.998995	0
A7ZUE6	ATP-dependent protease ATPase subunit HslU OS=Escherichia coli O139:H28 (strain E24377A / ETEC) GN=hslU PE=3 SV=1 - [HSLU_ECO24]	4	5	1.45295	7	4.2877	1.05563	7	10.8334	0.995406	7	4.01887	0.940969	7	5.85991	1.47838	7	11.5744	1.51988	7	3.62004	1.37755	7	17.0671	49.5619
	A2	Sequence	Protein Group Accessions	Modifications	(129+130+131)/(126+127+128)	(129+130+131)/(126+127+128) Count	(129+130+131)/(126+127+128) Variability [%]	126/(126+127+128)	126/(126+127+128) Count	126/(126+127+128) Variability [%]	127/(126+127+128)	127/(126+127+128) Count	127/(126+127+128) Variability [%]	128/(126+127+128)	128/(126+127+128) Count	128/(126+127+128) Variability [%]	129/(126+127+128)	129/(126+127+128) Count	129/(126+127+128) Variability [%]	130/(126+127+128)	130/(126+127+128) Count	130/(126+127+128) Variability [%]	131/(126+127+128)	131/(126+127+128) Count	131/(126+127+128) Variability [%]	MH+ [Da]	ΔM [ppm]	# Missed Cleavages
	High	qDAIDAVEQHGIVFIDEIDk	A7ZUE6	N-Term(TMT6plex); K20(TMT6plex)	1.439	3	1.43036	1.05563	3	10.8334	1.00424	3	1.31073	0.927976	3	16.1192	1.43887	3	12.1965	1.5458	3	1.11154	1.22877	3	4.8108	2713.45	1.09671	0
	High	iLDVLIPPAk	A7ZUE6	N-Term(TMT6plex); K10(TMT6plex)	1.50438	2	12.7268	1.11129	2	2.84339	0.948447	2	5.80612	0.922572	2	2.92807	1.23664	2	26.9429	1.42768	2	9.21137	1.66386	2	9.20366	1537.01	0.786596	0
	High	hLDALVADEDLSR	A7ZUE6	N-Term(TMT6plex)	1.64192	1		0.89954	1		0.968796	1		1.18003	1		1.59801	1		1.90795	1		1.33964	1		1682.89	-0.184826	0
	High	dLLPLVEGcTVSTk	A7ZUE6	N-Term(TMT6plex); C9(Methylthio); K14(TMT6plex)																						1979.09	-1.67445	0
	High	iAEAAWQVNESTENIGAR	A7ZUE6	N-Term(TMT6plex)	1.46401	1		0.921136	1		1.12107	1		0.960319	1		1.60408	1		1.27095	1		1.48867	1		2188.12	1.66895	0
A7ZS65	Translation initiation factor IF-2 OS=Escherichia coli O139:H28 (strain E24377A / ETEC) GN=infB PE=3 SV=1 - [IF2_ECO24]	4	5	0.657383	5	3.44565	1.00789	5	2.31537	1.00703	5	2.28848	0.997684	5	4.653	0.601124	3	2.25635	0.663391	5	19.6044	0.73893	5	17.634	97.2903
	A2	Sequence	Protein Group Accessions	Modifications	(129+130+131)/(126+127+128)	(129+130+131)/(126+127+128) Count	(129+130+131)/(126+127+128) Variability [%]	126/(126+127+128)	126/(126+127+128) Count	126/(126+127+128) Variability [%]	127/(126+127+128)	127/(126+127+128) Count	127/(126+127+128) Variability [%]	128/(126+127+128)	128/(126+127+128) Count	128/(126+127+128) Variability [%]	129/(126+127+128)	129/(126+127+128) Count	129/(126+127+128) Variability [%]	130/(126+127+128)	130/(126+127+128) Count	130/(126+127+128) Variability [%]	131/(126+127+128)	131/(126+127+128) Count	131/(126+127+128) Variability [%]	MH+ [Da]	ΔM [ppm]	# Missed Cleavages
	High	yYSVIYNLIDEVk	A7ZS65	N-Term(TMT6plex); K13(TMT6plex)	0.657383	1		1.08034	1		0.861302	1		1.07439	1					0.867558	1		0.831502	1		2077.16	0.76844	0
	High	aPVVTIMGHVDHGk	A7ZS65	N-Term(TMT6plex); K14(TMT6plex)	0.654905	1		1.00789	1		1.0227	1		0.968326	1		0.601124	1		0.663391	1		0.648279	1		1919.09	-0.452863	0
	High	fGAIAGcMVTEGVVk	A7ZS65	N-Term(TMT6plex); C7(Methylthio); K15(TMT6plex)	0.71786	1		1.02375	1		1.00703	1		0.966875	1		0.835052	1		0.581947	1		0.73893	1		1986.06	-2.57543	0
	High	qTLIDHLNQk	A7ZS65	N-Term(TMT6plex); K10(TMT6plex)	0.637219	1		0.996246	1		1.01164	1		0.997684	1		0.592046	1		0.627831	1		0.642955	1		1667.98	0.155915	0
	High	lGAMATINQVIDQETAQLVAEEMGHk	A7ZS65	N-Term(TMT6plex); K26(TMT6plex)	0.672835	1		0.927132	1		0.930444	1		1.19144	1					0.927529	1		0.813873	1		3255.71	-0.62835	0
A7ZJ15	Lipoyl synthase OS=Escherichia coli O139:H28 (strain E24377A / ETEC) GN=lipA PE=3 SV=1 - [LIPA_ECO24]	1	5	1.82885	3	17.0029	1.04003	3	5.62481	1.07895	3	6.07917	0.894724	3	5.24316	1.87711	3	17.0845	1.82858	3	6.80107	1.78803	3	22.2528	36.0484
	A2	Sequence	Protein Group Accessions	Modifications	(129+130+131)/(126+127+128)	(129+130+131)/(126+127+128) Count	(129+130+131)/(126+127+128) Variability [%]	126/(126+127+128)	126/(126+127+128) Count	126/(126+127+128) Variability [%]	127/(126+127+128)	127/(126+127+128) Count	127/(126+127+128) Variability [%]	128/(126+127+128)	128/(126+127+128) Count	128/(126+127+128) Variability [%]	129/(126+127+128)	129/(126+127+128) Count	129/(126+127+128) Variability [%]	130/(126+127+128)	130/(126+127+128) Count	130/(126+127+128) Variability [%]	131/(126+127+128)	131/(126+127+128) Count	131/(126+127+128) Variability [%]	MH+ [Da]	ΔM [ppm]	# Missed Cleavages
	High	aLDILTATPPDVFNHNLENVPR	A7ZJ15	N-Term(TMT6plex)																						2675.44	0.32846	0
	High	dGGAQHFADcITAIR	A7ZJ15	N-Term(TMT6plex); C10(Methylthio)																						1849.89	0.0836984	0
	High	eAHPEIPTk	A7ZJ15	N-Term(TMT6plex); K9(TMT6plex)																						1479.86	-0.256877	0
	High	cPFcDVAHGRPVAPDANEPVk	A7ZJ15	N-Term(TMT6plex); C1(Methylthio); C4(Methylthio); K21(TMT6plex)	1.63202	1		0.985979	1		1.07895	1		0.926909	1		1.49501	1		1.82858	1		1.45258	1		2772.35	-0.454486	0
	High	qVRPGADYNWSLk	A7ZJ15	N-Term(TMT6plex); K13(TMT6plex)	1.95842	2	10.1749	1.05994	2	2.81074	1.0627	2	8.33792	0.845206	2	8.45627	1.98762	2	8.49617	1.87337	2	10.4095	1.92563	2	11.0255	1992.11	-0.669359	0
A8A660	Mannitol-1-phosphate 5-dehydrogenase OS=Escherichia coli O9:H4 (strain HS) GN=mtlD PE=3 SV=1 - [MTLD_ECOHS]	10	5	1.08895	2	0.697749	1.15585	2	15.1984	0.962537	2	11.3578	0.79744	2	48.094	1.12136	1		1.20768	2	25.4787	1.22169	2	20.0413	41.1285
	A2	Sequence	Protein Group Accessions	Modifications	(129+130+131)/(126+127+128)	(129+130+131)/(126+127+128) Count	(129+130+131)/(126+127+128) Variability [%]	126/(126+127+128)	126/(126+127+128) Count	126/(126+127+128) Variability [%]	127/(126+127+128)	127/(126+127+128) Count	127/(126+127+128) Variability [%]	128/(126+127+128)	128/(126+127+128) Count	128/(126+127+128) Variability [%]	129/(126+127+128)	129/(126+127+128) Count	129/(126+127+128) Variability [%]	130/(126+127+128)	130/(126+127+128) Count	130/(126+127+128) Variability [%]	131/(126+127+128)	131/(126+127+128) Count	131/(126+127+128) Variability [%]	MH+ [Da]	ΔM [ppm]	# Missed Cleavages
	High	nLIEGIAAAMHFR	A8A660	N-Term(TMT6plex)	1.08895	2	0.697749	1.15585	2	15.1984	0.962537	2	11.3578	0.79744	2	48.094	1.12136	1		1.20768	2	25.4787	1.22169	2	20.0413	1671.92	-0.0191976	0
	High	aWVEEHVGFVDSAVDR	A8A660	N-Term(TMT6plex)																						2045.03	-1.48075	0
	High	lIkPLLGTLEYGLPHk	A8A660	N-Term(TMT6plex); K3(TMT6plex); K16(TMT6plex)																						2479.56	-0.326416	0
	High	aLHFGAGNIGR	A8A660	N-Term(TMT6plex)																						1341.76	-0.203221	0
	High	hAAYIQk	A8A660	N-Term(TMT6plex); K7(TMT6plex)																						1288.77	-2.59711	0
P33599	NADH-quinone oxidoreductase subunit C/D OS=Escherichia coli (strain K12) GN=nuoC PE=1 SV=3 - [NUOCD_ECOLI]	7	5	1.20231	1		1.01412	1		1.02728	1		0.954277	1		1.42752	1		1.12081	1		1.08259	1		68.1925
	A2	Sequence	Protein Group Accessions	Modifications	(129+130+131)/(126+127+128)	(129+130+131)/(126+127+128) Count	(129+130+131)/(126+127+128) Variability [%]	126/(126+127+128)	126/(126+127+128) Count	126/(126+127+128) Variability [%]	127/(126+127+128)	127/(126+127+128) Count	127/(126+127+128) Variability [%]	128/(126+127+128)	128/(126+127+128) Count	128/(126+127+128) Variability [%]	129/(126+127+128)	129/(126+127+128) Count	129/(126+127+128) Variability [%]	130/(126+127+128)	130/(126+127+128) Count	130/(126+127+128) Variability [%]	131/(126+127+128)	131/(126+127+128) Count	131/(126+127+128) Variability [%]	MH+ [Da]	ΔM [ppm]	# Missed Cleavages
	High	vALAENDLHVPTFTk	P33599	N-Term(TMT6plex); K15(TMT6plex)	1.20231	1		1.01412	1		1.02728	1		0.954277	1		1.42752	1		1.12081	1		1.08259	1		2113.2	-1.00645	0
	High	iGGVAHDLPR	P33599	N-Term(TMT6plex)																						1263.74	0.589407	0
	High	eTWDLFGITFDGHPNLR	P33599	N-Term(TMT6plex)																						2247.14	-1.13664	0
	High	dHLDDPVIGELR	P33599	N-Term(TMT6plex)																						1607.86	-1.34064	0
	High	aDHPLTTPPPk	P33599	N-Term(TMT6plex); K11(TMT6plex)																						1631.96	1.8058	0
P77737	Oligopeptide transport ATP-binding protein OppF OS=Escherichia coli (strain K12) GN=oppF PE=3 SV=1 - [OPPF_ECOLI]	1	5	1.26406	1		1.11462	1		0.824293	1		1.07523	1		1.43748	1		1.07497	1		1.27419	1		37.1736
	A2	Sequence	Protein Group Accessions	Modifications	(129+130+131)/(126+127+128)	(129+130+131)/(126+127+128) Count	(129+130+131)/(126+127+128) Variability [%]	126/(126+127+128)	126/(126+127+128) Count	126/(126+127+128) Variability [%]	127/(126+127+128)	127/(126+127+128) Count	127/(126+127+128) Variability [%]	128/(126+127+128)	128/(126+127+128) Count	128/(126+127+128) Variability [%]	129/(126+127+128)	129/(126+127+128) Count	129/(126+127+128) Variability [%]	130/(126+127+128)	130/(126+127+128) Count	130/(126+127+128) Variability [%]	131/(126+127+128)	131/(126+127+128) Count	131/(126+127+128) Variability [%]	MH+ [Da]	ΔM [ppm]	# Missed Cleavages
	High	yPHEFSGGQcQR	P77737	N-Term(TMT6plex); C10(Methylthio)	1.26406	1		1.11462	1		0.824293	1		1.07523	1		1.43748	1		1.07497	1		1.27419	1		1683.75	-1.42749	0
	High	vHFEIk	P77737	N-Term(TMT6plex); K6(TMT6plex)																						1230.76	0.33594	0
	High	aTDGHVAWLGk	P77737	N-Term(TMT6plex); K11(TMT6plex)																						1612.93	3.69073	0
	High	hSVScLk	P77737	N-Term(TMT6plex); C5(Methylthio); K7(TMT6plex)																						1277.71	-0.583884	0
	High	tRPVLEGSFR	P77737	N-Term(TMT6plex)																						1390.8	-0.675608	0
P0AFH9	Osmotically-inducible protein Y OS=Escherichia coli O6:H1 (strain CFT073 / ATCC 700928 / UPEC) GN=osmY PE=3 SV=1 - [OSMY_ECOL6]	1	5	0.490121	4	14.7422	0.946819	4	2.08016	1.04009	4	6.95071	1.04248	4	6.86072	0.399282	4	17.909	0.531066	4	13.1606	0.482925	4	11.9607	21.0609
	A2	Sequence	Protein Group Accessions	Modifications	(129+130+131)/(126+127+128)	(129+130+131)/(126+127+128) Count	(129+130+131)/(126+127+128) Variability [%]	126/(126+127+128)	126/(126+127+128) Count	126/(126+127+128) Variability [%]	127/(126+127+128)	127/(126+127+128) Count	127/(126+127+128) Variability [%]	128/(126+127+128)	128/(126+127+128) Count	128/(126+127+128) Variability [%]	129/(126+127+128)	129/(126+127+128) Count	129/(126+127+128) Variability [%]	130/(126+127+128)	130/(126+127+128) Count	130/(126+127+128) Variability [%]	131/(126+127+128)	131/(126+127+128) Count	131/(126+127+128) Variability [%]	MH+ [Da]	ΔM [ppm]	# Missed Cleavages
	High	vVTLSGFVESQAQAEEAVk	P0AFH9	N-Term(TMT6plex); K19(TMT6plex)	0.477613	2	30.0192	0.946819	2	1.65435	1.04302	2	6.95071	1.02145	2	6.86072	0.365851	2	45.9422	0.549584	2	22.1928	0.453769	2	31.4616	2450.36	0.509996	0
	High	aALVDHDNIk	P0AFH9	N-Term(TMT6plex); K10(TMT6plex)																						1553.91	0.64857	0
	High	gYAGDTATTSEIk	P0AFH9	N-Term(TMT6plex); K13(TMT6plex)																						1771.95	-0.112482	0
	High	gVEGVTSVSDk	P0AFH9	N-Term(TMT6plex); K11(TMT6plex)																						1535.87	0.577788	0
	High	sTDISVk	P0AFH9	N-Term(TMT6plex); K7(TMT6plex)	0.490121	2	3.78602	0.936921	2	4.06533	1.00995	2	10.9183	1.07319	2	8.15125	0.399282	2	4.7413	0.531066	2	9.38408	0.482925	2	2.34698	1207.73	-1.06984	0
P00490	Maltodextrin phosphorylase OS=Escherichia coli (strain K12) GN=malP PE=1 SV=7 - [PHSM_ECOLI]	1	5	0.370954	3	7.2344	0.913228	3	1.9871	0.950092	3	1.9625	1.11996	3	0.118719	0.371732	3	22.4289	0.395656	3	7.92135	0.323185	3	18.7196	90.4656
	A2	Sequence	Protein Group Accessions	Modifications	(129+130+131)/(126+127+128)	(129+130+131)/(126+127+128) Count	(129+130+131)/(126+127+128) Variability [%]	126/(126+127+128)	126/(126+127+128) Count	126/(126+127+128) Variability [%]	127/(126+127+128)	127/(126+127+128) Count	127/(126+127+128) Variability [%]	128/(126+127+128)	128/(126+127+128) Count	128/(126+127+128) Variability [%]	129/(126+127+128)	129/(126+127+128) Count	129/(126+127+128) Variability [%]	130/(126+127+128)	130/(126+127+128) Count	130/(126+127+128) Variability [%]	131/(126+127+128)	131/(126+127+128) Count	131/(126+127+128) Variability [%]	MH+ [Da]	ΔM [ppm]	# Missed Cleavages
	High	lWQATHAHPFDLTk	P00490	N-Term(TMT6plex); K14(TMT6plex)																						2123.18	0.135362	0
	High	hNEALDVQVGIGGk	P00490	N-Term(TMT6plex); K14(TMT6plex)	0.402038	1		0.974125	1		0.9376	1		1.11996	1		0.440193	1		0.375103	1		0.384499	1		1895.07	-1.18474	0
	High	qHLNLLHILALYk	P00490	N-Term(TMT6plex); K13(TMT6plex)	0.362024	2	3.61366	0.907129	2	0.993477	0.976133	2	4.01061	1.15953	2	5.26972	0.34497	2	11.1112	0.415299	2	7.19302	0.303577	2	9.29933	2034.26	0.586695	0
	High	vGEENIFIFGHTVEQVk	P00490	N-Term(TMT6plex); K17(TMT6plex)																						2404.32	-4.45222	0
	High	vLYPNDNHTAGk	P00490	N-Term(TMT6plex); K12(TMT6plex)																						1786.98	-0.946086	0
P09546	Bifunctional protein PutA OS=Escherichia coli (strain K12) GN=putA PE=1 SV=3 - [PUTA_ECOLI]	1	5	1.42552	1		0.969149	1		0.880608	1		1.19806	1		1.50477	1		1.43144	1		1.30245	1		143.725
	A2	Sequence	Protein Group Accessions	Modifications	(129+130+131)/(126+127+128)	(129+130+131)/(126+127+128) Count	(129+130+131)/(126+127+128) Variability [%]	126/(126+127+128)	126/(126+127+128) Count	126/(126+127+128) Variability [%]	127/(126+127+128)	127/(126+127+128) Count	127/(126+127+128) Variability [%]	128/(126+127+128)	128/(126+127+128) Count	128/(126+127+128) Variability [%]	129/(126+127+128)	129/(126+127+128) Count	129/(126+127+128) Variability [%]	130/(126+127+128)	130/(126+127+128) Count	130/(126+127+128) Variability [%]	131/(126+127+128)	131/(126+127+128) Count	131/(126+127+128) Variability [%]	MH+ [Da]	ΔM [ppm]	# Missed Cleavages
	High	vLcLQDEIADHTLk	P09546	N-Term(TMT6plex); C3(Methylthio); K14(TMT6plex)																						2102.14	0.665867	0
	High	eAVDFLHYYAGQVR	P09546	N-Term(TMT6plex)	1.42552	1		0.969149	1		0.880608	1		1.19806	1		1.50477	1		1.43144	1		1.30245	1		1896.98	1.96882	0
	High	eVFGPVLHVVR	P09546	N-Term(TMT6plex)																						1480.88	-2.63109	0
	High	dNSAGLDLANEHR	P09546	N-Term(TMT6plex)																						1640.82	-0.210015	0
	High	lLANRPESALAVTLAR	P09546	N-Term(TMT6plex)																						1924.15	-0.726632	0
A7ZQ46	50S ribosomal protein L19 OS=Escherichia coli O139:H28 (strain E24377A / ETEC) GN=rplS PE=3 SV=1 - [RL19_ECO24]	1	5	0.845177	16	9.35727	0.989573	16	5.70554	0.991049	16	9.80801	0.979165	16	14.5398	0.808563	16	12.79	0.800054	16	9.28927	0.913371	16	15.6131	13.1252
	A2	Sequence	Protein Group Accessions	Modifications	(129+130+131)/(126+127+128)	(129+130+131)/(126+127+128) Count	(129+130+131)/(126+127+128) Variability [%]	126/(126+127+128)	126/(126+127+128) Count	126/(126+127+128) Variability [%]	127/(126+127+128)	127/(126+127+128) Count	127/(126+127+128) Variability [%]	128/(126+127+128)	128/(126+127+128) Count	128/(126+127+128) Variability [%]	129/(126+127+128)	129/(126+127+128) Count	129/(126+127+128) Variability [%]	130/(126+127+128)	130/(126+127+128) Count	130/(126+127+128) Variability [%]	131/(126+127+128)	131/(126+127+128) Count	131/(126+127+128) Variability [%]	MH+ [Da]	ΔM [ppm]	# Missed Cleavages
	High	lQAFEGVVIAIR	A7ZQ46	N-Term(TMT6plex)	0.810416	3	1.27309	1.00336	3	10.1932	0.96331	3	2.96608	0.91562	3	16.2957	0.745391	3	1.35462	0.810372	3	2.00586	0.825571	3	5.81723	1544.93	-1.18577	0
	High	vFQTHSPVVDSISVk	A7ZQ46	N-Term(TMT6plex); K15(TMT6plex)	0.915882	6	4.78816	0.953657	6	5.95645	0.976432	6	12.2164	1.09355	6	11.398	0.865294	6	11.4925	0.809431	6	7.82454	0.980223	6	14.3237	2101.2	-1.44315	0
	High	vWVVEGSk	A7ZQ46	N-Term(TMT6plex); K8(TMT6plex)																						1361.82	0.20001	0
	High	gLHSAFTVR	A7ZQ46	N-Term(TMT6plex)	0.815416	4	2.0184	1.01708	4	4.67849	0.977183	4	7.50214	0.969191	4	10.6454	0.726716	4	12.0632	0.709092	4	7.47781	0.856199	4	8.77189	1216.7	-0.449392	0
	High	qDVPSFRPGDTVEVk	A7ZQ46	N-Term(TMT6plex); K15(TMT6plex)	0.852038	3	2.39762	0.986358	3	0.964866	1.04413	3	6.05175	0.970078	3	15.9113	0.874187	3	11.9495	0.79179	3	6.86318	0.935329	3	4.59202	2132.17	-0.519586	0
A7ZSK4	50S ribosomal protein L22 OS=Escherichia coli O139:H28 (strain E24377A / ETEC) GN=rplV PE=3 SV=1 - [RL22_ECO24]	1	5	0.920108	9	5.09347	1.02752	9	5.79707	0.92617	9	2.76492	1.00582	9	14.9814	0.764635	9	18.6875	0.925299	9	9.39783	0.961799	9	2.15579	12.2188
	A2	Sequence	Protein Group Accessions	Modifications	(129+130+131)/(126+127+128)	(129+130+131)/(126+127+128) Count	(129+130+131)/(126+127+128) Variability [%]	126/(126+127+128)	126/(126+127+128) Count	126/(126+127+128) Variability [%]	127/(126+127+128)	127/(126+127+128) Count	127/(126+127+128) Variability [%]	128/(126+127+128)	128/(126+127+128) Count	128/(126+127+128) Variability [%]	129/(126+127+128)	129/(126+127+128) Count	129/(126+127+128) Variability [%]	130/(126+127+128)	130/(126+127+128) Count	130/(126+127+128) Variability [%]	131/(126+127+128)	131/(126+127+128) Count	131/(126+127+128) Variability [%]	MH+ [Da]	ΔM [ppm]	# Missed Cleavages
	High	vLESAIANAEHNDGADIDDLk	A7ZSK4	N-Term(TMT6plex); K21(TMT6plex)	0.920448	7	5.14832	1.02752	7	5.79707	0.921792	7	2.78678	1.00582	7	14.9814	0.764635	7	18.6875	0.925299	7	9.39783	0.964799	7	1.69396	2668.38	0.421664	0
	High	vSQALDILTYTNk	A7ZSK4	N-Term(TMT6plex); K13(TMT6plex)	0.817565	1		1.02074	1		0.939369	1		1.05575	1		0.637055	1		0.864315	1		0.844885	1		1924.11	-0.550484	0
	High	tSHITVVVSDR	A7ZSK4	N-Term(TMT6plex)																						1442.82	0.189072	0
	High	lVADLIR	A7ZSK4	N-Term(TMT6plex)	0.920108	1		1.07725	1		1.14463	1		0.723142	1		0.783247	1		0.931579	1		0.94883	1		1028.67	-0.159299	0
	High	aAVLVk	A7ZSK4	N-Term(TMT6plex); K6(TMT6plex)																						1058.73	-0.70412	0
A7ZP09	50S ribosomal protein L25 OS=Escherichia coli O139:H28 (strain E24377A / ETEC) GN=rplY PE=3 SV=1 - [RL25_ECO24]	3	5	0.869341	6	4.9041	1.03803	6	7.59283	0.96883	6	18.6269	1.03268	6	8.84259	0.959239	6	14.7758	0.803497	6	12.2144	0.772932	6	7.82542	10.6867
	A2	Sequence	Protein Group Accessions	Modifications	(129+130+131)/(126+127+128)	(129+130+131)/(126+127+128) Count	(129+130+131)/(126+127+128) Variability [%]	126/(126+127+128)	126/(126+127+128) Count	126/(126+127+128) Variability [%]	127/(126+127+128)	127/(126+127+128) Count	127/(126+127+128) Variability [%]	128/(126+127+128)	128/(126+127+128) Count	128/(126+127+128) Variability [%]	129/(126+127+128)	129/(126+127+128) Count	129/(126+127+128) Variability [%]	130/(126+127+128)	130/(126+127+128) Count	130/(126+127+128) Variability [%]	131/(126+127+128)	131/(126+127+128) Count	131/(126+127+128) Variability [%]	MH+ [Da]	ΔM [ppm]	# Missed Cleavages
	High	eAPLAIELDHDk	A7ZP09	N-Term(TMT6plex); K12(TMT6plex)	0.85422	4	6.7431	1.06677	4	3.53499	0.89484	4	7.12837	1.06831	4	3.79773	0.959239	4	12.1347	0.803497	4	7.7079	0.75545	4	4.42389	1809.01	-1.31695	0
	High	aEFYSEVLTIVVDGk	A7ZP09	N-Term(TMT6plex); K15(TMT6plex)	0.895161	1		0.948453	1		1.12308	1		0.921466	1		1.07001	1		0.727067	1		0.902517	1		2128.19	-0.639065	0
	High	lQHIDFVR	A7ZP09	N-Term(TMT6plex)	0.867819	1		1.02261	1		1.10429	1		0.846405	1		0.785725	1		0.96441	1		0.78552	1		1256.73	0.545036	0
	High	mFTINAEVR	A7ZP09	N-Term(TMT6plex)																						1309.72	1.33337	0
	High	fPAIIYGGk	A7ZP09	N-Term(TMT6plex); K9(TMT6plex)																						1423.87	-0.428524	0
A7ZTI8	50S ribosomal protein L28 OS=Escherichia coli O139:H28 (strain E24377A / ETEC) GN=rpmB PE=3 SV=1 - [RL28_ECO24]	1	5	0.989399	7	3.66755	1.0437	7	3.93909	0.994147	7	10.0481	0.956506	7	13.1215	0.867175	7	2.78886	1.03587	7	12.4158	0.948801	7	7.56995	9.00087
	A2	Sequence	Protein Group Accessions	Modifications	(129+130+131)/(126+127+128)	(129+130+131)/(126+127+128) Count	(129+130+131)/(126+127+128) Variability [%]	126/(126+127+128)	126/(126+127+128) Count	126/(126+127+128) Variability [%]	127/(126+127+128)	127/(126+127+128) Count	127/(126+127+128) Variability [%]	128/(126+127+128)	128/(126+127+128) Count	128/(126+127+128) Variability [%]	129/(126+127+128)	129/(126+127+128) Count	129/(126+127+128) Variability [%]	130/(126+127+128)	130/(126+127+128) Count	130/(126+127+128) Variability [%]	131/(126+127+128)	131/(126+127+128) Count	131/(126+127+128) Variability [%]	MH+ [Da]	ΔM [ppm]	# Missed Cleavages
	High	gIDTVLAELR	A7ZTI8	N-Term(TMT6plex)	0.974061	1		0.92128	1		0.93541	1		1.19299	1		1.02916	1		0.914847	1		0.948801	1		1315.78	-1.83678	0
	High	fLPNLHSHR	A7ZTI8	N-Term(TMT6plex)	0.993804	2	0.658729	0.90363	2	26.9088	1.0436	2	18.8238	1.05002	2	7.10579	0.858011	2	1.21326	1.07823	2	5.9467	0.947803	2	7.41322	1349.76	-0.310679	0
	High	sHALNATk	A7ZTI8	N-Term(TMT6plex); K8(TMT6plex)	1.09217	2	10.1767	1.02993	2	1.96897	1.03977	2	6.65947	0.915275	2	6.53976	1.03711	2	5.68399	1.14474	2	2.38834	1.01925	2	21.3621	1299.78	0.846992	0
	High	fWVESEk	A7ZTI8	N-Term(TMT6plex); K7(TMT6plex)																						1382.77	-2.32785	0
	High	vcQVTGk	A7ZTI8	N-Term(TMT6plex); C2(Methylthio); K7(TMT6plex)	0.939353	2	4.03093	1.05654	2	0.788709	1.02654	2	5.27228	0.897147	2	6.33196	0.864383	2	0.478195	0.97439	2	3.2978	0.90655	2	7.41561	1238.7	0.464109	0
A7ZUK0	50S ribosomal protein L7/L12 OS=Escherichia coli O139:H28 (strain E24377A / ETEC) GN=rplL PE=3 SV=1 - [RL7_ECO24]	2	5	0.844517	7	4.99586	1.05644	7	3.27563	0.997101	7	3.19334	0.916857	7	8.73223	0.658501	7	6.37706	0.854965	7	5.0655	0.886231	7	5.72883	12.2875
	A2	Sequence	Protein Group Accessions	Modifications	(129+130+131)/(126+127+128)	(129+130+131)/(126+127+128) Count	(129+130+131)/(126+127+128) Variability [%]	126/(126+127+128)	126/(126+127+128) Count	126/(126+127+128) Variability [%]	127/(126+127+128)	127/(126+127+128) Count	127/(126+127+128) Variability [%]	128/(126+127+128)	128/(126+127+128) Count	128/(126+127+128) Variability [%]	129/(126+127+128)	129/(126+127+128) Count	129/(126+127+128) Variability [%]	130/(126+127+128)	130/(126+127+128) Count	130/(126+127+128) Variability [%]	131/(126+127+128)	131/(126+127+128) Count	131/(126+127+128) Variability [%]	MH+ [Da]	ΔM [ppm]	# Missed Cleavages
	High	aLEEAGAEVEVk	A7ZUK0	N-Term(TMT6plex); K12(TMT6plex)	0.823222	4	5.01376	1.06545	4	2.59841	1.00465	4	2.13057	0.901165	4	9.48142	0.664082	4	13.2647	0.855718	4	8.11142	0.876895	4	10.9184	1702.96	-0.294119	0
	High	dLVESAPAALk	A7ZUK0	N-Term(TMT6plex); K11(TMT6plex)	0.844517	3	0.915977	1.03607	3	0.387704	0.97586	3	0.0990825	0.93794	3	8.0835	0.658501	3	0.903714	0.854965	3	5.0655	0.886231	3	1.44315	1571.94	0.276134	0
	High	gATGLGLk	A7ZUK0	N-Term(TMT6plex); K8(TMT6plex)																						1174.76	0.834476	0
	High	tEFDVILk	A7ZUK0	N-Term(TMT6plex); K8(TMT6plex)																						1422.86	-0.59904	0
	High	vAVIk	A7ZUK0	N-Term(TMT6plex); K5(TMT6plex)																						987.697	0.0593374	0
P21499	Ribonuclease R OS=Escherichia coli (strain K12) GN=rnr PE=1 SV=2 - [RNR_ECOLI]	1	5	1.08391	3	2.64862	0.965267	3	1.34031	0.955784	3	3.17753	1.02524	3	4.21535	1.10665	3	0.244962	1.03841	3	6.14317	1.0669	3	9.06259	92.0515
	A2	Sequence	Protein Group Accessions	Modifications	(129+130+131)/(126+127+128)	(129+130+131)/(126+127+128) Count	(129+130+131)/(126+127+128) Variability [%]	126/(126+127+128)	126/(126+127+128) Count	126/(126+127+128) Variability [%]	127/(126+127+128)	127/(126+127+128) Count	127/(126+127+128) Variability [%]	128/(126+127+128)	128/(126+127+128) Count	128/(126+127+128) Variability [%]	129/(126+127+128)	129/(126+127+128) Count	129/(126+127+128) Variability [%]	130/(126+127+128)	130/(126+127+128) Count	130/(126+127+128) Variability [%]	131/(126+127+128)	131/(126+127+128) Count	131/(126+127+128) Variability [%]	MH+ [Da]	ΔM [ppm]	# Missed Cleavages
	High	sVLAELGLELPGGNkPEPR	P21499	N-Term(TMT6plex); K15(TMT6plex)	0.959796	1		1.0282	1		0.955784	1		1.02524	1		1.10665	1		0.877189	1		0.900907	1		2434.41	0.694745	0
	High	iHDkPSTEAITSFR	P21499	N-Term(TMT6plex); K4(TMT6plex)	1.09364	2	1.32414	0.960914	2	0.670132	0.993292	2	8.90117	1.0632	2	9.62583	1.04573	2	8.65534	1.06012	2	3.06941	1.09994	2	4.52435	2060.15	0.0340803	0
	High	eFILEHLTk	P21499	N-Term(TMT6plex); K9(TMT6plex)																						1587.95	1.22282	0
	High	hLEELHNLYk	P21499	N-Term(TMT6plex); K10(TMT6plex)																						1754	0.340837	0
	High	tcIHGDQVLAQPLGADR	P21499	N-Term(TMT6plex); C2(Methylthio)																						2069.04	-3.77739	0
A7ZSL0	30S ribosomal protein S10 OS=Escherichia coli O139:H28 (strain E24377A / ETEC) GN=rpsJ PE=3 SV=1 - [RS10_ECO24]	1	5	0.727613	3	6.72716	0.952561	3	2.28008	0.863749	3	6.58886	1.23169	3	3.44059	0.709368	3	1.3139	0.673768	3	18.9624	0.746415	3	1.33628	11.7284
	A2	Sequence	Protein Group Accessions	Modifications	(129+130+131)/(126+127+128)	(129+130+131)/(126+127+128) Count	(129+130+131)/(126+127+128) Variability [%]	126/(126+127+128)	126/(126+127+128) Count	126/(126+127+128) Variability [%]	127/(126+127+128)	127/(126+127+128) Count	127/(126+127+128) Variability [%]	128/(126+127+128)	128/(126+127+128) Count	128/(126+127+128) Variability [%]	129/(126+127+128)	129/(126+127+128) Count	129/(126+127+128) Variability [%]	130/(126+127+128)	130/(126+127+128) Count	130/(126+127+128) Variability [%]	131/(126+127+128)	131/(126+127+128) Count	131/(126+127+128) Variability [%]	MH+ [Da]	ΔM [ppm]	# Missed Cleavages
	High	lIDQATAEIVETAk	A7ZSL0	N-Term(TMT6plex); K14(TMT6plex)																						1960.13	-1.80724	0
	High	fTVLISPHVNk	A7ZSL0	N-Term(TMT6plex); K11(TMT6plex)	0.70115	2	5.49684	0.966157	2	4.38308	0.844788	2	3.29176	1.24606	2	1.71991	0.790701	2	17.5395	0.616779	2	13.1588	0.684607	2	12.868	1713.05	0.264334	0
	High	lVDIVEPTEk	A7ZSL0	N-Term(TMT6plex); K10(TMT6plex)	0.761349	1		0.952561	1		1.0367	1		1.02435	1		0.709368	1		0.764833	1		0.753172	1		1600.96	-0.0193281	0
	High	dQYEIR	A7ZSL0	N-Term(TMT6plex)																						1052.56	-0.456921	0
	High	gPIPLPTR	A7ZSL0	N-Term(TMT6plex)																						1079.68	0.26737	0
P0A7T1	30S ribosomal protein S13 OS=Escherichia coli O157:H7 GN=rpsM PE=3 SV=2 - [RS13_ECO57]	1	5	0.782978	18	9.39148	1.06341	18	4.80761	1.00057	18	5.3114	0.922411	18	12.2349	0.721488	18	10.8379	0.79592	18	9.29752	0.812117	18	14.7092	13.0913
	A2	Sequence	Protein Group Accessions	Modifications	(129+130+131)/(126+127+128)	(129+130+131)/(126+127+128) Count	(129+130+131)/(126+127+128) Variability [%]	126/(126+127+128)	126/(126+127+128) Count	126/(126+127+128) Variability [%]	127/(126+127+128)	127/(126+127+128) Count	127/(126+127+128) Variability [%]	128/(126+127+128)	128/(126+127+128) Count	128/(126+127+128) Variability [%]	129/(126+127+128)	129/(126+127+128) Count	129/(126+127+128) Variability [%]	130/(126+127+128)	130/(126+127+128) Count	130/(126+127+128) Variability [%]	131/(126+127+128)	131/(126+127+128) Count	131/(126+127+128) Variability [%]	MH+ [Da]	ΔM [ppm]	# Missed Cleavages
	High	aILAAAGIAEDVk	P0A7T1	N-Term(TMT6plex); K13(TMT6plex)	0.833573	5	9.63408	1.06835	5	4.21028	1.00496	5	2.07319	0.905514	5	3.8731	0.684968	5	11.497	0.779745	5	13.976	0.807098	5	16.8308	1700.04	-0.109163	0
	High	hAVIALTSIYGVGk	P0A7T1	N-Term(TMT6plex); K14(TMT6plex)	0.759131	9	7.26839	1.05793	9	10.6164	0.987134	9	7.06757	1.00371	9	7.32365	0.737002	9	7.78511	0.773212	9	10.8672	0.736497	9	15.5017	1887.15	0.764777	0
	High	fVVEGDLR	P0A7T1	N-Term(TMT6plex)																						1163.66	-0.074185	0
	High	iAGINIPDHk	P0A7T1	N-Term(TMT6plex); K10(TMT6plex)	0.801927	2	5.16186	1.06764	2	4.12852	1.05209	2	2.56342	0.848957	2	10.9097	0.692539	2	12.1036	0.752098	2	13.3565	0.873595	2	4.77917	1535.93	-0.528618	0
	High	lMDLGcYR	P0A7T1	N-Term(TMT6plex); C6(Methylthio)	0.835716	2	9.49268	1.04435	2	6.10664	0.988555	2	7.36319	0.952594	2	18.5831	0.816052	2	29.562	0.824372	2	2.16358	0.811321	2	8.55108	1245.6	0.183472	0
A7ZQ49	30S ribosomal protein S16 OS=Escherichia coli O139:H28 (strain E24377A / ETEC) GN=rpsP PE=3 SV=1 - [RS16_ECO24]	1	5	0.839276	6	19.3362	0.994759	6	4.76667	1.01334	6	6.84124	1.0272	6	9.88699	0.909632	6	13.8662	0.83893	6	14.17	0.716225	6	16.1557	9.18495
	A2	Sequence	Protein Group Accessions	Modifications	(129+130+131)/(126+127+128)	(129+130+131)/(126+127+128) Count	(129+130+131)/(126+127+128) Variability [%]	126/(126+127+128)	126/(126+127+128) Count	126/(126+127+128) Variability [%]	127/(126+127+128)	127/(126+127+128) Count	127/(126+127+128) Variability [%]	128/(126+127+128)	128/(126+127+128) Count	128/(126+127+128) Variability [%]	129/(126+127+128)	129/(126+127+128) Count	129/(126+127+128) Variability [%]	130/(126+127+128)	130/(126+127+128) Count	130/(126+127+128) Variability [%]	131/(126+127+128)	131/(126+127+128) Count	131/(126+127+128) Variability [%]	MH+ [Da]	ΔM [ppm]	# Missed Cleavages
	High	iAHWVGQGATISDR	A7ZQ49	N-Term(TMT6plex)	0.725919	2	15.8581	1.0301	2	12.3496	0.917109	2	11.1382	1.06291	2	3.84871	0.80111	2	16.9435	0.721445	2	16.4342	0.648865	2	14.438	1739.94	1.09766	0
	High	vGFFNPIASEk	A7ZQ49	N-Term(TMT6plex); K11(TMT6plex)	0.872482	1		0.995323	1		0.917903	1		1.11648	1		1.08052	1		0.873834	1		0.701422	1		1666.96	-0.493723	0
	High	lDLDR	A7ZQ49	N-Term(TMT6plex)																						860.504	0.236668	0
	High	vAALIk	A7ZQ49	N-Term(TMT6plex); K6(TMT6plex)																						1072.75	0.419696	0
	High	rPFYQVVVADSR	A7ZQ49	N-Term(TMT6plex)	0.941779	3	4.15133	0.994195	3	3.5192	1.04787	3	1.2796	0.95496	3	9.61338	0.922056	3	0.0656672	0.883254	3	12.9874	0.887717	3	22.3155	1665.93	-0.366343	0
A1ADS2	Glutamate--tRNA ligase OS=Escherichia coli O1:K1 / APEC GN=gltX PE=3 SV=1 - [SYE_ECOK1]	7	5	0.899881	3	11.2266	0.942927	3	4.61588	1.00206	3	9.52759	1.05007	3	1.28942	1.05113	3	6.29667	0.901523	3	19.524	0.782965	3	2.51299	53.7768
	A2	Sequence	Protein Group Accessions	Modifications	(129+130+131)/(126+127+128)	(129+130+131)/(126+127+128) Count	(129+130+131)/(126+127+128) Variability [%]	126/(126+127+128)	126/(126+127+128) Count	126/(126+127+128) Variability [%]	127/(126+127+128)	127/(126+127+128) Count	127/(126+127+128) Variability [%]	128/(126+127+128)	128/(126+127+128) Count	128/(126+127+128) Variability [%]	129/(126+127+128)	129/(126+127+128) Count	129/(126+127+128) Variability [%]	130/(126+127+128)	130/(126+127+128) Count	130/(126+127+128) Variability [%]	131/(126+127+128)	131/(126+127+128) Count	131/(126+127+128) Variability [%]	MH+ [Da]	ΔM [ppm]	# Missed Cleavages
	High	yNAVIDQMLEEGTAYk	A1ADS2	N-Term(TMT6plex); K16(TMT6plex)	0.797062	1		0.903317	1		1.06841	1		1.05007	1		0.766133	1		0.791261	1		0.782965	1		2303.2	0.16365	0
	High	lGWSHGDQEIFTR	A1ADS2	N-Term(TMT6plex)	0.970439	1		0.972729	1		1.00206	1		1.04097	1		1.05113	1		1.05315	1		0.796347	1		1774.91	-0.870671	0
	High	tALYSWLFAR	A1ADS2	N-Term(TMT6plex)	0.899881	1		0.942927	1		0.902353	1		1.20566	1		1.09669	1		0.901523	1		0.73411	1		1456.81	-0.204855	0
	High	vAVTGAGQSPALDVTVHAIGk	A1ADS2	N-Term(TMT6plex); K21(TMT6plex)																						2449.41	-2.5594	0
	High	nHGGEFVLR	A1ADS2	N-Term(TMT6plex)																						1257.69	-0.0681178	0
A7ZPV7	Histidine--tRNA ligase OS=Escherichia coli O139:H28 (strain E24377A / ETEC) GN=hisS PE=3 SV=1 - [SYH_ECO24]	5	5	1.15123	3	14.1863	0.963914	3	1.7059	1.19804	3	0.548813	0.81598	3	1.66145	1.22509	3	6.80613	1.15806	3	3.88888	1.04386	3	37.9214	47
	A2	Sequence	Protein Group Accessions	Modifications	(129+130+131)/(126+127+128)	(129+130+131)/(126+127+128) Count	(129+130+131)/(126+127+128) Variability [%]	126/(126+127+128)	126/(126+127+128) Count	126/(126+127+128) Variability [%]	127/(126+127+128)	127/(126+127+128) Count	127/(126+127+128) Variability [%]	128/(126+127+128)	128/(126+127+128) Count	128/(126+127+128) Variability [%]	129/(126+127+128)	129/(126+127+128) Count	129/(126+127+128) Variability [%]	130/(126+127+128)	130/(126+127+128) Count	130/(126+127+128) Variability [%]	131/(126+127+128)	131/(126+127+128) Count	131/(126+127+128) Variability [%]	MH+ [Da]	ΔM [ppm]	# Missed Cleavages
	High	sGEQTAVAQDSVAAHLR	A7ZPV7	N-Term(TMT6plex)	1.15123	1		0.952887	1		1.20248	1		0.81598	1		1.22509	1		1.15806	1		1.04386	1		1969.03	-0.366291	0
	High	aGIEHGLLYNQEQR	A7ZPV7	N-Term(TMT6plex)	0.965987	1		1.11755	1		0.96234	1		0.898175	1		1.41452	1		0.955292	1		0.654182	1		1856.98	-0.70139	0
	High	dALVAFLEQHk	A7ZPV7	N-Term(TMT6plex); K11(TMT6plex)																						1729.01	2.17804	0
	High	lVLLVQAVNPEFk	A7ZPV7	N-Term(TMT6plex); K13(TMT6plex)	1.26622	1		0.963914	1		1.19804	1		0.806888	1		1.17018	1		1.18882	1		1.33665	1		1928.2	-1.16279	0
	High	eHFAGLck	A7ZPV7	N-Term(TMT6plex); C7(Methylthio); K8(TMT6plex)																						1408.75	-1.75734	0
P0A8N6	Lysine--tRNA ligase, heat inducible OS=Escherichia coli O157:H7 GN=lysU PE=3 SV=2 - [SYK2_ECO57]	2	5	2.67966	8	16.4867	1.00603	8	9.81079	1.00815	8	6.78712	0.899879	8	1.993	2.65133	8	14.655	2.63719	8	8.57441	2.59272	8	20.8553	57.7902
	A2	Sequence	Protein Group Accessions	Modifications	(129+130+131)/(126+127+128)	(129+130+131)/(126+127+128) Count	(129+130+131)/(126+127+128) Variability [%]	126/(126+127+128)	126/(126+127+128) Count	126/(126+127+128) Variability [%]	127/(126+127+128)	127/(126+127+128) Count	127/(126+127+128) Variability [%]	128/(126+127+128)	128/(126+127+128) Count	128/(126+127+128) Variability [%]	129/(126+127+128)	129/(126+127+128) Count	129/(126+127+128) Variability [%]	130/(126+127+128)	130/(126+127+128) Count	130/(126+127+128) Variability [%]	131/(126+127+128)	131/(126+127+128) Count	131/(126+127+128) Variability [%]	MH+ [Da]	ΔM [ppm]	# Missed Cleavages
	High	aLAESIGITVEk	P0A8N6	N-Term(TMT6plex); K12(TMT6plex)	2.17059	1		1.13212	1		0.947579	1		0.89732	1		2.22941	1		2.00333	1		2.1867	1		1689.02	0.220556	0
	High	yRPETDMADLDNFDAAk	P0A8N6	N-Term(TMT6plex); K17(TMT6plex)	2.76331	2	11.1942	1.10953	2	14.6796	0.913956	2	10.1977	0.957344	2	10.3735	2.638	2	12.8037	2.67898	2	4.40849	2.78145	2	16.4527	2430.2	-1.74912	0
	High	aSFVTLQDVGGR	P0A8N4;P0A8N6	N-Term(TMT6plex)																						1478.82	0.60431	0
	High	yLDLIANDk	P0A8N6	N-Term(TMT6plex); K9(TMT6plex)	2.32389	1		0.998511	1		1.10072	1		0.882938	1		2.3151	1		2.03304	1		2.49016	1		1522.89	2.16516	0
	High	lVVGGFER	P0A8N4;P0A8N6	N-Term(TMT6plex)																						1105.66	-0.089983	0
	High	iAPELYLk	P0A8N4;P0A8N6	N-Term(TMT6plex); K8(TMT6plex)																						1404.89	0.311242	0
	High	vTYGEHVFDFGkPFEk	P0A8N6	N-Term(TMT6plex); K12(TMT6plex); K16(TMT6plex)	3.00594	3	3.46897	0.954607	3	6.06469	1.03344	3	1.39605	0.956569	3	8.68367	2.94661	3	6.59298	2.82844	3	5.44435	3.04305	3	4.07512	2587.42	0.0770585	0
	High	fEFFIGGR	P0A8N4;P0A8N6	N-Term(TMT6plex)																						1201.66	-0.79389	0
	High	aLRPLPDk	P0A8N4;P0A8N6	N-Term(TMT6plex); K8(TMT6plex)																						1367.88	-0.184846	0
	High	iLAAIR	P0A8N6	N-Term(TMT6plex)	2.50668	1		1.08934	1		0.992784	1		0.897513	1		2.49401	1		2.60209	1		2.3037	1		885.608	-0.159669	0
P00934	Threonine synthase OS=Escherichia coli (strain K12) GN=thrC PE=1 SV=1 - [THRC_ECOLI]	1	5	1.57239	6	33.6002	0.965559	6	11.3711	1.07206	6	13.2661	1.00857	6	15.6574	1.50999	6	5.47664	1.38233	6	30.5424	1.63177	6	32.569	47.0842
	A2	Sequence	Protein Group Accessions	Modifications	(129+130+131)/(126+127+128)	(129+130+131)/(126+127+128) Count	(129+130+131)/(126+127+128) Variability [%]	126/(126+127+128)	126/(126+127+128) Count	126/(126+127+128) Variability [%]	127/(126+127+128)	127/(126+127+128) Count	127/(126+127+128) Variability [%]	128/(126+127+128)	128/(126+127+128) Count	128/(126+127+128) Variability [%]	129/(126+127+128)	129/(126+127+128) Count	129/(126+127+128) Variability [%]	130/(126+127+128)	130/(126+127+128) Count	130/(126+127+128) Variability [%]	131/(126+127+128)	131/(126+127+128) Count	131/(126+127+128) Variability [%]	MH+ [Da]	ΔM [ppm]	# Missed Cleavages
	High	dHNEQVSFAQAVTQGLGk	P00934	N-Term(TMT6plex); K18(TMT6plex)	2.17537	1		1.3533	1		0.635366	1		0.994752	1		2.61535	1		1.83508	1		2.11992	1		2387.27	-0.269047	0
	High	aDLPLLSHNLPADFAALR	P00934	N-Term(TMT6plex)	1.62382	1		0.966881	1		1.02292	1		1.02259	1		1.50119	1		1.29693	1		1.9276	1		2163.21	-0.0359831	0
	High	eLGYTSEPHAAVAYR	P00934	N-Term(TMT6plex)	1.28508	3	5.58476	0.876552	3	14.2067	1.14135	3	2.32704	0.916368	3	2.69694	1.46173	3	1.3131	1.21309	3	21.236	1.21382	3	2.92434	1892.97	-0.0704019	0
	High	fLHDGQWSPk	P00934	N-Term(TMT6plex); K10(TMT6plex)																						1672.92	-0.813753	0
	High	dQLNPGEYGLFLGTAHPAk	P00934	N-Term(TMT6plex); K19(TMT6plex)	2.13934	1		1.02137	1		0.85223	1		1.16421	1		2.16934	1		2.39435	1		1.77802	1		2486.35	1.17438	0
P33570	Transketolase 2 OS=Escherichia coli (strain K12) GN=tktB PE=1 SV=1 - [TKT2_ECOLI]	1	5	0.389973	6	33.801	1.03197	6	3.28223	0.944087	6	11.9318	1.02528	6	7.26488	0.376671	6	45.3667	0.369188	6	26.6766	0.399665	6	29.5915	72.9968
	A2	Sequence	Protein Group Accessions	Modifications	(129+130+131)/(126+127+128)	(129+130+131)/(126+127+128) Count	(129+130+131)/(126+127+128) Variability [%]	126/(126+127+128)	126/(126+127+128) Count	126/(126+127+128) Variability [%]	127/(126+127+128)	127/(126+127+128) Count	127/(126+127+128) Variability [%]	128/(126+127+128)	128/(126+127+128) Count	128/(126+127+128) Variability [%]	129/(126+127+128)	129/(126+127+128) Count	129/(126+127+128) Variability [%]	130/(126+127+128)	130/(126+127+128) Count	130/(126+127+128) Variability [%]	131/(126+127+128)	131/(126+127+128) Count	131/(126+127+128) Variability [%]	MH+ [Da]	ΔM [ppm]	# Missed Cleavages
	High	eDPAGNYIHYGVR	P33570	N-Term(TMT6plex)																						1719.87	0.476016	0
	High	aHPQLAEEFTR	P33570	N-Term(TMT6plex)	0.672165	1		1.03192	1		1.09009	1		0.85184	1		0.688762	1		0.621737	1		0.676865	1		1527.81	0.3048	0
	High	fEAYHWHVIHEIDGHDPQAVk	P33570	N-Term(TMT6plex); K21(TMT6plex)																						2986.54	0.467026	0
	High	hNPTDPTWYDR	P33570	N-Term(TMT6plex)	0.552684	1		1.13832	1		0.84196	1		1.02154	1		0.429659	1		0.688063	1		0.474294	1		1630.78	-0.97998	0
	High	lGWHHPPFEIPk	P33570	N-Term(TMT6plex); K12(TMT6plex)	0.34854	4	16.3455	1.02886	4	3.28223	0.944087	4	7.17223	1.06193	4	7.26488	0.299399	4	19.6911	0.34489	4	10.1196	0.354011	4	18.1302	1916.09	-0.322731	0
P0A864	Thiol peroxidase OS=Escherichia coli O157:H7 GN=tpx PE=3 SV=2 - [TPX_ECO57]	1	5	1.38262	4	20.5253	0.97391	4	7.32821	0.975005	4	8.23287	1.00569	4	14.9917	1.00192	4	3.56836	1.45522	4	37.2419	1.47807	4	6.04677	17.8242
	A2	Sequence	Protein Group Accessions	Modifications	(129+130+131)/(126+127+128)	(129+130+131)/(126+127+128) Count	(129+130+131)/(126+127+128) Variability [%]	126/(126+127+128)	126/(126+127+128) Count	126/(126+127+128) Variability [%]	127/(126+127+128)	127/(126+127+128) Count	127/(126+127+128) Variability [%]	128/(126+127+128)	128/(126+127+128) Count	128/(126+127+128) Variability [%]	129/(126+127+128)	129/(126+127+128) Count	129/(126+127+128) Variability [%]	130/(126+127+128)	130/(126+127+128) Count	130/(126+127+128) Variability [%]	131/(126+127+128)	131/(126+127+128) Count	131/(126+127+128) Variability [%]	MH+ [Da]	ΔM [ppm]	# Missed Cleavages
	High	fcGAEGLNNVITLSTFR	P0A864	N-Term(TMT6plex); C2(Methylthio)	1.47891	2	20.5253	0.909756	2	16.7955	1.15682	2	19.2679	0.909477	2	8.31772	1.08467	2	17.7954	1.64354	2	37.2419	1.47807	2	5.08577	2117.07	-2.16537	0
	High	nAEFLQAYGVAIADGPLk	P0A864	N-Term(TMT6plex); K18(TMT6plex)	1.48242	1		1.02833	1		0.934707	1		1.0515	1		1.01036	1		1.64303	1		1.54953	1		2335.3	-1.03975	0
	High	vLNIFPSIDTGVcAASVR	P0A864	N-Term(TMT6plex); C13(Methylthio)	1.02468	1		0.931657	1		0.910305	1		1.21068	1		0.993559	1		0.76929	1		1.23413	1		2137.13	-1.08269	0
	High	aQTFTLVAk	P0A864	N-Term(TMT6plex); K9(TMT6plex)																						1436.89	0.675936	0
	High	dLSDVTLGQFAGk	P0A864	N-Term(TMT6plex); K13(TMT6plex)																						1809.02	-0.405983	0
P0AAU1	Uncharacterized protein YbeL OS=Escherichia coli O157:H7 GN=ybeL PE=4 SV=1 - [YBEL_ECO57]	1	5	1.06494	6	5.58818	0.980192	6	6.66643	0.943035	6	15.2119	1.10456	6	11.6137	0.853418	5	17.1695	1.17977	6	7.6708	1.05149	6	8.49871	18.7854
	A2	Sequence	Protein Group Accessions	Modifications	(129+130+131)/(126+127+128)	(129+130+131)/(126+127+128) Count	(129+130+131)/(126+127+128) Variability [%]	126/(126+127+128)	126/(126+127+128) Count	126/(126+127+128) Variability [%]	127/(126+127+128)	127/(126+127+128) Count	127/(126+127+128) Variability [%]	128/(126+127+128)	128/(126+127+128) Count	128/(126+127+128) Variability [%]	129/(126+127+128)	129/(126+127+128) Count	129/(126+127+128) Variability [%]	130/(126+127+128)	130/(126+127+128) Count	130/(126+127+128) Variability [%]	131/(126+127+128)	131/(126+127+128) Count	131/(126+127+128) Variability [%]	MH+ [Da]	ΔM [ppm]	# Missed Cleavages
	High	eVFQDLNHHGVYHSGEVVGLGNLVcEk	P0AAU1	N-Term(TMT6plex); C25(Methylthio); K27(TMT6plex)	1.08073	3	3.1504	1.00287	3	6.54187	0.865299	3	13.1514	1.11231	3	5.44982	0.9692	3	16.1685	1.14666	3	17.8108	1.03499	3	1.03421	3483.77	3.30739	0
	High	cHFHLPIYTPEVLTLcPk	P0AAU1	N-Term(TMT6plex); C1(Methylthio); C16(Methylthio); K18(TMT6plex)	1.00931	2	13.8565	0.980192	2	1.23819	0.999203	2	8.93577	1.0303	2	9.30171	0.784391	2	4.5427	1.17977	2	2.31661	0.926946	2	33.138	2661.38	0.288956	0
	High	eLVASLSER	P0AAU1	N-Term(TMT6plex)																						1232.71	1.42554	0
	High	cGHDQFQR	P0AAU1	N-Term(TMT6plex); C1(Methylthio)																						1265.57	-1.90052	0
	High	eSLWQELADITDk	P0AAU1	N-Term(TMT6plex); K13(TMT6plex)	0.965309	1		0.717151	1		1.10371	1		1.25339	1					1.27148	1		1.22329	1		2006.08	-2.41624	0
P0ABU3	Ribosome-binding ATPase YchF OS=Escherichia coli O157:H7 GN=ychF PE=3 SV=2 - [YCHF_ECO57]	1	5	0.664518	2	25.0056	0.876804	2	16.5767	1.12844	2	7.8496	0.999346	2	8.15589	0.825301	1		0.682568	2	9.79543	0.791389	2	3.32126	39.6423
	A2	Sequence	Protein Group Accessions	Modifications	(129+130+131)/(126+127+128)	(129+130+131)/(126+127+128) Count	(129+130+131)/(126+127+128) Variability [%]	126/(126+127+128)	126/(126+127+128) Count	126/(126+127+128) Variability [%]	127/(126+127+128)	127/(126+127+128) Count	127/(126+127+128) Variability [%]	128/(126+127+128)	128/(126+127+128) Count	128/(126+127+128) Variability [%]	129/(126+127+128)	129/(126+127+128) Count	129/(126+127+128) Variability [%]	130/(126+127+128)	130/(126+127+128) Count	130/(126+127+128) Variability [%]	131/(126+127+128)	131/(126+127+128) Count	131/(126+127+128) Variability [%]	MH+ [Da]	ΔM [ppm]	# Missed Cleavages
	High	lDQLAEIVkPQR	P0ABU3	N-Term(TMT6plex); K9(TMT6plex)	0.784598	1		0.979787	1		1.07034	1		0.945943	1		0.825301	1		0.729073	1		0.773863	1		1868.14	0.474949	0
	High	tLPTTMEFVDIAGLVk	P0ABU3	N-Term(TMT6plex); K16(TMT6plex)	0.562816	1		0.784645	1		1.1897	1		1.05577	1					0.639029	1		0.809313	1		2193.26	0.555628	0
	High	eTEAIGHVVR	P0ABU3	N-Term(TMT6plex)																						1339.75	1.04345	0
	High	lLNLQTYFTAGVk	P0ABU3	N-Term(TMT6plex); K13(TMT6plex)																						1926.15	-0.0248204	0
	High	iHTDFEk	P0ABU3	N-Term(TMT6plex); K7(TMT6plex)																						1347.77	0.182481	0
A7ZJE2	6-phosphogluconolactonase OS=Escherichia coli O139:H28 (strain E24377A / ETEC) GN=pgl PE=3 SV=1 - [6PGL_ECO24]	7	4	0.881428	2	48.3703	1.17124	2	36.0669	0.766364	2	34.1597	0.99299	2	23.151	0.669649	2	36.3796	0.965031	2	51.8719	0.888927	2	50.5836	36.2849
	A2	Sequence	Protein Group Accessions	Modifications	(129+130+131)/(126+127+128)	(129+130+131)/(126+127+128) Count	(129+130+131)/(126+127+128) Variability [%]	126/(126+127+128)	126/(126+127+128) Count	126/(126+127+128) Variability [%]	127/(126+127+128)	127/(126+127+128) Count	127/(126+127+128) Variability [%]	128/(126+127+128)	128/(126+127+128) Count	128/(126+127+128) Variability [%]	129/(126+127+128)	129/(126+127+128) Count	129/(126+127+128) Variability [%]	130/(126+127+128)	130/(126+127+128) Count	130/(126+127+128) Variability [%]	131/(126+127+128)	131/(126+127+128) Count	131/(126+127+128) Variability [%]	MH+ [Da]	ΔM [ppm]	# Missed Cleavages
	High	wAADIHITPDGR	A7ZJE2	N-Term(TMT6plex)																						1580.84	-0.252096	0
	High	gFNVDHSGk	A7ZJE2	N-Term(TMT6plex); K9(TMT6plex)																						1418.78	0.297395	0
	High	lEDGLPVGVVDVVEGLDGcHSANISPDNR	A7ZJE2	N-Term(TMT6plex); C19(Methylthio)	1.20088	1		1.48281	1		0.612519	1		0.851162	1		0.849414	1		1.34132	1		1.22655	1		3251.59	1.12343	0
	High	yLYVGVRPEFR	A7ZJE2	N-Term(TMT6plex)	0.646956	1		0.925147	1		0.958849	1		1.15845	1		0.527929	1		0.694306	1		0.64424	1		1627.92	0.66402	0
A7ZHS5	Acetyl-coenzyme A carboxylase carboxyl transferase subunit alpha OS=Escherichia coli O139:H28 (strain E24377A / ETEC) GN=accA PE=3 SV=1 - [ACCA_ECO24]	3	4	1.69656	3	11.7714	0.943	3	4.1317	1.07753	3	12.4073	1.05649	2	5.16992	1.94137	3	33.0992	1.48291	3	5.33058	1.71421	3	12.6442	35.2193
	A2	Sequence	Protein Group Accessions	Modifications	(129+130+131)/(126+127+128)	(129+130+131)/(126+127+128) Count	(129+130+131)/(126+127+128) Variability [%]	126/(126+127+128)	126/(126+127+128) Count	126/(126+127+128) Variability [%]	127/(126+127+128)	127/(126+127+128) Count	127/(126+127+128) Variability [%]	128/(126+127+128)	128/(126+127+128) Count	128/(126+127+128) Variability [%]	129/(126+127+128)	129/(126+127+128) Count	129/(126+127+128) Variability [%]	130/(126+127+128)	130/(126+127+128) Count	130/(126+127+128) Variability [%]	131/(126+127+128)	131/(126+127+128) Count	131/(126+127+128) Variability [%]	MH+ [Da]	ΔM [ppm]	# Missed Cleavages
	High	lIDSIIPEPLGGAHR	A7ZHS5	N-Term(TMT6plex)	1.63075	2	5.8705	0.929957	2	2.06519	1.03354	2	6.18587	1.05649	2	5.16992	1.74134	2	16.2267	1.45651	2	2.66387	1.64293	2	6.30329	1817.05	0.0223968	0
	High	lDINIDEEVHR	A7ZHS5	N-Term(TMT6plex)																						1581.84	0.743021	0
	High	sLNFLDFEQPIAELEAk	A7ZHS5	N-Term(TMT6plex); K17(TMT6plex)	2.18084	1		1.54005	1		1.23044	1					2.56238	1		1.8261	1		2.17457	1		2422.32	-2.03012	0
	High	hPQRPYTLDYVR	A7ZHS5	N-Term(TMT6plex)																						1773.96	0.995093	0
P00561	Bifunctional aspartokinase/homoserine dehydrogenase 1 OS=Escherichia coli (strain K12) GN=thrA PE=1 SV=2 - [AK1H_ECOLI]	1	4	2.364	5	5.9014	1.0583	5	9.84556	0.955659	5	35.0718	1.00051	5	29.3401	2.38388	5	10.7109	2.48828	5	28.4727	2.20029	5	11.8368	89.0638
	A2	Sequence	Protein Group Accessions	Modifications	(129+130+131)/(126+127+128)	(129+130+131)/(126+127+128) Count	(129+130+131)/(126+127+128) Variability [%]	126/(126+127+128)	126/(126+127+128) Count	126/(126+127+128) Variability [%]	127/(126+127+128)	127/(126+127+128) Count	127/(126+127+128) Variability [%]	128/(126+127+128)	128/(126+127+128) Count	128/(126+127+128) Variability [%]	129/(126+127+128)	129/(126+127+128) Count	129/(126+127+128) Variability [%]	130/(126+127+128)	130/(126+127+128) Count	130/(126+127+128) Variability [%]	131/(126+127+128)	131/(126+127+128) Count	131/(126+127+128) Variability [%]	MH+ [Da]	ΔM [ppm]	# Missed Cleavages
	High	lLAVGHYLESTVDIAESTR	P00561	N-Term(TMT6plex)																						2303.24	-2.40379	0
	High	aLLTNVHGLNLENWQEELAQAk	P00561	N-Term(TMT6plex); K22(TMT6plex)	2.39573	3	1.97647	1.0583	3	3.0654	0.955659	3	5.61919	1.00051	3	29.3401	2.38388	3	10.7109	2.54329	3	3.24295	2.20029	3	1.99922	2949.62	1.10331	0
	High	gHNVTVIDPVEk	P00561	N-Term(TMT6plex); K12(TMT6plex)																						1766.02	0.0805155	0
	High	tITPIAQFQIPcLIk	P00561	N-Term(TMT6plex); C12(Methylthio); K15(TMT6plex)	2.21086	2	4.03529	0.971953	2	22.726	0.890079	2	58.547	1.06921	2	31.2343	2.47672	2	12.2284	2.04599	2	1.0964	2.07246	2	20.8924	2190.28	-0.233052	0
P37685	Aldehyde dehydrogenase B OS=Escherichia coli (strain K12) GN=aldB PE=1 SV=2 - [ALDB_ECOLI]	1	4																						56.2705
	A2	Sequence	Protein Group Accessions	Modifications	(129+130+131)/(126+127+128)	(129+130+131)/(126+127+128) Count	(129+130+131)/(126+127+128) Variability [%]	126/(126+127+128)	126/(126+127+128) Count	126/(126+127+128) Variability [%]	127/(126+127+128)	127/(126+127+128) Count	127/(126+127+128) Variability [%]	128/(126+127+128)	128/(126+127+128) Count	128/(126+127+128) Variability [%]	129/(126+127+128)	129/(126+127+128) Count	129/(126+127+128) Variability [%]	130/(126+127+128)	130/(126+127+128) Count	130/(126+127+128) Variability [%]	131/(126+127+128)	131/(126+127+128) Count	131/(126+127+128) Variability [%]	MH+ [Da]	ΔM [ppm]	# Missed Cleavages
	High	dIDLALDAAHk	P37685	N-Term(TMT6plex); K11(TMT6plex)																						1639.94	-1.01438	0
	High	eTSAADVPLAIDHFR	P37685	N-Term(TMT6plex)																						1870.99	1.36736	0
	High	vWTNcYHAYPAHAAFGGYk	P37685	N-Term(TMT6plex); C5(Methylthio); K19(TMT6plex)																						2660.29	0.185773	0
	High	yFAScIR	P37685	N-Term(TMT6plex); C5(Methylthio)																						1134.56	-0.31925	0
P00968	Carbamoyl-phosphate synthase large chain OS=Escherichia coli (strain K12) GN=carB PE=1 SV=2 - [CARB_ECOLI]	3	4	1.44434	3	3.12265	0.957742	3	6.73242	0.959531	3	0.41048	1.03302	3	4.76709	1.4974	3	2.02889	1.27873	3	2.33458	1.42005	3	5.98344	117.767
	A2	Sequence	Protein Group Accessions	Modifications	(129+130+131)/(126+127+128)	(129+130+131)/(126+127+128) Count	(129+130+131)/(126+127+128) Variability [%]	126/(126+127+128)	126/(126+127+128) Count	126/(126+127+128) Variability [%]	127/(126+127+128)	127/(126+127+128) Count	127/(126+127+128) Variability [%]	128/(126+127+128)	128/(126+127+128) Count	128/(126+127+128) Variability [%]	129/(126+127+128)	129/(126+127+128) Count	129/(126+127+128) Variability [%]	130/(126+127+128)	130/(126+127+128) Count	130/(126+127+128) Variability [%]	131/(126+127+128)	131/(126+127+128) Count	131/(126+127+128) Variability [%]	MH+ [Da]	ΔM [ppm]	# Missed Cleavages
	High	dQYDLHPVYk	P00968	N-Term(TMT6plex); K10(TMT6plex)	1.44434	1		0.915271	1		0.956878	1		1.17406	1		1.4974	1		1.29902	1		1.47848	1		1735.94	0.857898	0
	High	eLLIDESLIGWk	P00968	N-Term(TMT6plex); K12(TMT6plex)																						1874.11	0.804438	0
	High	iWYIADAFR	P00968	N-Term(TMT6plex)	1.47508	1		1.01882	1		0.959531	1		1.03302	1		1.74918	1		1.27873	1		1.42005	1		1383.76	-1.16753	0
	High	eIGYPLVVRPSYVLGGR	P00968	N-Term(TMT6plex)	1.34545	1		0.957742	1		1.05034	1		1.00035	1		1.47705	1		1.24377	1		1.29519	1		2104.21	-1.18889	0
A7ZV11	10 kDa chaperonin OS=Escherichia coli O139:H28 (strain E24377A / ETEC) GN=groS PE=3 SV=1 - [CH10_ECO24]	1	4	1.03798	4	5.27479	1.11808	4	4.92507	0.944396	4	8.58459	0.960908	4	3.70844	0.998208	4	16.8862	1.01863	4	7.32194	1.02953	4	5.24005	10.3806
	A2	Sequence	Protein Group Accessions	Modifications	(129+130+131)/(126+127+128)	(129+130+131)/(126+127+128) Count	(129+130+131)/(126+127+128) Variability [%]	126/(126+127+128)	126/(126+127+128) Count	126/(126+127+128) Variability [%]	127/(126+127+128)	127/(126+127+128) Count	127/(126+127+128) Variability [%]	128/(126+127+128)	128/(126+127+128) Count	128/(126+127+128) Variability [%]	129/(126+127+128)	129/(126+127+128) Count	129/(126+127+128) Variability [%]	130/(126+127+128)	130/(126+127+128) Count	130/(126+127+128) Variability [%]	131/(126+127+128)	131/(126+127+128) Count	131/(126+127+128) Variability [%]	MH+ [Da]	ΔM [ppm]	# Missed Cleavages
	High	sAGGIVLTGSAAAk	A7ZV11	N-Term(TMT6plex); K14(TMT6plex)																						1661	2.19618	0
	High	iLENGEVkPLDVk	A7ZV11	N-Term(TMT6plex); K8(TMT6plex); K13(TMT6plex)	1.03225	3	8.91792	1.10142	3	9.86808	0.962142	3	5.52436	0.957835	3	0.949735	0.904581	3	4.33331	1.05307	3	9.88414	1.04114	3	10.5017	2141.31	-0.506147	0
	High	vGDIVIFNDGYGVk	A7ZV11	N-Term(TMT6plex); K14(TMT6plex)	1.04375	1		1.135	1		0.857113	1		1.00695	1		1.1406	1		0.954151	1		1.01804	1		1954.1	-0.489332	0
	High	mNIRPLHDR	A7ZV11	N-Term(TMT6plex)																						1380.77	-0.652762	0
P0ABH8	Citrate synthase OS=Escherichia coli O6:H1 (strain CFT073 / ATCC 700928 / UPEC) GN=gltA PE=3 SV=1 - [CISY_ECOL6]	1	4	0.753714	6	7.34487	0.997048	6	13.7015	0.994205	6	5.55443	0.987021	6	15.8655	0.801139	6	18.9525	0.665616	6	17.1742	0.732209	6	14.3158	47.9839
	A2	Sequence	Protein Group Accessions	Modifications	(129+130+131)/(126+127+128)	(129+130+131)/(126+127+128) Count	(129+130+131)/(126+127+128) Variability [%]	126/(126+127+128)	126/(126+127+128) Count	126/(126+127+128) Variability [%]	127/(126+127+128)	127/(126+127+128) Count	127/(126+127+128) Variability [%]	128/(126+127+128)	128/(126+127+128) Count	128/(126+127+128) Variability [%]	129/(126+127+128)	129/(126+127+128) Count	129/(126+127+128) Variability [%]	130/(126+127+128)	130/(126+127+128) Count	130/(126+127+128) Variability [%]	131/(126+127+128)	131/(126+127+128) Count	131/(126+127+128) Variability [%]	MH+ [Da]	ΔM [ppm]	# Missed Cleavages
	High	iTFIDGDEGILLHR	P0ABH8	N-Term(TMT6plex)	0.746069	3	5.44186	0.987482	3	2.85948	1.01778	3	3.73503	1.00164	3	8.88099	0.717059	3	35.8532	0.704223	3	16.836	0.767115	3	22.01	1828.02	-0.665888	0
	High	iLILHADHEQNASTSTVR	P0ABH8	N-Term(TMT6plex)	0.77755	2	3.10521	0.865265	2	31.666	1.00904	2	7.73836	1.13479	2	23.1657	0.948719	2	10.1038	0.683642	2	20.386	0.711053	2	18.1342	2234.21	-0.00275209	0
	High	gTLGQDVIDIR	P0ABH8	N-Term(TMT6plex)	0.67771	1		1.16979	1		0.957549	1		0.834708	1		0.724103	1		0.589987	1		0.698892	1		1415.8	-0.454908	0
	High	eTcHEVLk	P0ABH8	N-Term(TMT6plex); C3(Methylthio); K8(TMT6plex)																						1462.78	-0.011262	0
A7ZIJ6	ATP-dependent Clp protease ATP-binding subunit ClpX OS=Escherichia coli O139:H28 (strain E24377A / ETEC) GN=clpX PE=3 SV=1 - [CLPX_ECO24]	1	4	1.78244	4	12.9127	0.944427	4	16.5897	1.06158	4	13.1662	1.00109	4	4.57954	1.64597	4	17.1891	1.74695	4	19.0477	1.80347	4	14.1891	46.3272
	A2	Sequence	Protein Group Accessions	Modifications	(129+130+131)/(126+127+128)	(129+130+131)/(126+127+128) Count	(129+130+131)/(126+127+128) Variability [%]	126/(126+127+128)	126/(126+127+128) Count	126/(126+127+128) Variability [%]	127/(126+127+128)	127/(126+127+128) Count	127/(126+127+128) Variability [%]	128/(126+127+128)	128/(126+127+128) Count	128/(126+127+128) Variability [%]	129/(126+127+128)	129/(126+127+128) Count	129/(126+127+128) Variability [%]	130/(126+127+128)	130/(126+127+128) Count	130/(126+127+128) Variability [%]	131/(126+127+128)	131/(126+127+128) Count	131/(126+127+128) Variability [%]	MH+ [Da]	ΔM [ppm]	# Missed Cleavages
	High	nHLDDYVIGQEQAk	A7ZIJ6	N-Term(TMT6plex); K14(TMT6plex)	1.78244	2	1.7381	0.969589	2	32.3344	0.9983	2	28.2162	0.99785	2	6.13123	1.64597	2	1.39843	1.74695	2	8.96859	1.80347	2	13.2738	2088.11	0.75936	0
	High	sALPTPHEIR	A7ZIJ6	N-Term(TMT6plex)	1.08972	1		0.911145	1		1.11783	1		0.977672	1		1.01907	1		1.15644	1		1.01772	1		1349.77	-0.191545	0
	High	vLAVAVYNHYk	A7ZIJ6	N-Term(TMT6plex); K11(TMT6plex)																						1735.03	1.34226	0
	High	fGLIPEFIGR	A7ZIJ6	N-Term(TMT6plex)	2.09538	1		0.978924	1		1.00817	1		1.02507	1		2.05256	1		2.12159	1		1.99576	1		1377.81	-0.178356	0
P0ABJ0	Cytochrome bo(3) ubiquinol oxidase subunit 1 OS=Escherichia coli O157:H7 GN=cyoB PE=3 SV=1 - [CYOB_ECO57]	1	4	1.9854	7	4.55635	1.00747	7	13.2064	1.02388	7	9.34386	0.954046	7	16.0158	1.90128	7	17.3188	1.94908	7	9.96297	1.91659	7	16.5528	74.3184
	A2	Sequence	Protein Group Accessions	Modifications	(129+130+131)/(126+127+128)	(129+130+131)/(126+127+128) Count	(129+130+131)/(126+127+128) Variability [%]	126/(126+127+128)	126/(126+127+128) Count	126/(126+127+128) Variability [%]	127/(126+127+128)	127/(126+127+128) Count	127/(126+127+128) Variability [%]	128/(126+127+128)	128/(126+127+128) Count	128/(126+127+128) Variability [%]	129/(126+127+128)	129/(126+127+128) Count	129/(126+127+128) Variability [%]	130/(126+127+128)	130/(126+127+128) Count	130/(126+127+128) Variability [%]	131/(126+127+128)	131/(126+127+128) Count	131/(126+127+128) Variability [%]	MH+ [Da]	ΔM [ppm]	# Missed Cleavages
	High	tLEWATSSPPPFYNFAVVPHVHER	P0ABJ0	N-Term(TMT6plex)	2.04339	4	2.27729	1.00557	4	4.10023	1.06413	4	13.8389	1.04602	4	14.8585	2.01398	4	10.1056	2.02149	4	8.25429	2.02586	4	8.31115	3010.54	-0.321311	0
	High	lENQHFDEITk	P0ABJ0	N-Term(TMT6plex); K11(TMT6plex)	1.58146	2	16.4286	1.10312	2	0.296946	0.974978	2	4.96763	0.899767	2	7.23934	1.33097	2	13.3086	1.69841	2	20.6244	1.54783	2	13.7872	1832	0.883825	0
	High	kPDHYEEIHMPk	P0ABJ0	N-Term(TMT6plex); K1(TMT6plex); K12(TMT6plex)																						2211.22	0.731765	0
	High	dLTGDPWGGR	P0ABJ0	N-Term(TMT6plex)	1.95415	1		0.908342	1		1.02388	1		1.09924	1		2.13503	1		1.71663	1		1.97184	1		1302.66	-0.0424296	0
P0ABK6	Cysteine synthase A OS=Escherichia coli O157:H7 GN=cysK PE=3 SV=2 - [CYSK_ECO57]	1	4	1.04597	6	9.0377	0.853596	6	10.6066	1.07805	6	5.17083	1.026	6	18.5667	0.861158	6	17.9325	1.08058	6	14.6547	1.04182	6	16.1529	34.4683
	A2	Sequence	Protein Group Accessions	Modifications	(129+130+131)/(126+127+128)	(129+130+131)/(126+127+128) Count	(129+130+131)/(126+127+128) Variability [%]	126/(126+127+128)	126/(126+127+128) Count	126/(126+127+128) Variability [%]	127/(126+127+128)	127/(126+127+128) Count	127/(126+127+128) Variability [%]	128/(126+127+128)	128/(126+127+128) Count	128/(126+127+128) Variability [%]	129/(126+127+128)	129/(126+127+128) Count	129/(126+127+128) Variability [%]	130/(126+127+128)	130/(126+127+128) Count	130/(126+127+128) Variability [%]	131/(126+127+128)	131/(126+127+128) Count	131/(126+127+128) Variability [%]	MH+ [Da]	ΔM [ppm]	# Missed Cleavages
	High	yLLLQQFSNPANPEIHEk	P0ABK6	N-Term(TMT6plex); K18(TMT6plex)	1.10318	3	1.34688	0.953868	3	13.9639	1.07688	3	0.324133	0.972216	3	13.3696	0.928733	3	32.8988	0.998309	3	1.88795	1.06606	3	3.69412	2599.43	-0.715101	0
	High	iFEDNSLTIGHTPLVR	P0ABK6	N-Term(TMT6plex)	0.991728	1		0.838925	1		1.2372	1		0.923997	1		0.951074	1		0.939151	1		1.01812	1		2041.13	-0.333057	0
	High	gVLkPGVELVEPTSGNTGIALAYVAAAR	P0ABK6	N-Term(TMT6plex); K4(TMT6plex)	1.13967	2	21.7689	0.68332	2	28.8764	0.976654	2	16.2401	1.43329	2	4.23794	0.745245	2	10.26	1.34765	2	21.2391	1.11595	2	36.3043	3211.84	-0.536304	0
	High	tDLISVAVEPTDSPVIAQALAGEEIkPGPHk	P0ABK6	N-Term(TMT6plex); K26(TMT6plex); K31(TMT6plex)																						3870.17	-2.61831	0
P0ACF2	DNA-binding protein HU-alpha OS=Escherichia coli O157:H7 GN=hupA PE=3 SV=1 - [DBHA_ECO57]	1	4	1.32085	3	0.356631	0.993283	3	1.25316	0.850062	3	3.59543	1.07328	3	9.86229	1.37661	3	1.07119	1.22471	3	8.57812	1.08803	3	7.17895	9.52919
	A2	Sequence	Protein Group Accessions	Modifications	(129+130+131)/(126+127+128)	(129+130+131)/(126+127+128) Count	(129+130+131)/(126+127+128) Variability [%]	126/(126+127+128)	126/(126+127+128) Count	126/(126+127+128) Variability [%]	127/(126+127+128)	127/(126+127+128) Count	127/(126+127+128) Variability [%]	128/(126+127+128)	128/(126+127+128) Count	128/(126+127+128) Variability [%]	129/(126+127+128)	129/(126+127+128) Count	129/(126+127+128) Variability [%]	130/(126+127+128)	130/(126+127+128) Count	130/(126+127+128) Variability [%]	131/(126+127+128)	131/(126+127+128) Count	131/(126+127+128) Variability [%]	MH+ [Da]	ΔM [ppm]	# Missed Cleavages
	High	aALESTLAAITESLk	P0ACF2	N-Term(TMT6plex); K15(TMT6plex)	1.32403	1		0.993283	1		0.829701	1		1.22982	1		1.53864	1		1.367	1		1.08803	1		1976.17	0.405884	0
	High	iAAANVPAFVSGk	P0ACF2	N-Term(TMT6plex); K13(TMT6plex)	1.24964	2	8.23073	1.0613	2	11.1065	0.904943	2	9.29558	1.03826	2	4.92219	1.37165	2	0.535585	1.18985	2	4.28316	1.16672	2	17.6589	1703.03	-0.332173	0
	High	eGDAVQLVGFGTFk	P0ACF2	N-Term(TMT6plex); K14(TMT6plex)																						1926.07	-0.570753	0
	High	tQLIDVIAEk	P0ACF2	N-Term(TMT6plex); K10(TMT6plex)																						1587.97	0.824695	0
P0A9R0	Aspartate-semialdehyde dehydrogenase OS=Escherichia coli O157:H7 GN=asd PE=3 SV=1 - [DHAS_ECO57]	2	4	1.73894	4	28.6353	1.08906	4	14.4945	0.985001	4	11.471	1.03343	3	10.7022	1.8514	4	4.83921	1.67142	4	33.4876	1.64838	4	12.4302	39.9925
	A2	Sequence	Protein Group Accessions	Modifications	(129+130+131)/(126+127+128)	(129+130+131)/(126+127+128) Count	(129+130+131)/(126+127+128) Variability [%]	126/(126+127+128)	126/(126+127+128) Count	126/(126+127+128) Variability [%]	127/(126+127+128)	127/(126+127+128) Count	127/(126+127+128) Variability [%]	128/(126+127+128)	128/(126+127+128) Count	128/(126+127+128) Variability [%]	129/(126+127+128)	129/(126+127+128) Count	129/(126+127+128) Variability [%]	130/(126+127+128)	130/(126+127+128) Count	130/(126+127+128) Variability [%]	131/(126+127+128)	131/(126+127+128) Count	131/(126+127+128) Variability [%]	MH+ [Da]	ΔM [ppm]	# Missed Cleavages
	High	dVSIPTVEELLAAHNPWAk	P0A9R0	N-Term(TMT6plex); K19(TMT6plex)	2.49652	1		1.30082	1		1.48411	1					1.96532	1		3.31352	1		1.93438	1		2548.42	-0.296057	0
	High	cHSQAFTIk	P0A9R0	N-Term(TMT6plex); C1(Methylthio); K9(TMT6plex)	1.73894	2	2.53242	1.08906	2	2.49614	0.911894	2	7.82086	0.996899	2	5.33966	1.8514	2	0.819849	1.67142	2	6.5249	1.64838	2	1.04523	1538.82	0.0959292	0
	High	iLNTSSVIPVDGLcVR	P0A9R0	N-Term(TMT6plex); C14(Methylthio)	1.04143	1		0.873225	1		1.00938	1		1.16413	1		0.744155	1		1.12507	1		1.09493	1		1961.08	0.0942507	0
	High	eLLTQMGHLYGHVADELATPSSAILDIER	P0A9R0	N-Term(TMT6plex)																						3408.78	2.44079	0
P23847	Periplasmic dipeptide transport protein OS=Escherichia coli (strain K12) GN=dppA PE=1 SV=1 - [DPPA_ECOLI]	1	4	1.00899	3	4.20721	1.65918	2	82.7394	1.2085	2	21.9252	1.30435	2	54.242	0.99837	1		0.935143	3	28.0765	1.29349	2	33.8064	60.2553
	A2	Sequence	Protein Group Accessions	Modifications	(129+130+131)/(126+127+128)	(129+130+131)/(126+127+128) Count	(129+130+131)/(126+127+128) Variability [%]	126/(126+127+128)	126/(126+127+128) Count	126/(126+127+128) Variability [%]	127/(126+127+128)	127/(126+127+128) Count	127/(126+127+128) Variability [%]	128/(126+127+128)	128/(126+127+128) Count	128/(126+127+128) Variability [%]	129/(126+127+128)	129/(126+127+128) Count	129/(126+127+128) Variability [%]	130/(126+127+128)	130/(126+127+128) Count	130/(126+127+128) Variability [%]	131/(126+127+128)	131/(126+127+128) Count	131/(126+127+128) Variability [%]	MH+ [Da]	ΔM [ppm]	# Missed Cleavages
	High	iVTYEWGEYLk	P23847	N-Term(TMT6plex); K11(TMT6plex)	1.00899	1		1.01942	1		1.04418	1		0.926047	1		0.99837	1		0.935143	1		1.0361	1		1859.04	0.00608556	0
	High	hHFENVSIE	P23847	N-Term(TMT6plex)	0.985713	2	7.67688	2.70044	1		1.39869	1		1.83721	1					1.46608	2	119.55	1.61483	1		1340.68	-0.297917	0
	High	nAQNPYHk	P23847	N-Term(TMT6plex); K8(TMT6plex)																						1429.8	0.380965	0
	High	wcYkPFEDLIQPAR	P23847	N-Term(TMT6plex); C2(Methylthio); K4(TMT6plex)																						2270.19	0.611037	0
P32176	Formate dehydrogenase-O major subunit OS=Escherichia coli (strain K12) GN=fdoG PE=1 SV=5 - [FDOG_ECOLI]	1	4	1.30981	4	16.7184	0.915145	4	5.25277	0.972183	4	7.76355	1.13567	3	12.4104	1.24031	4	12.9801	1.36427	4	23.3772	1.32881	4	20.2547	112.479
	A2	Sequence	Protein Group Accessions	Modifications	(129+130+131)/(126+127+128)	(129+130+131)/(126+127+128) Count	(129+130+131)/(126+127+128) Variability [%]	126/(126+127+128)	126/(126+127+128) Count	126/(126+127+128) Variability [%]	127/(126+127+128)	127/(126+127+128) Count	127/(126+127+128) Variability [%]	128/(126+127+128)	128/(126+127+128) Count	128/(126+127+128) Variability [%]	129/(126+127+128)	129/(126+127+128) Count	129/(126+127+128) Variability [%]	130/(126+127+128)	130/(126+127+128) Count	130/(126+127+128) Variability [%]	131/(126+127+128)	131/(126+127+128) Count	131/(126+127+128) Variability [%]	MH+ [Da]	ΔM [ppm]	# Missed Cleavages
	High	dIDTIGIPIHWGYEGVAk	P32176	N-Term(TMT6plex); K18(TMT6plex)																						2442.34	-0.34469	0
	High	lTEHFHYWTk	P32176	N-Term(TMT6plex); K10(TMT6plex)	1.30981	2	13.0265	0.914072	2	5.25277	1.02437	2	0.274558	1.08929	2	6.18743	1.24031	2	8.63341	1.26292	2	23.3772	1.32881	2	6.45555	1819.99	1.41502	0
	High	wLQWHWk	P32176	N-Term(TMT6plex); K7(TMT6plex)	1.1427	1		0.884349	1		0.86419	1		1.33144	1		1.1042	1		1.26141	1		0.999606	1		1541.88	-0.348041	0
	High	hALLNAILQPEQFVEIGESLANk	P32176	N-Term(TMT6plex); K23(TMT6plex)	2.22053	1		1.8287	1		0.924368	1					2.25137	1		2.67501	1		1.66742	1		2992.7	3.78715	0
A7ZTU1	Bifunctional protein GlmU OS=Escherichia coli O139:H28 (strain E24377A / ETEC) GN=glmU PE=3 SV=1 - [GLMU_ECO24]	10	4	1.4895	1		1.07908	1		0.907093	1		1.01864	1		1.43522	1		1.60749	1		1.33999	1		49.1596
	A2	Sequence	Protein Group Accessions	Modifications	(129+130+131)/(126+127+128)	(129+130+131)/(126+127+128) Count	(129+130+131)/(126+127+128) Variability [%]	126/(126+127+128)	126/(126+127+128) Count	126/(126+127+128) Variability [%]	127/(126+127+128)	127/(126+127+128) Count	127/(126+127+128) Variability [%]	128/(126+127+128)	128/(126+127+128) Count	128/(126+127+128) Variability [%]	129/(126+127+128)	129/(126+127+128) Count	129/(126+127+128) Variability [%]	130/(126+127+128)	130/(126+127+128) Count	130/(126+127+128) Variability [%]	131/(126+127+128)	131/(126+127+128) Count	131/(126+127+128) Variability [%]	MH+ [Da]	ΔM [ppm]	# Missed Cleavages
	High	aMVQHVIDAANELGAAHVHLVYGHGGDLLk	A7ZTU1	N-Term(TMT6plex); K30(TMT6plex)	1.4895	1		1.07908	1		0.907093	1		1.01864	1		1.43522	1		1.60749	1		1.33999	1		3593.94	0.16674	0
	High	vTGIVEHk	A7ZTU1	N-Term(TMT6plex); K8(TMT6plex)																						1340.83	0.333235	0
	High	dAkPQGGIGLLTVk	A7ZTU1	N-Term(TMT6plex); K3(TMT6plex); K14(TMT6plex)																						2084.31	1.22553	0
	High	vLHTLAGk	A7ZTU1	N-Term(TMT6plex); K8(TMT6plex)																						1296.84	0.432771	0
A7ZUE0	Glycerol kinase OS=Escherichia coli O139:H28 (strain E24377A / ETEC) GN=glpK PE=3 SV=1 - [GLPK_ECO24]	6	4	0.847154	1		0.798373	1		1.32169	1		0.871957	1		1.07194	1		0.623372	1		0.878497	1		56.1953
	A2	Sequence	Protein Group Accessions	Modifications	(129+130+131)/(126+127+128)	(129+130+131)/(126+127+128) Count	(129+130+131)/(126+127+128) Variability [%]	126/(126+127+128)	126/(126+127+128) Count	126/(126+127+128) Variability [%]	127/(126+127+128)	127/(126+127+128) Count	127/(126+127+128) Variability [%]	128/(126+127+128)	128/(126+127+128) Count	128/(126+127+128) Variability [%]	129/(126+127+128)	129/(126+127+128) Count	129/(126+127+128) Variability [%]	130/(126+127+128)	130/(126+127+128) Count	130/(126+127+128) Variability [%]	131/(126+127+128)	131/(126+127+128) Count	131/(126+127+128) Variability [%]	MH+ [Da]	ΔM [ppm]	# Missed Cleavages
	High	gVNANHIIR	A7ZUE0	N-Term(TMT6plex)	0.847154	1		0.798373	1		1.32169	1		0.871957	1		1.07194	1		0.623372	1		0.878497	1		1222.72	0.367914	0
	High	tAEIcEHLk	A7ZUE0	N-Term(TMT6plex); C5(Methylthio); K9(TMT6plex)																						1547.83	0.814142	0
	High	tMLFNIHTLDWDDk	A7ZUE0	N-Term(TMT6plex); K14(TMT6plex)																						2207.16	1.06187	0
	High	eFRPGIETTER	A7ZUE0	N-Term(TMT6plex)																						1563.83	0.0106114	0
A7ZHY1	Phosphoheptose isomerase OS=Escherichia coli O139:H28 (strain E24377A / ETEC) GN=gmhA PE=3 SV=1 - [GMHA_ECO24]	3	4	1.16132	3	13.3357	1.01343	3	17.8648	0.930083	3	5.50365	0.994904	3	14.8565	1.20272	3	15.9583	1.10777	3	2.43077	1.3171	3	1.14684	20.8016
	A2	Sequence	Protein Group Accessions	Modifications	(129+130+131)/(126+127+128)	(129+130+131)/(126+127+128) Count	(129+130+131)/(126+127+128) Variability [%]	126/(126+127+128)	126/(126+127+128) Count	126/(126+127+128) Variability [%]	127/(126+127+128)	127/(126+127+128) Count	127/(126+127+128) Variability [%]	128/(126+127+128)	128/(126+127+128) Count	128/(126+127+128) Variability [%]	129/(126+127+128)	129/(126+127+128) Count	129/(126+127+128) Variability [%]	130/(126+127+128)	130/(126+127+128) Count	130/(126+127+128) Variability [%]	131/(126+127+128)	131/(126+127+128) Count	131/(126+127+128) Variability [%]	MH+ [Da]	ΔM [ppm]	# Missed Cleavages
	High	nELNEAAETLANFLk	A7ZHY1	N-Term(TMT6plex); K15(TMT6plex)	1.06185	1		1.01343	1		0.896215	1		1.1196	1		1.0675	1		1.10777	1		0.963929	1		2135.17	-0.273861	0
	High	aAVLLADSFk	A7ZHY1	N-Term(TMT6plex); K10(TMT6plex)																						1492.91	0.292747	0
	High	vPHFGYADR	A7ZHY1	N-Term(TMT6plex)	1.21737	2	6.9961	1.01524	2	18.1352	1.01914	2	13.6191	0.946543	2	7.39782	1.2688	2	7.94151	1.00547	2	16.9139	1.32221	2	0.573406	1290.68	-0.125515	0
	High	iQEIHIk	A7ZHY1	N-Term(TMT6plex); K7(TMT6plex)																						1338.85	-0.15134	0
A1AHE9	2,3-bisphosphoglycerate-independent phosphoglycerate mutase OS=Escherichia coli O1:K1 / APEC GN=gpmI PE=3 SV=1 - [GPMI_ECOK1]	4	4	0.971365	7	8.98345	1.01045	7	9.34531	1.01676	7	13.1924	1.01391	7	9.45052	0.932531	7	24.969	1.04091	7	8.56937	1.00096	7	7.7995	56.1322
	A2	Sequence	Protein Group Accessions	Modifications	(129+130+131)/(126+127+128)	(129+130+131)/(126+127+128) Count	(129+130+131)/(126+127+128) Variability [%]	126/(126+127+128)	126/(126+127+128) Count	126/(126+127+128) Variability [%]	127/(126+127+128)	127/(126+127+128) Count	127/(126+127+128) Variability [%]	128/(126+127+128)	128/(126+127+128) Count	128/(126+127+128) Variability [%]	129/(126+127+128)	129/(126+127+128) Count	129/(126+127+128) Variability [%]	130/(126+127+128)	130/(126+127+128) Count	130/(126+127+128) Variability [%]	131/(126+127+128)	131/(126+127+128) Count	131/(126+127+128) Variability [%]	MH+ [Da]	ΔM [ppm]	# Missed Cleavages
	High	tPVMDALWANRPHTLIDASGLEVGLPDR	A1AHE9	N-Term(TMT6plex)	0.948815	2	3.48348	0.779458	2	24.3434	1.23981	2	20.197	0.971153	2	6.3944	0.944567	2	31.9207	0.844691	2	22.6999	0.980638	2	8.11	3273.72	-0.917169	0
	High	aVEALDHcVEEVAk	A1AHE9	N-Term(TMT6plex); C8(Methylthio); K14(TMT6plex)	1.03192	3	6.31014	1.07604	3	4.38045	0.874166	3	21.8761	1.02108	3	6.44767	0.932531	3	21.9888	1.05789	3	2.39871	1.00096	3	3.90409	2017.05	-0.471953	0
	High	iYLHAFLDGR	A1AHE9	N-Term(TMT6plex)	0.955316	2	25.1911	1.03891	2	4.11997	0.972702	2	6.57488	0.983708	2	13.9805	0.817077	2	24.0469	0.913035	2	39.797	1.02736	2	14.1005	1433.81	0.179389	0
	High	dPATGQAHTAHTNLPVPLIYVGDk	A1AHE9	N-Term(TMT6plex); K24(TMT6plex)																						2973.63	1.75458	0
A7ZIN3	Chaperone protein HtpG OS=Escherichia coli O139:H28 (strain E24377A / ETEC) GN=htpG PE=3 SV=1 - [HTPG_ECO24]	3	4	1.05743	8	6.56353	0.976492	8	4.93447	1.06529	8	2.27922	0.946892	8	6.75934	1.01309	8	14.1211	1.04301	8	13.6493	1.04733	8	11.24	71.4044
	A2	Sequence	Protein Group Accessions	Modifications	(129+130+131)/(126+127+128)	(129+130+131)/(126+127+128) Count	(129+130+131)/(126+127+128) Variability [%]	126/(126+127+128)	126/(126+127+128) Count	126/(126+127+128) Variability [%]	127/(126+127+128)	127/(126+127+128) Count	127/(126+127+128) Variability [%]	128/(126+127+128)	128/(126+127+128) Count	128/(126+127+128) Variability [%]	129/(126+127+128)	129/(126+127+128) Count	129/(126+127+128) Variability [%]	130/(126+127+128)	130/(126+127+128) Count	130/(126+127+128) Variability [%]	131/(126+127+128)	131/(126+127+128) Count	131/(126+127+128) Variability [%]	MH+ [Da]	ΔM [ppm]	# Missed Cleavages
	High	yIFELNPDHVLVk	A7ZIN3	N-Term(TMT6plex); K13(TMT6plex)	1.07261	6	2.89346	0.97187	6	4.23	1.0653	6	2.27922	0.968179	6	7.16931	1.01309	6	6.26039	1.06939	6	10.2483	1.05648	6	11.24	2045.18	-0.506065	0
	High	dEVIDHLGTIAk	A7ZIN3	N-Term(TMT6plex); K12(TMT6plex)																						1769.02	-3.35582	0
	High	hIAHDFNDPLTWSHNR	A7ZIN3	N-Term(TMT6plex)	0.990912	2	0.503642	1.01126	2	5.85066	1.04343	2	4.15088	0.936131	2	2.59981	1.03603	2	19.9964	0.951676	2	3.70719	0.941056	2	15.6719	2189.08	0.232057	0
	High	gTEITLHLR	A7ZIN3	N-Term(TMT6plex)																						1268.76	2.06994	0
B7USA1	Translation initiation factor IF-3 OS=Escherichia coli O127:H6 (strain E2348/69 / EPEC) GN=infC PE=3 SV=1 - [IF3_ECO27]	1	4	1.77808	3	10.562	1.06695	3	3.56662	1.00789	3	6.75566	0.874292	3	0.0823647	1.73189	3	17.5746	1.93551	3	9.48473	1.69053	3	11.4221	20.5511
	A2	Sequence	Protein Group Accessions	Modifications	(129+130+131)/(126+127+128)	(129+130+131)/(126+127+128) Count	(129+130+131)/(126+127+128) Variability [%]	126/(126+127+128)	126/(126+127+128) Count	126/(126+127+128) Variability [%]	127/(126+127+128)	127/(126+127+128) Count	127/(126+127+128) Variability [%]	128/(126+127+128)	128/(126+127+128) Count	128/(126+127+128) Variability [%]	129/(126+127+128)	129/(126+127+128) Count	129/(126+127+128) Variability [%]	130/(126+127+128)	130/(126+127+128) Count	130/(126+127+128) Variability [%]	131/(126+127+128)	131/(126+127+128) Count	131/(126+127+128) Variability [%]	MH+ [Da]	ΔM [ppm]	# Missed Cleavages
	High	lTGLEGEQLGIVSLR	B7USA1	N-Term(TMT6plex)																						1814.06	0.237486	0
	High	fRPGTDEGDYQVk	B7USA1	N-Term(TMT6plex); K13(TMT6plex)	1.90738	2	10.4361	1.06547	2	3.77255	1.03604	2	4.08644	0.874049	2	0.0411823	1.84819	2	27.5815	1.99828	2	4.7344	1.7567	2	5.69719	1970.04	-0.526707	0
	High	fLEEGDk	B7USA1	N-Term(TMT6plex); K7(TMT6plex)	1.65614	1		1.06695	1		0.963041	1		0.964593	1		1.73189	1		1.64698	1		1.53823	1		1295.72	-1.70061	0
	High	fLYEk	B7USA1	N-Term(TMT6plex); K5(TMT6plex)																						1157.7	-1.06843	0
P0A7B0	Inorganic pyrophosphatase OS=Escherichia coli O157:H7 GN=ppa PE=3 SV=2 - [IPYR_ECO57]	2	4	1.15539	4	8.26896	1.14247	4	8.96744	0.868384	4	12.6283	0.969519	4	6.4576	0.848341	4	8.9041	1.32443	4	16.1318	1.12718	4	14.6672	19.691
	A2	Sequence	Protein Group Accessions	Modifications	(129+130+131)/(126+127+128)	(129+130+131)/(126+127+128) Count	(129+130+131)/(126+127+128) Variability [%]	126/(126+127+128)	126/(126+127+128) Count	126/(126+127+128) Variability [%]	127/(126+127+128)	127/(126+127+128) Count	127/(126+127+128) Variability [%]	128/(126+127+128)	128/(126+127+128) Count	128/(126+127+128) Variability [%]	129/(126+127+128)	129/(126+127+128) Count	129/(126+127+128) Variability [%]	130/(126+127+128)	130/(126+127+128) Count	130/(126+127+128) Variability [%]	131/(126+127+128)	131/(126+127+128) Count	131/(126+127+128) Variability [%]	MH+ [Da]	ΔM [ppm]	# Missed Cleavages
	High	aQIAHFFEHYk	P0A7B0	N-Term(TMT6plex); K11(TMT6plex)	1.2061	2	8.26896	1.17395	2	9.42363	0.919014	2	21.484	0.859946	2	11.5137	0.7546	2	24.2796	1.47564	2	3.98342	1.16249	2	16.7166	1849.02	0.529306	0
	High	aEIVASFER	P0A7B0	N-Term(TMT6plex)	1.17019	1		1.04991	1		0.943603	1		1.01164	1		0.914915	1		1.22108	1		1.22245	1		1250.69	-0.790279	0
	High	vEGWENAEAAk	P0A7B0	N-Term(TMT6plex); K11(TMT6plex)																						1661.89	-0.469942	0
	High	lVAVPHSk	P0A7B0	N-Term(TMT6plex); K8(TMT6plex)	1.03364	1		1.18463	1		0.79916	1		1.01363	1		0.811556	1		1.157	1		1.00406	1		1308.84	-0.130793	0
A7ZIN4	Adenylate kinase OS=Escherichia coli O139:H28 (strain E24377A / ETEC) GN=adk PE=3 SV=1 - [KAD_ECO24]	4	4	2.11765	6	34.824	0.913556	6	10.8663	1.07336	6	7.32733	0.949648	6	0.689715	2.22593	6	27.153	2.05721	6	39.2278	2.03135	6	22.5331	23.5713
	A2	Sequence	Protein Group Accessions	Modifications	(129+130+131)/(126+127+128)	(129+130+131)/(126+127+128) Count	(129+130+131)/(126+127+128) Variability [%]	126/(126+127+128)	126/(126+127+128) Count	126/(126+127+128) Variability [%]	127/(126+127+128)	127/(126+127+128) Count	127/(126+127+128) Variability [%]	128/(126+127+128)	128/(126+127+128) Count	128/(126+127+128) Variability [%]	129/(126+127+128)	129/(126+127+128) Count	129/(126+127+128) Variability [%]	130/(126+127+128)	130/(126+127+128) Count	130/(126+127+128) Variability [%]	131/(126+127+128)	131/(126+127+128) Count	131/(126+127+128) Variability [%]	MH+ [Da]	ΔM [ppm]	# Missed Cleavages
	High	lVTDELVIALVk	A7ZIN4	N-Term(TMT6plex); K12(TMT6plex)	2.76171	2	1.44726	1.02144	2	4.1482	1.0252	2	4.72663	0.945971	2	0.467015	2.88708	2	9.43199	2.77407	2	4.04752	2.53286	2	6.80153	1771.13	0.00213599	0
	High	lVEYHQMTAPLIGYYSk	A7ZIN4	N-Term(TMT6plex); K17(TMT6plex)	1.86968	2	11.3139	0.907352	2	8.26912	1.14198	2	7.11238	0.948914	2	0.222695	1.77783	2	9.14872	1.84887	2	19.7443	1.85062	2	4.77706	2471.34	-0.720184	0
	High	iILLGAPGAGk	A7ZIN4	N-Term(TMT6plex); K11(TMT6plex)	1.85706	2	27.1349	0.849899	2	3.46467	1.07217	2	7.32733	1.11373	2	5.32613	2.22593	2	16.3304	1.50444	2	44.6874	1.85971	2	22.4025	1467.97	-0.0429652	0
	High	iAQEDcR	A7ZIN4	N-Term(TMT6plex); C6(Methylthio)																						1109.53	-0.000477117	0
A7ZKY9	2-dehydro-3-deoxyphosphooctonate aldolase OS=Escherichia coli O139:H28 (strain E24377A / ETEC) GN=kdsA PE=3 SV=1 - [KDSA_ECO24]	4	4																						30.8129
	A2	Sequence	Protein Group Accessions	Modifications	(129+130+131)/(126+127+128)	(129+130+131)/(126+127+128) Count	(129+130+131)/(126+127+128) Variability [%]	126/(126+127+128)	126/(126+127+128) Count	126/(126+127+128) Variability [%]	127/(126+127+128)	127/(126+127+128) Count	127/(126+127+128) Variability [%]	128/(126+127+128)	128/(126+127+128) Count	128/(126+127+128) Variability [%]	129/(126+127+128)	129/(126+127+128) Count	129/(126+127+128) Variability [%]	130/(126+127+128)	130/(126+127+128) Count	130/(126+127+128) Variability [%]	131/(126+127+128)	131/(126+127+128) Count	131/(126+127+128) Variability [%]	MH+ [Da]	ΔM [ppm]	# Missed Cleavages
	High	vSGNSPVIFDVTHALQcR	A7ZKY9	N-Term(TMT6plex); C17(Methylthio)																						2218.13	-1.52137	0
	High	aGMAVGLAGLFIEAHPDPEHAk	A7ZKY9	N-Term(TMT6plex); K22(TMT6plex)																						2689.45	-1.1761	0
	High	icEHYVTVTQk	A7ZKY9	N-Term(TMT6plex); C2(Methylthio); K11(TMT6plex)																						1824.97	-0.541916	0
	High	kPQFVSPGQMGNIVDk	A7ZKY9	N-Term(TMT6plex); K1(TMT6plex); K16(TMT6plex)																						2432.39	-3.03714	0
A7ZQ13	Elongation factor 4 OS=Escherichia coli O139:H28 (strain E24377A / ETEC) GN=lepA PE=3 SV=1 - [LEPA_ECO24]	4	4	0.803829	5	25.3622	1.08555	5	15.0863	0.95696	4	4.98679	0.91317	5	12.4819	0.588971	4	20.1597	0.847363	5	20.2639	0.966965	4	17.4634	66.5284
	A2	Sequence	Protein Group Accessions	Modifications	(129+130+131)/(126+127+128)	(129+130+131)/(126+127+128) Count	(129+130+131)/(126+127+128) Variability [%]	126/(126+127+128)	126/(126+127+128) Count	126/(126+127+128) Variability [%]	127/(126+127+128)	127/(126+127+128) Count	127/(126+127+128) Variability [%]	128/(126+127+128)	128/(126+127+128) Count	128/(126+127+128) Variability [%]	129/(126+127+128)	129/(126+127+128) Count	129/(126+127+128) Variability [%]	130/(126+127+128)	130/(126+127+128) Count	130/(126+127+128) Variability [%]	131/(126+127+128)	131/(126+127+128) Count	131/(126+127+128) Variability [%]	MH+ [Da]	ΔM [ppm]	# Missed Cleavages
	High	dIHGAPVGDTLTLAR	A7ZQ13	N-Term(TMT6plex)	0.966382	2	16.7408	1.05968	2	3.57721	1.01879	2	5.10541	0.903129	2	1.63928	0.89637	2	44.4599	0.858632	2	1.95889	1.0491	2	17.4634	1764.98	0.127941	0
	High	vDALALITHR	A7ZQ13	N-Term(TMT6plex)																						1337.81	-0.499561	0
	High	nFSIIAHIDHGk	A7ZQ13	N-Term(TMT6plex); K12(TMT6plex)	0.679243	1		0.967622	1		0.930355	1		1.1377	1		0.514217	1		0.696215	1		0.731718	1		1810.04	-0.6108	0
	High	qIGNVELPQEAFLAILHVGk	A7ZQ13	N-Term(TMT6plex); K20(TMT6plex)	0.619466	2	40.1125	1.35482	2	17.9938	0.920325	1		1.14419	2	48.3936	0.515358	1		0.970623	2	41.8749	1.00179	1		2634.53	-1.74646	0
A7ZQC0	S-ribosylhomocysteine lyase OS=Escherichia coli O139:H28 (strain E24377A / ETEC) GN=luxS PE=3 SV=1 - [LUXS_ECO24]	5	4	0.866522	5	19.0549	0.989595	5	9.45033	1.00944	5	12.7875	1.00928	5	7.93542	0.657015	5	32.4881	0.952333	5	12.1488	0.926685	5	4.54496	19.4036
	A2	Sequence	Protein Group Accessions	Modifications	(129+130+131)/(126+127+128)	(129+130+131)/(126+127+128) Count	(129+130+131)/(126+127+128) Variability [%]	126/(126+127+128)	126/(126+127+128) Count	126/(126+127+128) Variability [%]	127/(126+127+128)	127/(126+127+128) Count	127/(126+127+128) Variability [%]	128/(126+127+128)	128/(126+127+128) Count	128/(126+127+128) Variability [%]	129/(126+127+128)	129/(126+127+128) Count	129/(126+127+128) Variability [%]	130/(126+127+128)	130/(126+127+128) Count	130/(126+127+128) Variability [%]	131/(126+127+128)	131/(126+127+128) Count	131/(126+127+128) Variability [%]	MH+ [Da]	ΔM [ppm]	# Missed Cleavages
	High	gIHTLEHLFAGFMR	A7ZQC0	N-Term(TMT6plex)	0.794677	2	6.05865	0.958621	2	4.71729	0.956518	2	7.99748	1.10949	2	14.1052	0.568165	2	10.1614	0.868769	2	13.6791	0.812311	2	24.4259	1858	-0.235246	0
	High	tMNTPHGDAITVFDLR	A7ZQC0	N-Term(TMT6plex)	0.952866	2	14.1529	1.08387	2	0.576642	0.997369	2	14.5968	0.883753	2	21.7006	0.916284	2	52.47	0.949738	2	11.7399	0.908176	2	5.53613	2017.03	-4.11712	0
	High	pLLDSFTVDHTR	A7ZQC0	N-Term(TMT6plex)	0.986706	1		0.983248	1		1.05805	1		0.956757	1		0.899126	1		1.05704	1		0.926685	1		1629.88	0.30733	0
	High	lQELHI	A7ZQC0	N-Term(TMT6plex)																						981.592	-1.50059	0
P37330	Malate synthase G OS=Escherichia coli (strain K12) GN=glcB PE=1 SV=3 - [MASZ_ECOLI]	2	4	0.865949	4	5.90909	1.03837	4	2.70829	0.958577	4	7.17809	1.04853	4	8.37408	0.765018	4	15.7288	0.843705	4	10.164	0.807931	4	9.01179	80.4379
	A2	Sequence	Protein Group Accessions	Modifications	(129+130+131)/(126+127+128)	(129+130+131)/(126+127+128) Count	(129+130+131)/(126+127+128) Variability [%]	126/(126+127+128)	126/(126+127+128) Count	126/(126+127+128) Variability [%]	127/(126+127+128)	127/(126+127+128) Count	127/(126+127+128) Variability [%]	128/(126+127+128)	128/(126+127+128) Count	128/(126+127+128) Variability [%]	129/(126+127+128)	129/(126+127+128) Count	129/(126+127+128) Variability [%]	130/(126+127+128)	130/(126+127+128) Count	130/(126+127+128) Variability [%]	131/(126+127+128)	131/(126+127+128) Count	131/(126+127+128) Variability [%]	MH+ [Da]	ΔM [ppm]	# Missed Cleavages
	High	nFDEIVHDLAPENR	P37330	N-Term(TMT6plex)	0.872286	2	5.90909	1.03837	2	2.69997	0.976835	2	7.17809	0.983057	2	5.14806	0.765018	2	15.2435	0.837863	2	10.164	0.922137	2	13.0977	1897.96	-0.561369	0
	High	iQAALDEWHR	P37330	N-Term(TMT6plex)	0.74747	1		0.912781	1		0.987262	1		1.13926	1		0.617351	1		0.793435	1		0.748002	1		1467.79	0.179787	0
	High	sLLFIR	P37330	N-Term(TMT6plex)	0.894582	1		1.05757	1		0.880801	1		1.08023	1		0.852827	1		1.00532	1		0.772959	1		977.636	1.07748	0
	High	aASDLIFLGVk	P37330	N-Term(TMT6plex); K11(TMT6plex)																						1591.98	0.715686	0
A7ZJ54	(Dimethylallyl)adenosine tRNA methylthiotransferase MiaB OS=Escherichia coli O139:H28 (strain E24377A / ETEC) GN=miaB PE=3 SV=1 - [MIAB_ECO24]	4	4	1.05495	2	11.7716	1.02088	2	0.111315	0.983715	2	20.4138	0.973782	2	26.1377	1.03115	2	29.8758	1.10585	2	7.05318	0.964916	2	5.27733	53.6291
	A2	Sequence	Protein Group Accessions	Modifications	(129+130+131)/(126+127+128)	(129+130+131)/(126+127+128) Count	(129+130+131)/(126+127+128) Variability [%]	126/(126+127+128)	126/(126+127+128) Count	126/(126+127+128) Variability [%]	127/(126+127+128)	127/(126+127+128) Count	127/(126+127+128) Variability [%]	128/(126+127+128)	128/(126+127+128) Count	128/(126+127+128) Variability [%]	129/(126+127+128)	129/(126+127+128) Count	129/(126+127+128) Variability [%]	130/(126+127+128)	130/(126+127+128) Count	130/(126+127+128) Variability [%]	131/(126+127+128)	131/(126+127+128) Count	131/(126+127+128) Variability [%]	MH+ [Da]	ΔM [ppm]	# Missed Cleavages
	High	aHYVDIIFGPQTLHR	A7ZJ54	N-Term(TMT6plex)	1.05495	2	11.7716	1.02088	2	0.111315	0.983715	2	20.4138	0.973782	2	26.1377	1.03115	2	29.8758	1.10585	2	7.05318	0.964916	2	5.27733	1996.1	1.30784	0
	High	tHTALEYk	A7ZJ54	N-Term(TMT6plex); K8(TMT6plex)																						1420.82	0.699072	0
	High	dTPELVSFLHLPVQSGSDR	A7ZJ54	N-Term(TMT6plex)																						2326.22	-0.830178	0
	High	fTTSHPIEFTDDIIEVYR	A7ZJ54	N-Term(TMT6plex)																						2412.23	-0.0943788	0
P0A9X5	Rod shape-determining protein MreB OS=Escherichia coli O6:H1 (strain CFT073 / ATCC 700928 / UPEC) GN=mreB PE=3 SV=1 - [MREB_ECOL6]	1	4	0.886779	1		0.967573	1		1.05571	1		0.980533	1		0.870647	1		0.90812	1		0.833774	1		36.929
	A2	Sequence	Protein Group Accessions	Modifications	(129+130+131)/(126+127+128)	(129+130+131)/(126+127+128) Count	(129+130+131)/(126+127+128) Variability [%]	126/(126+127+128)	126/(126+127+128) Count	126/(126+127+128) Variability [%]	127/(126+127+128)	127/(126+127+128) Count	127/(126+127+128) Variability [%]	128/(126+127+128)	128/(126+127+128) Count	128/(126+127+128) Variability [%]	129/(126+127+128)	129/(126+127+128) Count	129/(126+127+128) Variability [%]	130/(126+127+128)	130/(126+127+128) Count	130/(126+127+128) Variability [%]	131/(126+127+128)	131/(126+127+128) Count	131/(126+127+128) Variability [%]	MH+ [Da]	ΔM [ppm]	# Missed Cleavages
	High	sVAAVGHDAk	P0A9X5	N-Term(TMT6plex); K10(TMT6plex)																						1412.83	1.53451	0
	High	dGVIADFFVTEk	P0A9X5	N-Term(TMT6plex); K12(TMT6plex)	0.886779	1		0.967573	1		1.05571	1		0.980533	1		0.870647	1		0.90812	1		0.833774	1		1799	-0.653312	0
	High	vLVcVPVGATQVER	P0A9X5	N-Term(TMT6plex); C4(Methylthio)																						1744.97	0.868015	0
	High	hEIGSAYPGDEVR	P0A9X5	N-Term(TMT6plex)																						1658.83	0.27505	0
P22188	UDP-N-acetylmuramoyl-L-alanyl-D-glutamate--2,6-diaminopimelate ligase OS=Escherichia coli (strain K12) GN=murE PE=1 SV=2 - [MURE_ECOLI]	3	4	1.42166	2	8.54818	1.00926	2	5.03687	1.06079	2	18.9455	0.881535	2	36.9095	1.5706	2	7.4397	1.28927	2	34.8049	1.35351	2	13.3912	53.3099
	A2	Sequence	Protein Group Accessions	Modifications	(129+130+131)/(126+127+128)	(129+130+131)/(126+127+128) Count	(129+130+131)/(126+127+128) Variability [%]	126/(126+127+128)	126/(126+127+128) Count	126/(126+127+128) Variability [%]	127/(126+127+128)	127/(126+127+128) Count	127/(126+127+128) Variability [%]	128/(126+127+128)	128/(126+127+128) Count	128/(126+127+128) Variability [%]	129/(126+127+128)	129/(126+127+128) Count	129/(126+127+128) Variability [%]	130/(126+127+128)	130/(126+127+128) Count	130/(126+127+128) Variability [%]	131/(126+127+128)	131/(126+127+128) Count	131/(126+127+128) Variability [%]	MH+ [Da]	ΔM [ppm]	# Missed Cleavages
	High	vAAAGDLFVAVVGHQADGR	P22188	N-Term(TMT6plex)	1.34215	1		1.04411	1		1.20403	1		0.692715	1		1.49384	1		1.02634	1		1.48086	1		2082.13	1.91808	0
	High	dHLDYHGDMEHYEAAk	P22188	N-Term(TMT6plex); K16(TMT6plex)																						2389.13	0.179808	0
	High	aIINDILAGMLDAGHAk	P22188	N-Term(TMT6plex); K17(TMT6plex)	1.50588	1		0.975567	1		0.934587	1		1.12182	1		1.65131	1		1.61956	1		1.23712	1		2181.25	-0.115632	0
	High	fYHEPSDNLR	P22188	N-Term(TMT6plex)																						1506.75	-2.48022	0
P52647	Probable pyruvate-flavodoxin oxidoreductase OS=Escherichia coli (strain K12) GN=ydbK PE=3 SV=2 - [NIFJ_ECOLI]	1	4	0.665518	3	2.32421	0.898727	3	5.64862	0.975113	3	3.94357	1.1886	3	3.60397	0.656748	3	2.10574	0.719829	3	19.9253	0.646052	3	27.4529	128.743
	A2	Sequence	Protein Group Accessions	Modifications	(129+130+131)/(126+127+128)	(129+130+131)/(126+127+128) Count	(129+130+131)/(126+127+128) Variability [%]	126/(126+127+128)	126/(126+127+128) Count	126/(126+127+128) Variability [%]	127/(126+127+128)	127/(126+127+128) Count	127/(126+127+128) Variability [%]	128/(126+127+128)	128/(126+127+128) Count	128/(126+127+128) Variability [%]	129/(126+127+128)	129/(126+127+128) Count	129/(126+127+128) Variability [%]	130/(126+127+128)	130/(126+127+128) Count	130/(126+127+128) Variability [%]	131/(126+127+128)	131/(126+127+128) Count	131/(126+127+128) Variability [%]	MH+ [Da]	ΔM [ppm]	# Missed Cleavages
	High	vPFIHFFDGFR	P52647	N-Term(TMT6plex)	0.660322	2	1.16199	0.917921	2	3.13385	0.960711	2	6.15402	1.16417	2	3.08026	0.650333	2	1.45551	0.721679	2	20.3173	0.565697	2	19.8844	1610.87	0.665797	0
	High	hLLQALPGSVR	P52647	N-Term(TMT6plex)																						1419.86	0.711853	0
	High	lPLALDSRPPSEAPEETLLHEQR	P52647	N-Term(TMT6plex)	0.742545	1		0.865156	1		0.975113	1		1.21784	1		0.666142	1		0.719829	1		0.774869	1		2827.52	0.00572764	0
	High	lEHVEEEk	P52647	N-Term(TMT6plex); K8(TMT6plex)																						1470.82	-0.00447189	0
P0ACD6	NifU-like protein OS=Escherichia coli O157:H7 GN=nifU PE=1 SV=1 - [NIFU_ECO57]	1	4	1.10708	2	23.5654	0.903859	2	24.3512	1.0486	2	15.1721	1.0498	2	8.68282	0.878917	2	13.605	1.27784	2	25.054	1.03167	2	27.1454	13.8399
	A2	Sequence	Protein Group Accessions	Modifications	(129+130+131)/(126+127+128)	(129+130+131)/(126+127+128) Count	(129+130+131)/(126+127+128) Variability [%]	126/(126+127+128)	126/(126+127+128) Count	126/(126+127+128) Variability [%]	127/(126+127+128)	127/(126+127+128) Count	127/(126+127+128) Variability [%]	128/(126+127+128)	128/(126+127+128) Count	128/(126+127+128) Variability [%]	129/(126+127+128)	129/(126+127+128) Count	129/(126+127+128) Variability [%]	130/(126+127+128)	130/(126+127+128) Count	130/(126+127+128) Variability [%]	131/(126+127+128)	131/(126+127+128) Count	131/(126+127+128) Variability [%]	MH+ [Da]	ΔM [ppm]	# Missed Cleavages
	High	tYGcGSAIASSSLVTEWVk	P0ACD6	N-Term(TMT6plex); C4(Methylthio); K19(TMT6plex)	1.10708	2	23.5654	0.903859	2	24.3512	1.0486	2	15.1721	1.0498	2	8.68282	0.878917	2	13.605	1.27784	2	25.054	1.03167	2	27.1454	2463.26	-1.51703	0
	High	vNDEGIIEDAR	P0ACD6	N-Term(TMT6plex)																						1459.76	0.757751	0
	High	vIDHYENPR	P0ACD6	N-Term(TMT6plex)																						1371.72	-0.66515	0
	High	aAIADYk	P0ACD6	N-Term(TMT6plex); K7(TMT6plex)																						1209.72	0.0310262	0
P0C0L2	Peroxiredoxin OsmC OS=Escherichia coli (strain K12) GN=osmC PE=1 SV=2 - [OSMC_ECOLI]	1	4	0.655483	4	19.7742	1.06259	4	3.01671	0.981086	4	4.8055	0.989003	4	5.78077	0.550048	4	15.4989	0.594743	4	35.2722	0.662881	4	23.6162	15.0787
	A2	Sequence	Protein Group Accessions	Modifications	(129+130+131)/(126+127+128)	(129+130+131)/(126+127+128) Count	(129+130+131)/(126+127+128) Variability [%]	126/(126+127+128)	126/(126+127+128) Count	126/(126+127+128) Variability [%]	127/(126+127+128)	127/(126+127+128) Count	127/(126+127+128) Variability [%]	128/(126+127+128)	128/(126+127+128) Count	128/(126+127+128) Variability [%]	129/(126+127+128)	129/(126+127+128) Count	129/(126+127+128) Variability [%]	130/(126+127+128)	130/(126+127+128) Count	130/(126+127+128) Variability [%]	131/(126+127+128)	131/(126+127+128) Count	131/(126+127+128) Variability [%]	MH+ [Da]	ΔM [ppm]	# Missed Cleavages
	High	gTVSTESGVLNQQPYGFNTR	P0C0L2	N-Term(TMT6plex)	0.767264	1		1.09595	1		0.987096	1		0.895856	1		0.877374	1		0.846497	1		0.588214	1		2384.2	0.050189	0
	High	sEVAVPGIDASTFDGIIQk	P0C0L2	N-Term(TMT6plex); K19(TMT6plex)	0.552986	2	9.40594	0.990128	2	9.04128	1.00722	2	4.8055	1.00749	2	5.78077	0.495757	2	4.59938	0.472086	2	9.96228	0.629789	2	25.7213	2405.34	1.67665	0
	High	gQAHWEGDIk	P0C0L2	N-Term(TMT6plex); K10(TMT6plex)	0.729318	1		1.07302	1		0.920865	1		1.00942	1		0.591651	1		0.700693	1		0.805414	1		1598.87	0.387667	0
	High	aEITLDYQLk	P0C0L2	N-Term(TMT6plex); K10(TMT6plex)																						1651.96	-1.69902	0
B1IXM2	Erythronate-4-phosphate dehydrogenase OS=Escherichia coli (strain ATCC 8739 / DSM 1576 / Crooks) GN=pdxB PE=3 SV=1 - [PDXB_ECOLC]	13	4	1.16022	1		0.979845	1		1.12161	1		0.881556	1		1.03532	1		1.21141	1		1.13269	1		41.3518
	A2	Sequence	Protein Group Accessions	Modifications	(129+130+131)/(126+127+128)	(129+130+131)/(126+127+128) Count	(129+130+131)/(126+127+128) Variability [%]	126/(126+127+128)	126/(126+127+128) Count	126/(126+127+128) Variability [%]	127/(126+127+128)	127/(126+127+128) Count	127/(126+127+128) Variability [%]	128/(126+127+128)	128/(126+127+128) Count	128/(126+127+128) Variability [%]	129/(126+127+128)	129/(126+127+128) Count	129/(126+127+128) Variability [%]	130/(126+127+128)	130/(126+127+128) Count	130/(126+127+128) Variability [%]	131/(126+127+128)	131/(126+127+128) Count	131/(126+127+128) Variability [%]	MH+ [Da]	ΔM [ppm]	# Missed Cleavages
	High	fIGHEQHVALDTLLPAPEFGR	B1IXM2	N-Term(TMT6plex)																						2576.38	-0.346559	0
	High	lVHLVYDVR	B1IXM2	N-Term(TMT6plex)																						1342.8	-0.678666	0
	High	aDILTFHTPLFk	B1IXM2	N-Term(TMT6plex); K12(TMT6plex)																						1861.1	0.565455	0
	High	vNESLLAGkPIk	B1IXM2	N-Term(TMT6plex); K9(TMT6plex); K12(TMT6plex)	1.16022	1		0.979845	1		1.12161	1		0.881556	1		1.03532	1		1.21141	1		1.13269	1		1956.24	-1.2477	0
P23869	Peptidyl-prolyl cis-trans isomerase B OS=Escherichia coli (strain K12) GN=ppiB PE=1 SV=2 - [PPIB_ECOLI]	1	4	1.78416	1		0.93467	1		0.980928	1		1.11809	1		1.53742	1		1.9231	1		1.71881	1		18.1419
	A2	Sequence	Protein Group Accessions	Modifications	(129+130+131)/(126+127+128)	(129+130+131)/(126+127+128) Count	(129+130+131)/(126+127+128) Variability [%]	126/(126+127+128)	126/(126+127+128) Count	126/(126+127+128) Variability [%]	127/(126+127+128)	127/(126+127+128) Count	127/(126+127+128) Variability [%]	128/(126+127+128)	128/(126+127+128) Count	128/(126+127+128) Variability [%]	129/(126+127+128)	129/(126+127+128) Count	129/(126+127+128) Variability [%]	130/(126+127+128)	130/(126+127+128) Count	130/(126+127+128) Variability [%]	131/(126+127+128)	131/(126+127+128) Count	131/(126+127+128) Variability [%]	MH+ [Da]	ΔM [ppm]	# Missed Cleavages
	High	eGFYNNTIFHR	P23869	N-Term(TMT6plex)																						1626.82	0.576716	0
	High	vTFHTNHGDIVIk	P23869	N-Term(TMT6plex); K13(TMT6plex)																						1939.12	-0.4445	0
	High	mVTFHTNHGDIVIk	P23869	N-Term(TMT6plex); K14(TMT6plex)	1.78416	1		0.93467	1		0.980928	1		1.11809	1		1.53742	1		1.9231	1		1.71881	1		2070.15	-2.70286	0
	High	nFLDYcR	P23869	N-Term(TMT6plex); C6(Methylthio)																						1205.56	0.410351	0
P23538	Phosphoenolpyruvate synthase OS=Escherichia coli (strain K12) GN=ppsA PE=1 SV=5 - [PPSA_ECOLI]	1	4	1.46115	1		0.812794	1		1.15941	1		1.05633	1		1.45047	1		1.37169	1		1.4811	1		87.3796
	A2	Sequence	Protein Group Accessions	Modifications	(129+130+131)/(126+127+128)	(129+130+131)/(126+127+128) Count	(129+130+131)/(126+127+128) Variability [%]	126/(126+127+128)	126/(126+127+128) Count	126/(126+127+128) Variability [%]	127/(126+127+128)	127/(126+127+128) Count	127/(126+127+128) Variability [%]	128/(126+127+128)	128/(126+127+128) Count	128/(126+127+128) Variability [%]	129/(126+127+128)	129/(126+127+128) Count	129/(126+127+128) Variability [%]	130/(126+127+128)	130/(126+127+128) Count	130/(126+127+128) Variability [%]	131/(126+127+128)	131/(126+127+128) Count	131/(126+127+128) Variability [%]	MH+ [Da]	ΔM [ppm]	# Missed Cleavages
	High	hVFASLFNDR	P23538	N-Term(TMT6plex)	1.46115	1		0.812794	1		1.15941	1		1.05633	1		1.45047	1		1.37169	1		1.4811	1		1434.77	0.982166	0
	High	lTEGIATLGAAFYPk	P23538	N-Term(TMT6plex); K15(TMT6plex)																						2010.17	0.476554	0
	High	yTLHSQGk	P23538	N-Term(TMT6plex); K8(TMT6plex)																						1391.8	-0.163292	0
	High	lFIVQARPETVR	P23538	N-Term(TMT6plex)																						1658	0.397725	0
P08839	Phosphoenolpyruvate-protein phosphotransferase OS=Escherichia coli (strain K12) GN=ptsI PE=1 SV=1 - [PT1_ECOLI]	1	4	1.04248	1		1.08898	1		0.937523	1		0.967305	1		0.97962	1		1.09275	1		0.983449	1		63.5219
	A2	Sequence	Protein Group Accessions	Modifications	(129+130+131)/(126+127+128)	(129+130+131)/(126+127+128) Count	(129+130+131)/(126+127+128) Variability [%]	126/(126+127+128)	126/(126+127+128) Count	126/(126+127+128) Variability [%]	127/(126+127+128)	127/(126+127+128) Count	127/(126+127+128) Variability [%]	128/(126+127+128)	128/(126+127+128) Count	128/(126+127+128) Variability [%]	129/(126+127+128)	129/(126+127+128) Count	129/(126+127+128) Variability [%]	130/(126+127+128)	130/(126+127+128) Count	130/(126+127+128) Variability [%]	131/(126+127+128)	131/(126+127+128) Count	131/(126+127+128) Variability [%]	MH+ [Da]	ΔM [ppm]	# Missed Cleavages
	High	aVAEAcGSQAVIVR	P08839	N-Term(TMT6plex); C6(Methylthio)																						1648.87	2.00901	0
	High	qVIDASHAEGk	P08839	N-Term(TMT6plex); K11(TMT6plex)																						1612.91	-0.0169623	0
	High	mISGILASPGIAFGk	P08839	N-Term(TMT6plex); K15(TMT6plex)	1.04248	1		1.08898	1		0.937523	1		0.967305	1		0.97962	1		1.09275	1		0.983449	1		1920.14	0.170451	0
	High	nILGLk	P08839;A7ZPS4	N-Term(TMT6plex); K6(TMT6plex)																						1115.75	-1.95916	0
	High	dALPTEEEQFAAYk	P08839	N-Term(TMT6plex); K14(TMT6plex)																						2070.08	-0.354443	0
A7ZUJ6	50S ribosomal protein L11 OS=Escherichia coli O139:H28 (strain E24377A / ETEC) GN=rplK PE=3 SV=1 - [RL11_ECO24]	1	4	0.818076	4	0.903207	1.0063	4	10.9978	0.975047	4	2.77182	0.946126	4	4.02977	0.743257	4	2.81227	0.843786	4	12.9378	0.844689	4	6.48942	14.8659
	A2	Sequence	Protein Group Accessions	Modifications	(129+130+131)/(126+127+128)	(129+130+131)/(126+127+128) Count	(129+130+131)/(126+127+128) Variability [%]	126/(126+127+128)	126/(126+127+128) Count	126/(126+127+128) Variability [%]	127/(126+127+128)	127/(126+127+128) Count	127/(126+127+128) Variability [%]	128/(126+127+128)	128/(126+127+128) Count	128/(126+127+128) Variability [%]	129/(126+127+128)	129/(126+127+128) Count	129/(126+127+128) Variability [%]	130/(126+127+128)	130/(126+127+128) Count	130/(126+127+128) Variability [%]	131/(126+127+128)	131/(126+127+128) Count	131/(126+127+128) Variability [%]	MH+ [Da]	ΔM [ppm]	# Missed Cleavages
	High	aQLQEIAQTk	A7ZUJ6	N-Term(TMT6plex); K10(TMT6plex)	0.8209	1		1.11328	1		0.949677	1		0.919743	1		0.737726	1		0.828736	1		0.824893	1		1587.94	-2.84823	0
	High	gLPIPVVITVYADR	A7ZUJ6	N-Term(TMT6plex)	0.815263	3	0.784762	0.939705	3	1.62569	0.985852	3	3.2686	0.971104	3	7.73806	0.74883	3	5.62788	0.859109	3	26.202	0.86496	3	13.0199	1742.04	-2.3281	0
	High	sFTFVTk	A7ZUJ6	N-Term(TMT6plex); K7(TMT6plex)																						1287.77	-0.408262	0
	High	tPPAAVLLk	A7ZUJ6	N-Term(TMT6plex); K9(TMT6plex)																						1367.9	-0.232032	0
A7ZMI4	50S ribosomal protein L20 OS=Escherichia coli O139:H28 (strain E24377A / ETEC) GN=rplT PE=3 SV=1 - [RL20_ECO24]	1	4	0.844527	3	0.876808	1.09899	3	2.61287	1.01812	3	6.75525	0.852899	3	6.02426	0.765192	3	14.9089	0.779697	3	4.14205	0.896614	3	2.73024	13.4887
	A2	Sequence	Protein Group Accessions	Modifications	(129+130+131)/(126+127+128)	(129+130+131)/(126+127+128) Count	(129+130+131)/(126+127+128) Variability [%]	126/(126+127+128)	126/(126+127+128) Count	126/(126+127+128) Variability [%]	127/(126+127+128)	127/(126+127+128) Count	127/(126+127+128) Variability [%]	128/(126+127+128)	128/(126+127+128) Count	128/(126+127+128) Variability [%]	129/(126+127+128)	129/(126+127+128) Count	129/(126+127+128) Variability [%]	130/(126+127+128)	130/(126+127+128) Count	130/(126+127+128) Variability [%]	131/(126+127+128)	131/(126+127+128) Count	131/(126+127+128) Variability [%]	MH+ [Da]	ΔM [ppm]	# Missed Cleavages
	High	iLADIAVFDk	A7ZMI4	N-Term(TMT6plex); K10(TMT6plex)	0.798249	1		1.09899	1		1.01812	1		0.852899	1		0.680422	1		0.814594	1		0.816604	1		1562.96	0.229729	0
	High	vAFTALVEk	A7ZMI4	N-Term(TMT6plex); K9(TMT6plex)	0.844527	1		1.13073	1		0.915316	1		0.939632	1		0.765192	1		0.779697	1		0.913275	1		1435.89	-0.440143	0
	High	vAFQAVIk	A7ZMI4	N-Term(TMT6plex); K8(TMT6plex)																						1333.86	0.504171	0
	High	qLWIAR	A7ZMI4	N-Term(TMT6plex)	0.849536	1		1.0798	1		1.06553	1		0.818968	1		0.845673	1		0.758225	1		0.896614	1		1015.63	0.174675	0
A7ZSJ8	50S ribosomal protein L24 OS=Escherichia coli O139:H28 (strain E24377A / ETEC) GN=rplX PE=3 SV=1 - [RL24_ECO24]	2	4	0.835296	14	6.53288	1.04137	14	2.42362	0.969263	14	5.19913	0.972825	14	7.85797	0.713659	14	7.53984	0.816995	14	8.47038	0.826114	14	6.97312	11.3093
	A2	Sequence	Protein Group Accessions	Modifications	(129+130+131)/(126+127+128)	(129+130+131)/(126+127+128) Count	(129+130+131)/(126+127+128) Variability [%]	126/(126+127+128)	126/(126+127+128) Count	126/(126+127+128) Variability [%]	127/(126+127+128)	127/(126+127+128) Count	127/(126+127+128) Variability [%]	128/(126+127+128)	128/(126+127+128) Count	128/(126+127+128) Variability [%]	129/(126+127+128)	129/(126+127+128) Count	129/(126+127+128) Variability [%]	130/(126+127+128)	130/(126+127+128) Count	130/(126+127+128) Variability [%]	131/(126+127+128)	131/(126+127+128) Count	131/(126+127+128) Variability [%]	MH+ [Da]	ΔM [ppm]	# Missed Cleavages
	High	eAAIQVSNVAIFNAATGk	A7ZSJ8	N-Term(TMT6plex); K18(TMT6plex)	0.909822	4	5.75418	1.05505	4	3.61748	0.980586	4	6.38472	1.01236	4	4.54254	0.828959	4	12.062	0.872078	4	6.74946	0.949435	4	11.0536	2262.29	-0.284607	0
	High	vIVEGINLVk	A7ZSJ8	N-Term(TMT6plex); K10(TMT6plex)	0.816833	2	3.37662	1.04006	2	0.973879	1.01149	2	2.22151	0.939371	2	1.56601	0.704878	2	0.602852	0.76859	2	6.41625	0.887954	2	12.7323	1542	-0.425612	0
	High	hQkPVPALNQPGGIVEk	A7ZSJ8	N-Term(TMT6plex); K3(TMT6plex); K17(TMT6plex)	0.805732	8	4.38974	1.04029	8	2.42362	0.962735	8	2.64079	0.961885	8	10.2768	0.698821	8	4.41621	0.811261	8	7.01396	0.816621	8	2.79826	2499.5	-0.358569	0
	High	dDEVIVLTGk	A7ZSJ8	N-Term(TMT6plex); K10(TMT6plex)																						1546.91	0.580867	0
P37759	dTDP-glucose 4,6-dehydratase 1 OS=Escherichia coli (strain K12) GN=rfbB PE=3 SV=2 - [RMLB1_ECOLI]	3	4	0.413807	2	4.59533	0.975821	2	5.78311	0.993911	2	18.1537	1.03194	2	14.5909	0.341838	2	3.61468	0.393945	2	29.9876	0.448298	2	12.0995	40.5333
	A2	Sequence	Protein Group Accessions	Modifications	(129+130+131)/(126+127+128)	(129+130+131)/(126+127+128) Count	(129+130+131)/(126+127+128) Variability [%]	126/(126+127+128)	126/(126+127+128) Count	126/(126+127+128) Variability [%]	127/(126+127+128)	127/(126+127+128) Count	127/(126+127+128) Variability [%]	128/(126+127+128)	128/(126+127+128) Count	128/(126+127+128) Variability [%]	129/(126+127+128)	129/(126+127+128) Count	129/(126+127+128) Variability [%]	130/(126+127+128)	130/(126+127+128) Count	130/(126+127+128) Variability [%]	131/(126+127+128)	131/(126+127+128) Count	131/(126+127+128) Variability [%]	MH+ [Da]	ΔM [ppm]	# Missed Cleavages
	High	hIINNTQDSVVNVDk	P37759	N-Term(TMT6plex); K15(TMT6plex)	0.426827	1		1.0146	1		0.880239	1		1.13807	1		0.333607	1		0.480169	1		0.413288	1		2154.19	-0.810328	0
	High	dWLYVEDHAR	P37759;P27830	N-Term(TMT6plex)																						1532.77	-0.609317	0
	High	lIPLVILNALEGk	P37759	N-Term(TMT6plex); K13(TMT6plex)																						1851.21	-0.723797	0
	High	aGETYNIGGHNEk	P37759	N-Term(TMT6plex); K13(TMT6plex)	0.401185	1		0.938521	1		1.12226	1		0.935702	1		0.350272	1		0.323205	1		0.486274	1		1847.96	-0.132755	0
	High	eQITYVADRPGHDR	P37759	N-Term(TMT6plex)																						1885.97	-0.339978	0
A7ZLA9	Exoribonuclease 2 OS=Escherichia coli O139:H28 (strain E24377A / ETEC) GN=rnb PE=3 SV=1 - [RNB_ECO24]	10	4	0.848115	3	0.159389	0.995692	3	9.9586	1.01209	3	12.8453	0.997855	3	1.94411	0.887349	3	0.826998	0.860604	3	6.22767	0.799219	3	0.895036	72.4452
	A2	Sequence	Protein Group Accessions	Modifications	(129+130+131)/(126+127+128)	(129+130+131)/(126+127+128) Count	(129+130+131)/(126+127+128) Variability [%]	126/(126+127+128)	126/(126+127+128) Count	126/(126+127+128) Variability [%]	127/(126+127+128)	127/(126+127+128) Count	127/(126+127+128) Variability [%]	128/(126+127+128)	128/(126+127+128) Count	128/(126+127+128) Variability [%]	129/(126+127+128)	129/(126+127+128) Count	129/(126+127+128) Variability [%]	130/(126+127+128)	130/(126+127+128) Count	130/(126+127+128) Variability [%]	131/(126+127+128)	131/(126+127+128) Count	131/(126+127+128) Variability [%]	MH+ [Da]	ΔM [ppm]	# Missed Cleavages
	High	lVDNGAIAFIPAPFLHAVR	A7ZLA9	N-Term(TMT6plex)	0.92209	1		0.830984	1		1.19902	1		0.982446	1		0.887349	1		1.03328	1		0.794409	1		2250.29	-1.66234	0
	High	iIAVIHSEk	A7ZLA9	N-Term(TMT6plex); K9(TMT6plex)																						1467.93	0.0627044	0
	High	lAIVPDHPLLk	A7ZLA9	N-Term(TMT6plex); K11(TMT6plex)	0.847659	2	0.0796946	1.02961	2	4.97009	0.96935	2	6.40293	1.00442	2	0.971986	0.780589	2	20.0289	0.842735	2	3.11157	0.846597	2	8.55369	1674.07	-1.28967	0
	High	hNHALVFk	A7ZLA9	N-Term(TMT6plex); K8(TMT6plex)																						1423.86	-1.64984	0
A7ZHR2	Ribosome-recycling factor OS=Escherichia coli O139:H28 (strain E24377A / ETEC) GN=frr PE=3 SV=1 - [RRF_ECO24]	1	4	1.85967	2	18.3864	1.12815	2	11.4347	1.02239	2	0.56213	0.795267	2	22.6283	2.08261	2	22.4257	1.93207	2	19.1957	1.56396	2	14.1895	20.6259
	A2	Sequence	Protein Group Accessions	Modifications	(129+130+131)/(126+127+128)	(129+130+131)/(126+127+128) Count	(129+130+131)/(126+127+128) Variability [%]	126/(126+127+128)	126/(126+127+128) Count	126/(126+127+128) Variability [%]	127/(126+127+128)	127/(126+127+128) Count	127/(126+127+128) Variability [%]	128/(126+127+128)	128/(126+127+128) Count	128/(126+127+128) Variability [%]	129/(126+127+128)	129/(126+127+128) Count	129/(126+127+128) Variability [%]	130/(126+127+128)	130/(126+127+128) Count	130/(126+127+128) Variability [%]	131/(126+127+128)	131/(126+127+128) Count	131/(126+127+128) Variability [%]	MH+ [Da]	ΔM [ppm]	# Missed Cleavages
	High	cVEAFk	A7ZHR2	N-Term(TMT6plex); C1(Methylthio); K6(TMT6plex)																						1200.66	2.64417	0
	High	iNVFDR	A7ZHR2	N-Term(TMT6plex)																						992.573	0.242073	0
	High	qLASVTVEDSR	A7ZHR2	N-Term(TMT6plex)	2.10305	1		1.2183	1		1.02627	1		0.683997	1		2.41821	1		2.19656	1		1.72022	1		1433.78	-0.398176	0
	High	lTDAAIk	A7ZHR2	N-Term(TMT6plex); K7(TMT6plex)	1.64447	1		1.04468	1		1.01852	1		0.924638	1		1.79358	1		1.69942	1		1.4219	1		1189.76	-0.53189	0
A7ZS62	30S ribosomal protein S15 OS=Escherichia coli O139:H28 (strain E24377A / ETEC) GN=rpsO PE=3 SV=1 - [RS15_ECO24]	2	4	0.847809	24	10.3548	1.02898	24	5.0314	0.95221	24	10.1599	0.999101	24	10.926	0.843804	24	19.0916	0.86557	24	6.5696	0.826017	24	11.5084	10.2625
	A2	Sequence	Protein Group Accessions	Modifications	(129+130+131)/(126+127+128)	(129+130+131)/(126+127+128) Count	(129+130+131)/(126+127+128) Variability [%]	126/(126+127+128)	126/(126+127+128) Count	126/(126+127+128) Variability [%]	127/(126+127+128)	127/(126+127+128) Count	127/(126+127+128) Variability [%]	128/(126+127+128)	128/(126+127+128) Count	128/(126+127+128) Variability [%]	129/(126+127+128)	129/(126+127+128) Count	129/(126+127+128) Variability [%]	130/(126+127+128)	130/(126+127+128) Count	130/(126+127+128) Variability [%]	131/(126+127+128)	131/(126+127+128) Count	131/(126+127+128) Variability [%]	MH+ [Da]	ΔM [ppm]	# Missed Cleavages
	High	dANDTGSTEVQVALLTAQINHLQGHFAEHk	A7ZS62	N-Term(TMT6plex); K30(TMT6plex)	0.863154	22	11.0321	1.02898	22	5.26756	0.95034	22	8.16617	1.00692	22	11.6781	0.871862	22	17.3491	0.866359	22	6.5696	0.850008	22	13.4328	3702.92	-0.855694	0
	High	sLSTEATAk	A7ZS62	N-Term(TMT6plex); K9(TMT6plex)																						1365.8	-0.899261	0
	High	iVSEFGR	A7ZS62	N-Term(TMT6plex)	0.773233	1		1.05448	1		1.03257	1		0.893975	1		0.688803	1		0.77061	1		0.790126	1		1036.6	-0.0972589	0
	High	yTQLIER	A7ZS62	N-Term(TMT6plex)	0.811458	1		0.995241	1		1.03382	1		0.971191	1		0.753148	1		0.849107	1		0.772652	1		1151.66	0.375071	0
	High	lLDYLk	A7ZS62;P0AEB4	N-Term(TMT6plex); K6(TMT6plex)																						1222.78	0.316033	0
A7ZSK5	30S ribosomal protein S19 OS=Escherichia coli O139:H28 (strain E24377A / ETEC) GN=rpsS PE=3 SV=1 - [RS19_ECO24]	1	4	0.881753	11	10.0011	1.02939	11	7.21987	1.02908	11	2.6008	0.922205	11	7.38545	0.854219	11	16.316	0.853408	11	20.766	0.868289	11	9.99156	10.4237
	A2	Sequence	Protein Group Accessions	Modifications	(129+130+131)/(126+127+128)	(129+130+131)/(126+127+128) Count	(129+130+131)/(126+127+128) Variability [%]	126/(126+127+128)	126/(126+127+128) Count	126/(126+127+128) Variability [%]	127/(126+127+128)	127/(126+127+128) Count	127/(126+127+128) Variability [%]	128/(126+127+128)	128/(126+127+128) Count	128/(126+127+128) Variability [%]	129/(126+127+128)	129/(126+127+128) Count	129/(126+127+128) Variability [%]	130/(126+127+128)	130/(126+127+128) Count	130/(126+127+128) Variability [%]	131/(126+127+128)	131/(126+127+128) Count	131/(126+127+128) Variability [%]	MH+ [Da]	ΔM [ppm]	# Missed Cleavages
	High	sTIFPNMIGLTIAVHNGR	A7ZSK5	N-Term(TMT6plex)	0.800759	2	26.0577	0.963707	2	0.258044	1.05167	2	9.77762	0.983864	2	13.4653	0.841092	2	28.4026	0.842453	2	23.7664	0.698001	2	26.9415	2170.2	0.717546	0
	High	qHVPVFVTDEMVGHk	A7ZSK5	N-Term(TMT6plex); K15(TMT6plex)	0.892667	6	12.1287	1.03296	6	3.3042	1.02545	6	1.94456	0.947386	6	6.69109	0.859419	6	9.56451	0.869677	6	13.6102	0.895407	6	10.577	2181.19	0.766235	0
	High	gPFIDLHLLk	A7ZSK5	N-Term(TMT6plex); K10(TMT6plex)	0.863899	2	3.03358	1.06945	2	7.77585	1.00055	2	4.76822	0.910986	2	5.56499	0.734235	2	9.21287	0.844408	2	1.57194	0.919211	2	3.98843	1611	0.667567	0
	High	lGEFAPTR	A7ZSK5	N-Term(TMT6plex)	0.824373	1		1.11623	1		1.04201	1		0.800015	1		0.904504	1		0.742965	1		0.811837	1		1119.64	-0.64467	0
A7ZSJ5	30S ribosomal protein S8 OS=Escherichia coli O139:H28 (strain E24377A / ETEC) GN=rpsH PE=3 SV=1 - [RS8_ECO24]	1	4	0.870929	2	3.5691	1.05747	2	12.1863	0.906639	2	5.38718	1.03065	2	22.7273	0.905332	2	2.71106	0.820964	2	5.72159	0.853996	2	5.71669	14.1175
	A2	Sequence	Protein Group Accessions	Modifications	(129+130+131)/(126+127+128)	(129+130+131)/(126+127+128) Count	(129+130+131)/(126+127+128) Variability [%]	126/(126+127+128)	126/(126+127+128) Count	126/(126+127+128) Variability [%]	127/(126+127+128)	127/(126+127+128) Count	127/(126+127+128) Variability [%]	128/(126+127+128)	128/(126+127+128) Count	128/(126+127+128) Variability [%]	129/(126+127+128)	129/(126+127+128) Count	129/(126+127+128) Variability [%]	130/(126+127+128)	130/(126+127+128) Count	130/(126+127+128) Variability [%]	131/(126+127+128)	131/(126+127+128) Count	131/(126+127+128) Variability [%]	MH+ [Da]	ΔM [ppm]	# Missed Cleavages
	High	vMAGLGIAVVSTSk	A7ZSJ5	N-Term(TMT6plex); K14(TMT6plex)	0.892143	1		0.974324	1		0.87431	1		1.19908	1		0.888931	1		0.853238	1		0.88754	1		1791.08	0.181992	0
	High	vAIANVLk	A7ZSJ5	N-Term(TMT6plex); K8(TMT6plex)																						1285.86	-0.0466052	0
	High	aVVESIQR	A7ZSJ5	N-Term(TMT6plex)	0.85022	1		1.14772	1		0.940164	1		0.885874	1		0.922036	1		0.78991	1		0.82172	1		1130.67	0.980508	0
	High	vEGDTkPELELTLk	A7ZSJ5	N-Term(TMT6plex); K6(TMT6plex); K14(TMT6plex)																						2259.34	-0.284065	0
B5YQD6	Biosynthetic arginine decarboxylase OS=Escherichia coli O157:H7 (strain EC4115 / EHEC) GN=speA PE=3 SV=1 - [SPEA_ECO5E]	3	4	0.955384	4	10.6606	0.957193	4	4.05063	0.918438	4	13.4653	1.24749	4	23.2913	0.903591	4	2.14142	1.01493	4	17.1368	0.867053	4	5.4401	71.1362
	A2	Sequence	Protein Group Accessions	Modifications	(129+130+131)/(126+127+128)	(129+130+131)/(126+127+128) Count	(129+130+131)/(126+127+128) Variability [%]	126/(126+127+128)	126/(126+127+128) Count	126/(126+127+128) Variability [%]	127/(126+127+128)	127/(126+127+128) Count	127/(126+127+128) Variability [%]	128/(126+127+128)	128/(126+127+128) Count	128/(126+127+128) Variability [%]	129/(126+127+128)	129/(126+127+128) Count	129/(126+127+128) Variability [%]	130/(126+127+128)	130/(126+127+128) Count	130/(126+127+128) Variability [%]	131/(126+127+128)	131/(126+127+128) Count	131/(126+127+128) Variability [%]	MH+ [Da]	ΔM [ppm]	# Missed Cleavages
	High	lPALFcFPQILQHR	B5YQD6	N-Term(TMT6plex); C6(Methylthio)	1.04034	2	7.23144	0.870254	2	12.3363	0.770869	2	17.2886	1.45668	2	1.64024	0.977205	2	9.50191	1.13834	2	1.95138	0.932894	2	16.3936	1958.07	-1.09225	0
	High	aHRPIIDELQER	B5YQD6	N-Term(TMT6plex)																						1705.96	0.568203	0
	High	fYVELHk	B5YQD6	N-Term(TMT6plex); K7(TMT6plex)	0.88928	2	5.22561	0.983694	2	2.22165	1.00535	2	4.60005	1.01982	2	8.54629	0.890635	2	0.010062	0.865741	2	8.52541	0.867039	2	5.4401	1393.83	1.26286	0
	High	aLQSMWETWQEMHEPGTR	B5YQD6	N-Term(TMT6plex)																						2446.14	-1.64508	0
A7ZHK9	S-adenosylmethionine decarboxylase proenzyme OS=Escherichia coli O139:H28 (strain E24377A / ETEC) GN=speD PE=3 SV=1 - [SPED_ECO24]	3	4	2.90725	2	2.49602	1.07925	2	5.12319	0.920864	2	8.32599	0.991892	2	17.181	2.70022	2	4.87369	2.66526	2	19.2107	3.09712	2	6.96259	30.3651
	A2	Sequence	Protein Group Accessions	Modifications	(129+130+131)/(126+127+128)	(129+130+131)/(126+127+128) Count	(129+130+131)/(126+127+128) Variability [%]	126/(126+127+128)	126/(126+127+128) Count	126/(126+127+128) Variability [%]	127/(126+127+128)	127/(126+127+128) Count	127/(126+127+128) Variability [%]	128/(126+127+128)	128/(126+127+128) Count	128/(126+127+128) Variability [%]	129/(126+127+128)	129/(126+127+128) Count	129/(126+127+128) Variability [%]	130/(126+127+128)	130/(126+127+128) Count	130/(126+127+128) Variability [%]	131/(126+127+128)	131/(126+127+128) Count	131/(126+127+128) Variability [%]	MH+ [Da]	ΔM [ppm]	# Missed Cleavages
	High	lHGFNNLTk	A7ZHK9	N-Term(TMT6plex); K9(TMT6plex)																						1501.89	-0.725848	0
	High	hFIDHEINSIQNFMSDDMk	A7ZHK9	N-Term(TMT6plex); K19(TMT6plex)																						2779.35	-2.26734	0
	High	tEHPGPLPETVVAHLDk	A7ZHK9	N-Term(TMT6plex); K17(TMT6plex)																						2298.29	1.33832	0
	High	hYMFHTkPEDLTDSER	A7ZHK9	N-Term(TMT6plex); K7(TMT6plex)	2.90725	2	2.49602	1.07925	2	5.12319	0.920864	2	8.32599	0.991892	2	17.181	2.70022	2	4.87369	2.66526	2	19.2107	3.09712	2	6.96259	2464.23	-2.13427	0
P0AGF1	Succinyl-CoA ligase [ADP-forming] subunit alpha OS=Escherichia coli O157:H7 GN=sucD PE=3 SV=2 - [SUCD_ECO57]	1	4	1.12267	1		1.04063	1		0.91732	1		1.05695	1		0.873889	1		1.30236	1		1.05227	1		29.7585
	A2	Sequence	Protein Group Accessions	Modifications	(129+130+131)/(126+127+128)	(129+130+131)/(126+127+128) Count	(129+130+131)/(126+127+128) Variability [%]	126/(126+127+128)	126/(126+127+128) Count	126/(126+127+128) Variability [%]	127/(126+127+128)	127/(126+127+128) Count	127/(126+127+128) Variability [%]	128/(126+127+128)	128/(126+127+128) Count	128/(126+127+128) Variability [%]	129/(126+127+128)	129/(126+127+128) Count	129/(126+127+128) Variability [%]	130/(126+127+128)	130/(126+127+128) Count	130/(126+127+128) Variability [%]	131/(126+127+128)	131/(126+127+128) Count	131/(126+127+128) Variability [%]	MH+ [Da]	ΔM [ppm]	# Missed Cleavages
	High	gGTTHLGLPVFNTVR	P0AGF1	N-Term(TMT6plex)	1.12267	1		1.04063	1		0.91732	1		1.05695	1		0.873889	1		1.30236	1		1.05227	1		1798.02	-0.229369	0
	High	dSILEAIDAGIk	P0AGF1	N-Term(TMT6plex); K12(TMT6plex)																						1703	0.385054	0
	High	iGIQPGHIHkPGk	P0AGF1	N-Term(TMT6plex); K10(TMT6plex); K13(TMT6plex)																						2069.3	0.554804	0
	High	eHVTkPVVGYIAGVTAPk	P0AGF1	N-Term(TMT6plex); K5(TMT6plex); K18(TMT6plex)																						2553.53	-3.81855	0
A7ZN02	Arginine--tRNA ligase OS=Escherichia coli O139:H28 (strain E24377A / ETEC) GN=argS PE=3 SV=1 - [SYR_ECO24]	12	4	0.81797	1		0.935716	1		0.984609	1		1.11209	1		0.708941	1		0.831478	1		0.832639	1		64.7009
	A2	Sequence	Protein Group Accessions	Modifications	(129+130+131)/(126+127+128)	(129+130+131)/(126+127+128) Count	(129+130+131)/(126+127+128) Variability [%]	126/(126+127+128)	126/(126+127+128) Count	126/(126+127+128) Variability [%]	127/(126+127+128)	127/(126+127+128) Count	127/(126+127+128) Variability [%]	128/(126+127+128)	128/(126+127+128) Count	128/(126+127+128) Variability [%]	129/(126+127+128)	129/(126+127+128) Count	129/(126+127+128) Variability [%]	130/(126+127+128)	130/(126+127+128) Count	130/(126+127+128) Variability [%]	131/(126+127+128)	131/(126+127+128) Count	131/(126+127+128) Variability [%]	MH+ [Da]	ΔM [ppm]	# Missed Cleavages
	High	tLEFLGHk	A7ZN02	N-Term(TMT6plex); K8(TMT6plex)																						1402.84	-1.20035	0
	High	qLAEQVLTHLDLNGIASk	A7ZN02	N-Term(TMT6plex); K18(TMT6plex)																						2408.39	0.237993	0
	High	hYDEDEEFAER	A7ZN02	N-Term(TMT6plex)																						1668.74	1.25472	0
	High	vLSVFR	A7ZN02	N-Term(TMT6plex)	0.81797	1		0.935716	1		0.984609	1		1.11209	1		0.708941	1		0.831478	1		0.832639	1		949.603	0.133549	0
P0A869	Transaldolase A OS=Escherichia coli O157:H7 GN=talA PE=3 SV=1 - [TALA_ECO57]	1	4	0.293825	9	8.55774	1.0045	9	4.12928	0.907133	9	9.02278	1.09093	9	9.58124	0.297919	8	18.4439	0.275565	9	12.4819	0.307445	9	8.5514	35.6365
	A2	Sequence	Protein Group Accessions	Modifications	(129+130+131)/(126+127+128)	(129+130+131)/(126+127+128) Count	(129+130+131)/(126+127+128) Variability [%]	126/(126+127+128)	126/(126+127+128) Count	126/(126+127+128) Variability [%]	127/(126+127+128)	127/(126+127+128) Count	127/(126+127+128) Variability [%]	128/(126+127+128)	128/(126+127+128) Count	128/(126+127+128) Variability [%]	129/(126+127+128)	129/(126+127+128) Count	129/(126+127+128) Variability [%]	130/(126+127+128)	130/(126+127+128) Count	130/(126+127+128) Variability [%]	131/(126+127+128)	131/(126+127+128) Count	131/(126+127+128) Variability [%]	MH+ [Da]	ΔM [ppm]	# Missed Cleavages
	High	acAEAGVFLISPFVGR	P0A871;P0A869	N-Term(TMT6plex); C2(Methylthio)																						1912	-0.208189	0
	High	aAGLSQYEHLIDDAIAWGk	P0A869	N-Term(TMT6plex); K19(TMT6plex)	0.213944	1		0.968383	1		0.900964	1		1.17355	1					0.187971	1		0.359252	1		2516.35	-0.929923	0
	High	hLVDLYQQQGVEk	P0A869	N-Term(TMT6plex); K13(TMT6plex)	0.299391	2	11.3611	0.995131	2	2.7381	0.976545	2	8.56068	1.03989	2	6.59091	0.282191	2	24.8718	0.316164	2	8.47793	0.278813	2	6.18863	2015.13	-1.02075	0
	High	hYHPQDATTNPSLLLk	P0A869	N-Term(TMT6plex); K16(TMT6plex)	0.296485	4	1.92365	0.997345	4	3.8783	0.908457	4	9.78762	1.09033	4	6.47719	0.297919	4	12.5679	0.273661	4	5.11503	0.301014	4	5.44844	2293.27	0.322285	0
	High	wEHNQDAMAVEk	P0A869	N-Term(TMT6plex); K12(TMT6plex)	0.339511	2	28.4292	1.01455	2	1.47491	0.883684	2	3.8843	1.13258	2	5.5603	0.274777	2	27.1112	0.33118	2	41.3053	0.368909	2	18.6439	1915.97	-1.55953	0
A7ZIF8	Queuine tRNA-ribosyltransferase OS=Escherichia coli O139:H28 (strain E24377A / ETEC) GN=tgt PE=3 SV=1 - [TGT_ECO24]	1	4	0.724267	6	3.62639	0.998941	6	4.61983	1.0132	6	6.83988	1.01431	6	5.63538	0.654392	6	12.0956	0.738875	6	4.81103	0.752674	6	7.73466	42.5662
	A2	Sequence	Protein Group Accessions	Modifications	(129+130+131)/(126+127+128)	(129+130+131)/(126+127+128) Count	(129+130+131)/(126+127+128) Variability [%]	126/(126+127+128)	126/(126+127+128) Count	126/(126+127+128) Variability [%]	127/(126+127+128)	127/(126+127+128) Count	127/(126+127+128) Variability [%]	128/(126+127+128)	128/(126+127+128) Count	128/(126+127+128) Variability [%]	129/(126+127+128)	129/(126+127+128) Count	129/(126+127+128) Variability [%]	130/(126+127+128)	130/(126+127+128) Count	130/(126+127+128) Variability [%]	131/(126+127+128)	131/(126+127+128) Count	131/(126+127+128) Variability [%]	MH+ [Da]	ΔM [ppm]	# Missed Cleavages
	High	iTEQGVHFR	A7ZIF8	N-Term(TMT6plex)	0.894624	1		0.776843	1		1.18178	1		1.07608	1		0.971867	1		0.818375	1		0.875618	1		1315.73	0.847156	0
	High	iLEHVcPQIPADkPR	A7ZIF8	N-Term(TMT6plex); C6(Methylthio); K13(TMT6plex)	0.713008	3	7.25995	1.04289	3	3.59964	0.959953	3	3.19922	0.920292	3	0.451533	0.65237	3	0.917804	0.716627	3	9.63877	0.756741	3	1.4418	2220.24	-0.182733	0
	High	lHGDLHDFMQWk	A7ZIF8	N-Term(TMT6plex); K12(TMT6plex)	0.724267	2	1.22412	0.980133	2	0.0333204	1.0132	2	1.72294	1.01696	2	2.11035	0.648205	2	20.226	0.738875	2	1.8901	0.717952	2	6.20924	1985.05	-0.0260268	0
	High	lNTIHNLR	A7ZIF8	N-Term(TMT6plex)																						1209.73	-0.468701	0
P0AA27	Thioredoxin-1 OS=Escherichia coli O157:H7 GN=trxA PE=1 SV=2 - [THIO_ECO57]	1	4	1.31976	4	4.51566	0.929317	4	4.32031	0.920832	4	4.76498	1.16354	4	8.30304	1.15818	4	15.0935	1.34891	4	4.1449	1.34099	4	3.48549	11.7991
	A2	Sequence	Protein Group Accessions	Modifications	(129+130+131)/(126+127+128)	(129+130+131)/(126+127+128) Count	(129+130+131)/(126+127+128) Variability [%]	126/(126+127+128)	126/(126+127+128) Count	126/(126+127+128) Variability [%]	127/(126+127+128)	127/(126+127+128) Count	127/(126+127+128) Variability [%]	128/(126+127+128)	128/(126+127+128) Count	128/(126+127+128) Variability [%]	129/(126+127+128)	129/(126+127+128) Count	129/(126+127+128) Variability [%]	130/(126+127+128)	130/(126+127+128) Count	130/(126+127+128) Variability [%]	131/(126+127+128)	131/(126+127+128) Count	131/(126+127+128) Variability [%]	MH+ [Da]	ΔM [ppm]	# Missed Cleavages
	High	iIHLTDDSFDTDVLk	P0AA27	N-Term(TMT6plex); K15(TMT6plex)	1.29288	3	2.9248	0.936353	3	2.23675	0.91657	3	1.37572	1.18586	3	5.63863	1.06618	3	5.47903	1.32569	3	3.13817	1.3252	3	3.4591	2190.21	0.450641	0
	High	gIPTLLLFk	P0AA27	N-Term(TMT6plex); K9(TMT6plex)																						1459.97	-0.160478	0
	High	mIAPILDEIADEYQGk	P0AA27	N-Term(TMT6plex); K16(TMT6plex)	2.11889	1		0.759846	1		1.34427	1		0.894884	1		1.91471	1		2.35265	1		1.9222	1		2264.22	-0.748858	0
	High	lNIDQNPGTAPk	P0AA27	N-Term(TMT6plex); K12(TMT6plex)																						1725.99	-0.100823	0
P06612	DNA topoisomerase 1 OS=Escherichia coli (strain K12) GN=topA PE=1 SV=2 - [TOP1_ECOLI]	1	4	0.688166	3	2.13395	1.0134	4	4.90426	0.986921	3	10.9554	1.08818	3	0.193103	0.635738	3	14.1057	0.645014	3	6.94903	0.695973	3	0.551415	97.2883
	A2	Sequence	Protein Group Accessions	Modifications	(129+130+131)/(126+127+128)	(129+130+131)/(126+127+128) Count	(129+130+131)/(126+127+128) Variability [%]	126/(126+127+128)	126/(126+127+128) Count	126/(126+127+128) Variability [%]	127/(126+127+128)	127/(126+127+128) Count	127/(126+127+128) Variability [%]	128/(126+127+128)	128/(126+127+128) Count	128/(126+127+128) Variability [%]	129/(126+127+128)	129/(126+127+128) Count	129/(126+127+128) Variability [%]	130/(126+127+128)	130/(126+127+128) Count	130/(126+127+128) Variability [%]	131/(126+127+128)	131/(126+127+128) Count	131/(126+127+128) Variability [%]	MH+ [Da]	ΔM [ppm]	# Missed Cleavages
	High	eDkPTTSkPGAPFITSTLQQAASTR	P06612	N-Term(TMT6plex); K3(TMT6plex); K8(TMT6plex)	0.609992	1		1.01655	1		0.916826	1		1.0896	1		0.578312	1		0.611283	1		0.598736	1		3319.84	-2.43253	0
	High	eGEAIAWHLR	P06612	N-Term(TMT6plex)	0.698141	1		1.01026	1		1.13509	1		0.824206	1		0.728017	1		0.645014	1		0.695973	1		1410.77	-0.176334	0
	High	aVLDHFFSDFTQQLDk	P06612	N-Term(TMT6plex); K16(TMT6plex)	0.688166	1		0.95151	1		0.986921	1		1.08818	1		0.635738	1		0.675928	1		0.698566	1		2369.25	-0.391978	0
	High	lHVcGNNPTcDGYEIEEGEFR	P06612	N-Term(TMT6plex); C4(Methylthio); C10(Methylthio)				2.70044	1																	2703.15	0.082472	0
A7ZVL9	Mannonate dehydratase OS=Escherichia coli O139:H28 (strain E24377A / ETEC) GN=uxuA PE=3 SV=1 - [UXUA_ECO24]	7	4	2.61982	3	0.996128	1.08274	3	2.87753	0.927051	3	3.39038	1.01501	3	0.20337	2.44064	3	9.75662	2.60323	3	6.13597	2.51712	3	2.48917	44.7956
	A2	Sequence	Protein Group Accessions	Modifications	(129+130+131)/(126+127+128)	(129+130+131)/(126+127+128) Count	(129+130+131)/(126+127+128) Variability [%]	126/(126+127+128)	126/(126+127+128) Count	126/(126+127+128) Variability [%]	127/(126+127+128)	127/(126+127+128) Count	127/(126+127+128) Variability [%]	128/(126+127+128)	128/(126+127+128) Count	128/(126+127+128) Variability [%]	129/(126+127+128)	129/(126+127+128) Count	129/(126+127+128) Variability [%]	130/(126+127+128)	130/(126+127+128) Count	130/(126+127+128) Variability [%]	131/(126+127+128)	131/(126+127+128) Count	131/(126+127+128) Variability [%]	MH+ [Da]	ΔM [ppm]	# Missed Cleavages
	High	rPGAEADYTEEEIAQAAER	A7ZVL9	N-Term(TMT6plex)																						2335.14	0.180577	0
	High	tHTGNYEQWIANYQQTLR	A7ZVL9	N-Term(TMT6plex)	2.30909	2	19.9076	1.16401	2	13.6704	1.01622	2	13.6793	0.711028	2	56.9196	2.27503	2	10.4456	2.4459	2	15.4639	2.08039	2	31.4818	2452.22	-0.147717	0
	High	hLELYk	A7ZVL9	N-Term(TMT6plex); K6(TMT6plex)	2.61982	1		1.08274	1		0.906098	1		1.01501	1		2.60624	1		2.60323	1		2.51712	1		1260.77	-0.633073	0
	High	qAGATGVVTALHHIPNGEVWSVEEILk	A7ZVL9	N-Term(TMT6plex); K27(TMT6plex)																						3313.82	-3.48136	0
P75691	Uncharacterized zinc-type alcohol dehydrogenase-like protein YahK OS=Escherichia coli (strain K12) GN=yahK PE=1 SV=1 - [YAHK_ECOLI]	1	4	0.542903	3	7.5901	0.97988	3	9.28994	1.05589	3	3.13757	1.05858	3	12.0857	0.432062	3	24.9893	0.510267	3	25.0886	0.602822	3	9.12857	37.9539
	A2	Sequence	Protein Group Accessions	Modifications	(129+130+131)/(126+127+128)	(129+130+131)/(126+127+128) Count	(129+130+131)/(126+127+128) Variability [%]	126/(126+127+128)	126/(126+127+128) Count	126/(126+127+128) Variability [%]	127/(126+127+128)	127/(126+127+128) Count	127/(126+127+128) Variability [%]	128/(126+127+128)	128/(126+127+128) Count	128/(126+127+128) Variability [%]	129/(126+127+128)	129/(126+127+128) Count	129/(126+127+128) Variability [%]	130/(126+127+128)	130/(126+127+128) Count	130/(126+127+128) Variability [%]	131/(126+127+128)	131/(126+127+128) Count	131/(126+127+128) Variability [%]	MH+ [Da]	ΔM [ppm]	# Missed Cleavages
	High	lAHAMGAHVVAFTTSEAk	P75691	N-Term(TMT6plex); K18(TMT6plex)	0.520321	2	6.30517	0.896431	2	13.2542	1.06712	2	1.5685	1.05202	2	13.0177	0.372409	2	49.295	0.469473	2	12.4007	0.621629	2	4.55718	2299.26	-1.66561	0
	High	vGVVGIGGLGHMGIk	P75691	N-Term(TMT6plex); K15(TMT6plex)																						1852.12	0.125049	0
	High	yAPGDLVGVGcIVDSck	P75691	N-Term(TMT6plex); C11(Methylthio); C16(Methylthio); K17(TMT6plex)	0.571379	1		1.0431	1		0.913396	1		1.05858	1		0.432062	1		0.718536	1		0.491016	1		2246.11	-0.696327	0
	High	iEIAYcGVcHSDLHQVR	P75691	N-Term(TMT6plex); C6(Methylthio); C9(Methylthio)																						2264.06	-0.996732	0
A7ZII0	UPF0234 protein YajQ OS=Escherichia coli O139:H28 (strain E24377A / ETEC) GN=yajQ PE=3 SV=1 - [YAJQ_ECO24]	3	4	1.86734	4	9.38181	0.991772	4	11.0437	1.03909	4	15.0442	0.999435	4	7.83011	1.6671	4	11.238	1.91145	4	7.14327	1.85661	4	12.6687	18.3326
	A2	Sequence	Protein Group Accessions	Modifications	(129+130+131)/(126+127+128)	(129+130+131)/(126+127+128) Count	(129+130+131)/(126+127+128) Variability [%]	126/(126+127+128)	126/(126+127+128) Count	126/(126+127+128) Variability [%]	127/(126+127+128)	127/(126+127+128) Count	127/(126+127+128) Variability [%]	128/(126+127+128)	128/(126+127+128) Count	128/(126+127+128) Variability [%]	129/(126+127+128)	129/(126+127+128) Count	129/(126+127+128) Variability [%]	130/(126+127+128)	130/(126+127+128) Count	130/(126+127+128) Variability [%]	131/(126+127+128)	131/(126+127+128) Count	131/(126+127+128) Variability [%]	MH+ [Da]	ΔM [ppm]	# Missed Cleavages
	High	gIEGSSLDVPENIVHSGk	A7ZII0	N-Term(TMT6plex); K18(TMT6plex)	1.86734	2	1.96723	1.03787	2	11.0437	0.910464	2	30.3652	1.03457	2	18.4035	1.6671	2	9.0923	1.91145	2	2.23273	1.85661	2	2.11247	2296.25	-0.561366	0
	High	tWFVEAk	A7ZII0	N-Term(TMT6plex); K7(TMT6plex)																						1338.78	0.667288	0
	High	gGDLGQPFQFk	A7ZII0	N-Term(TMT6plex); K11(TMT6plex)	1.58567	1		1.02078	1		0.970626	1		1.01649	1		1.36683	1		1.66523	1		1.56857	1		1651.92	0.633988	0
	High	vQAQIQGDEIR	A7ZII0	N-Term(TMT6plex)	2.09076	1		0.841524	1		1.18767	1		0.982666	1		1.82395	1		2.07309	1		2.17	1		1485.82	-0.259982	0
P58065	Uncharacterized protein YniA OS=Escherichia coli O157:H7 GN=yniA PE=3 SV=1 - [YNIA_ECO57]	2	4	0.985368	4	5.09782	1.04216	4	10.7025	0.905439	4	2.23113	1.02608	4	8.30875	1	4	8.50453	1.00798	4	12.098	0.940073	4	3.85324	32.4542
	A2	Sequence	Protein Group Accessions	Modifications	(129+130+131)/(126+127+128)	(129+130+131)/(126+127+128) Count	(129+130+131)/(126+127+128) Variability [%]	126/(126+127+128)	126/(126+127+128) Count	126/(126+127+128) Variability [%]	127/(126+127+128)	127/(126+127+128) Count	127/(126+127+128) Variability [%]	128/(126+127+128)	128/(126+127+128) Count	128/(126+127+128) Variability [%]	129/(126+127+128)	129/(126+127+128) Count	129/(126+127+128) Variability [%]	130/(126+127+128)	130/(126+127+128) Count	130/(126+127+128) Variability [%]	131/(126+127+128)	131/(126+127+128) Count	131/(126+127+128) Variability [%]	MH+ [Da]	ΔM [ppm]	# Missed Cleavages
	High	gIAFGNIDAIVEHIQQR	P58065	N-Term(TMT6plex)	0.946988	1		1.08244	1		0.898395	1		1.02507	1		0.973806	1		0.85825	1		0.968116	1		2110.16	-0.204168	0
	High	lFGGQHLVIAQQSLDR	P58065	N-Term(TMT6plex)	1.03323	2	2.73413	0.969776	2	5.05179	0.964557	2	12.732	1.08512	2	8.16265	1.07353	2	6.59068	1.09335	2	0.182472	0.901738	2	2.82753	2011.13	-0.0338484	0
	High	nELPGGEVHAAWHLR	P58065	N-Term(TMT6plex)	0.957207	1		1.1972	1		0.912539	1		0.85471	1		0.915784	1		0.930412	1		0.961528	1		1915.01	0.456275	0
	High	yAGHDFFVk	P58065	N-Term(TMT6plex); K9(TMT6plex)																						1541.85	0.681661	0
P00509	Aspartate aminotransferase OS=Escherichia coli (strain K12) GN=aspC PE=1 SV=1 - [AAT_ECOLI]	1	3	1.9327	2	3.25572	1.00298	2	8.98238	1.11841	2	7.10978	0.837805	2	26.4889	2.03349	2	3.86865	1.99014	2	4.78972	1.72323	2	1.14969	43.546
	A2	Sequence	Protein Group Accessions	Modifications	(129+130+131)/(126+127+128)	(129+130+131)/(126+127+128) Count	(129+130+131)/(126+127+128) Variability [%]	126/(126+127+128)	126/(126+127+128) Count	126/(126+127+128) Variability [%]	127/(126+127+128)	127/(126+127+128) Count	127/(126+127+128) Variability [%]	128/(126+127+128)	128/(126+127+128) Count	128/(126+127+128) Variability [%]	129/(126+127+128)	129/(126+127+128) Count	129/(126+127+128) Variability [%]	130/(126+127+128)	130/(126+127+128) Count	130/(126+127+128) Variability [%]	131/(126+127+128)	131/(126+127+128) Count	131/(126+127+128) Variability [%]	MH+ [Da]	ΔM [ppm]	# Missed Cleavages
	High	cTQELLFGk	P00509	N-Term(TMT6plex); C1(Methylthio); K9(TMT6plex)	1.89073	1		0.944133	1		1.0661	1		0.998676	1		1.98114	1		1.9269	1		1.70992	1		1542.84	0.214727	0
	High	aFAAMHk	P00509	N-Term(TMT6plex); K7(TMT6plex)																						1233.72	-0.318877	0
	High	nYLGIDGIPEFGR	P00509	N-Term(TMT6plex)	1.9756	1		1.06549	1		1.17328	1		0.702848	1		2.08723	1		2.05544	1		1.73664	1		1679.89	-0.404972	0
P0A992	Fructose-bisphosphate aldolase class 1 OS=Escherichia coli O6:H1 (strain CFT073 / ATCC 700928 / UPEC) GN=fbaB PE=3 SV=2 - [ALF1_ECOL6]	1	3				0.824158	1		0.980485	1		1.26563	1											38.0852
	A2	Sequence	Protein Group Accessions	Modifications	(129+130+131)/(126+127+128)	(129+130+131)/(126+127+128) Count	(129+130+131)/(126+127+128) Variability [%]	126/(126+127+128)	126/(126+127+128) Count	126/(126+127+128) Variability [%]	127/(126+127+128)	127/(126+127+128) Count	127/(126+127+128) Variability [%]	128/(126+127+128)	128/(126+127+128) Count	128/(126+127+128) Variability [%]	129/(126+127+128)	129/(126+127+128) Count	129/(126+127+128) Variability [%]	130/(126+127+128)	130/(126+127+128) Count	130/(126+127+128) Variability [%]	131/(126+127+128)	131/(126+127+128) Count	131/(126+127+128) Variability [%]	MH+ [Da]	ΔM [ppm]	# Missed Cleavages
	High	dADNLLQHR	P0A992	N-Term(TMT6plex)																						1310.7	-0.110782	0
	High	cMTIPSDQLYLPGHDYVDR	P0A992	N-Term(TMT6plex); C1(Methylthio)				0.824158	1		0.980485	1		1.26563	1											2498.17	-2.43091	0
	High	iPFLVk	P0A992	N-Term(TMT6plex); K6(TMT6plex)																						1174.8	-0.407955	0
	High	tDIAQLLGk	P0A992	N-Term(TMT6plex); K9(TMT6plex)																						1416.89	3.39721	0
A7ZIM8	Adenine phosphoribosyltransferase OS=Escherichia coli O139:H28 (strain E24377A / ETEC) GN=apt PE=3 SV=1 - [APT_ECO24]	2	3	2.4868	1		1.21039	1		0.888283	1		0.867593	1		2.81556	1		2.39958	1		2.24686	1		19.8467
	A2	Sequence	Protein Group Accessions	Modifications	(129+130+131)/(126+127+128)	(129+130+131)/(126+127+128) Count	(129+130+131)/(126+127+128) Variability [%]	126/(126+127+128)	126/(126+127+128) Count	126/(126+127+128) Variability [%]	127/(126+127+128)	127/(126+127+128) Count	127/(126+127+128) Variability [%]	128/(126+127+128)	128/(126+127+128) Count	128/(126+127+128) Variability [%]	129/(126+127+128)	129/(126+127+128) Count	129/(126+127+128) Variability [%]	130/(126+127+128)	130/(126+127+128) Count	130/(126+127+128) Variability [%]	131/(126+127+128)	131/(126+127+128) Count	131/(126+127+128) Variability [%]	MH+ [Da]	ΔM [ppm]	# Missed Cleavages
	High	vLVVDDLLATGGTIEATVk	A7ZIM8	N-Term(TMT6plex); K19(TMT6plex)	2.4868	1		1.21039	1		0.888283	1		0.867593	1		2.81556	1		2.39958	1		2.24686	1		2372.41	-0.123019	0
	High	dVTSLLEDPk	A7ZIM8	N-Term(TMT6plex); K10(TMT6plex)																						1574.91	1.27488	0
	High	sIQDYPkPGILFR	A7ZIM8	N-Term(TMT6plex); K7(TMT6plex)																						1992.17	-0.493826	0
P0A9Q3	Aerobic respiration control protein ArcA OS=Escherichia coli O157:H7 GN=arcA PE=3 SV=1 - [ARCA_ECO57]	1	3	1.51132	2	12.7077	1.04415	2	3.04328	0.848768	2	7.63281	1.1335	2	10.9117	1.46684	2	21.4459	1.54187	2	10.6673	1.4349	2	9.35203	27.2749
	A2	Sequence	Protein Group Accessions	Modifications	(129+130+131)/(126+127+128)	(129+130+131)/(126+127+128) Count	(129+130+131)/(126+127+128) Variability [%]	126/(126+127+128)	126/(126+127+128) Count	126/(126+127+128) Variability [%]	127/(126+127+128)	127/(126+127+128) Count	127/(126+127+128) Variability [%]	128/(126+127+128)	128/(126+127+128) Count	128/(126+127+128) Variability [%]	129/(126+127+128)	129/(126+127+128) Count	129/(126+127+128) Variability [%]	130/(126+127+128)	130/(126+127+128) Count	130/(126+127+128) Variability [%]	131/(126+127+128)	131/(126+127+128) Count	131/(126+127+128) Variability [%]	MH+ [Da]	ΔM [ppm]	# Missed Cleavages
	High	hFESTPDTPEIIATIHGEGYR	P0A9Q3	N-Term(TMT6plex)																						2599.3	-0.0432419	0
	High	aMLHFcENPGk	P0A9Q3	N-Term(TMT6plex); C6(Methylthio); K11(TMT6plex)																						1750.89	2.26372	0
	High	iLGLEIGADDYITkPFNPR	P0A9Q3	N-Term(TMT6plex); K14(TMT6plex)	1.51132	2	12.7077	1.04415	2	3.04328	0.848768	2	7.63281	1.1335	2	10.9117	1.46684	2	21.4459	1.54187	2	10.6673	1.4349	2	9.35203	2590.46	-1.25747	0
A7ZML6	Succinylornithine transaminase OS=Escherichia coli O139:H28 (strain E24377A / ETEC) GN=astC PE=3 SV=1 - [ASTC_ECO24]	8	3	0.460464	5	22.4677	0.939855	5	10.1595	0.999197	5	19.9387	1.05659	5	17.656	0.374716	5	60.6625	0.47667	5	2.78219	0.454017	5	21.3499	43.638
	A2	Sequence	Protein Group Accessions	Modifications	(129+130+131)/(126+127+128)	(129+130+131)/(126+127+128) Count	(129+130+131)/(126+127+128) Variability [%]	126/(126+127+128)	126/(126+127+128) Count	126/(126+127+128) Variability [%]	127/(126+127+128)	127/(126+127+128) Count	127/(126+127+128) Variability [%]	128/(126+127+128)	128/(126+127+128) Count	128/(126+127+128) Variability [%]	129/(126+127+128)	129/(126+127+128) Count	129/(126+127+128) Variability [%]	130/(126+127+128)	130/(126+127+128) Count	130/(126+127+128) Variability [%]	131/(126+127+128)	131/(126+127+128) Count	131/(126+127+128) Variability [%]	MH+ [Da]	ΔM [ppm]	# Missed Cleavages
	High	eYIDFAGGIAVNALGHAHPELR	A7ZML6	N-Term(TMT6plex)	0.528227	3	2.93413	1.00634	3	6.40299	0.953963	3	27.3455	1.05659	3	18.5066	0.551437	3	2.13529	0.485698	3	3.95812	0.479128	3	7.99425	2579.35	-1.06485	0
	High	fAAAcEHFVSR	A7ZML6	N-Term(TMT6plex); C5(Methylthio)	0.396452	1		0.917997	1		1.14153	1		0.938827	1		0.256879	1		0.47667	1		0.387572	1		1512.73	0.270671	0
	High	hDWFVER	A7ZML6	N-Term(TMT6plex)	0.324086	1		0.939855	1		0.999197	1		1.08828	1		0.270038	1		0.32593	1		0.33985	1		1217.63	-0.588201	0
A7ZTU5	ATP synthase gamma chain OS=Escherichia coli O139:H28 (strain E24377A / ETEC) GN=atpG PE=3 SV=1 - [ATPG_ECO24]	2	3	1.38304	6	6.43536	1.02211	6	4.61696	0.975885	6	5.69953	0.909901	6	5.12914	1.31181	6	3.73234	1.37054	6	9.05094	1.31887	6	14.7688	31.5713
	A2	Sequence	Protein Group Accessions	Modifications	(129+130+131)/(126+127+128)	(129+130+131)/(126+127+128) Count	(129+130+131)/(126+127+128) Variability [%]	126/(126+127+128)	126/(126+127+128) Count	126/(126+127+128) Variability [%]	127/(126+127+128)	127/(126+127+128) Count	127/(126+127+128) Variability [%]	128/(126+127+128)	128/(126+127+128) Count	128/(126+127+128) Variability [%]	129/(126+127+128)	129/(126+127+128) Count	129/(126+127+128) Variability [%]	130/(126+127+128)	130/(126+127+128) Count	130/(126+127+128) Variability [%]	131/(126+127+128)	131/(126+127+128) Count	131/(126+127+128) Variability [%]	MH+ [Da]	ΔM [ppm]	# Missed Cleavages
	High	vIGHLAHGNLEYk	A7ZTU5	N-Term(TMT6plex); K13(TMT6plex)	1.40689	4	3.89503	1.06156	4	6.85454	0.959014	4	3.1102	0.909901	4	4.86237	1.28976	4	3.73234	1.37054	4	5.99373	1.44226	4	4.36999	1909.11	-0.246902	0
	High	aLLDTLLR	A7ZTU5	N-Term(TMT6plex)	1.37746	1		1.02555	1		1.06595	1		0.890591	1		1.37196	1		1.45445	1		1.24195	1		1143.73	0.625251	0
	High	gLcGGLNINLFk	A7ZTU5	N-Term(TMT6plex); C3(Methylthio); K12(TMT6plex)	1.16257	1		0.983561	1		0.985711	1		1.04707	1		1.30413	1		1.13601	1		1.04447	1		1752.99	-0.512339	0
P0AE54	Putative peroxiredoxin bcp OS=Escherichia coli O157:H7 GN=bcp PE=3 SV=1 - [BCP_ECO57]	1	3	1.36935	4	0.809006	0.960364	4	1.8086	1.04282	4	1.05906	1.00615	4	3.29185	1.19314	4	2.46258	1.34513	4	5.49959	1.36487	4	7.8553	17.6227
	A2	Sequence	Protein Group Accessions	Modifications	(129+130+131)/(126+127+128)	(129+130+131)/(126+127+128) Count	(129+130+131)/(126+127+128) Variability [%]	126/(126+127+128)	126/(126+127+128) Count	126/(126+127+128) Variability [%]	127/(126+127+128)	127/(126+127+128) Count	127/(126+127+128) Variability [%]	128/(126+127+128)	128/(126+127+128) Count	128/(126+127+128) Variability [%]	129/(126+127+128)	129/(126+127+128) Count	129/(126+127+128) Variability [%]	130/(126+127+128)	130/(126+127+128) Count	130/(126+127+128) Variability [%]	131/(126+127+128)	131/(126+127+128) Count	131/(126+127+128) Variability [%]	MH+ [Da]	ΔM [ppm]	# Missed Cleavages
	High	aGVDVLGISTDkPEk	P0AE54	N-Term(TMT6plex); K12(TMT6plex); K15(TMT6plex)	1.37378	3	0.660347	0.970567	3	3.61808	1.04102	3	1.60493	0.994981	3	6.58905	1.21025	3	0.700805	1.3912	3	5.69942	1.39135	3	5.70346	2216.31	0.570978	0
	High	iEHVFDDFk	P0AE54	N-Term(TMT6plex); K9(TMT6plex)	1.22454	1		0.950268	1		1.04463	1		1.01745	1		1.09284	1		1.2918	1		1.18298	1		1607.88	0.633296	0
	High	vLVYFYPk	P0AE54	N-Term(TMT6plex); K8(TMT6plex)																						1486.91	0.717003	0
P61517	Carbonic anhydrase 2 OS=Escherichia coli (strain K12) GN=can PE=1 SV=1 - [CAN_ECOLI]	1	3	1.59465	4	16.5076	0.969364	4	5.65961	1.09003	4	7.03697	0.918365	4	7.57934	1.68724	4	8.26934	1.54214	4	13.3634	1.55951	4	16.7157	25.0808
	A2	Sequence	Protein Group Accessions	Modifications	(129+130+131)/(126+127+128)	(129+130+131)/(126+127+128) Count	(129+130+131)/(126+127+128) Variability [%]	126/(126+127+128)	126/(126+127+128) Count	126/(126+127+128) Variability [%]	127/(126+127+128)	127/(126+127+128) Count	127/(126+127+128) Variability [%]	128/(126+127+128)	128/(126+127+128) Count	128/(126+127+128) Variability [%]	129/(126+127+128)	129/(126+127+128) Count	129/(126+127+128) Variability [%]	130/(126+127+128)	130/(126+127+128) Count	130/(126+127+128) Variability [%]	131/(126+127+128)	131/(126+127+128) Count	131/(126+127+128) Variability [%]	MH+ [Da]	ΔM [ppm]	# Missed Cleavages
	High	vTIHGWAYGIHDGLLR	P61517	N-Term(TMT6plex)	1.7301	3	8.63652	0.987721	3	11.3464	1.14078	3	0.562193	0.899053	3	6.30815	1.75081	3	10.9993	1.6767	3	1.8036	1.66466	3	13.9219	2037.12	0.767388	0
	High	fLWIGcSDSR	P61517	N-Term(TMT6plex); C6(Methylthio)																						1458.71	-0.477	0
	High	lTGLEPGELFVHR	P61517	N-Term(TMT6plex)	1.46981	1		0.951347	1		1.04153	1		1.0199	1		1.5663	1		1.34052	1		1.46101	1		1696.96	2.82072	0
P0A6F2	Carbamoyl-phosphate synthase small chain OS=Escherichia coli O157:H7 GN=carA PE=3 SV=1 - [CARA_ECO57]	2	3	0.954936	3	58.7419	0.895416	3	1.31545	1.08918	3	2.11761	1.02539	3	1.31445	1.00031	3	78.0825	0.809511	3	9.61047	1.01754	3	53.1088	41.4051
	A2	Sequence	Protein Group Accessions	Modifications	(129+130+131)/(126+127+128)	(129+130+131)/(126+127+128) Count	(129+130+131)/(126+127+128) Variability [%]	126/(126+127+128)	126/(126+127+128) Count	126/(126+127+128) Variability [%]	127/(126+127+128)	127/(126+127+128) Count	127/(126+127+128) Variability [%]	128/(126+127+128)	128/(126+127+128) Count	128/(126+127+128) Variability [%]	129/(126+127+128)	129/(126+127+128) Count	129/(126+127+128) Variability [%]	130/(126+127+128)	130/(126+127+128) Count	130/(126+127+128) Variability [%]	131/(126+127+128)	131/(126+127+128) Count	131/(126+127+128) Variability [%]	MH+ [Da]	ΔM [ppm]	# Missed Cleavages
	High	hNIVAIADIDTR	P0A6F2	N-Term(TMT6plex)	1.452	1		1.01684	1		1.03418	1		0.942013	1		1.68249	1		1.25636	1		1.42418	1		1566.88	-0.598465	0
	High	sALLVLEDGTQFHGR	P0A6F2	N-Term(TMT6plex)																						1872.02	0.381123	0
	High	sLFDGTLQGIHR	P0A6F2	N-Term(TMT6plex)	0.79475	2	27.7354	0.891453	2	0.657706	1.09699	2	1.05871	1.02994	2	0.657203	0.792648	2	35.5501	0.783753	2	4.79695	0.753824	2	46.7689	1572.87	-0.395219	0
P0ACK0	cAMP-activated global transcriptional regulator CRP OS=Escherichia coli O157:H7 GN=crp PE=3 SV=1 - [CRP_ECO57]	1	3																						23.6254
[truncated: 2,193 more rows]
