# Supplementary material for: Antibiotic resistance by high-level intrinsic suppression of a frameshift mutation in an essential gene
Source: Proc Natl Acad Sci U S A. 2020 Jan 28;117(6):3185–91. doi: 10.1073/pnas.1919390117 (PMC7022156; doi:10.1073/pnas.1919390117)
Supplement: Supplementary File [file pnas.1919390117.sd04.xlsx]

## Sheet: Sheet1
Isolate	Mycobacterium tuberculosis str. CTRI-2	Mycobacterium tuberculosis str. 7199-99	Mycobacterium tuberculosis str. Beijing/NITR203	Mycobacterium tuberculosis str. EAI5/NITR206	Mycobacterium tuberculosis str. EAI5	Mycobacterium tuberculosis str. HN-205	Mycobacterium tuberculosis str. HN-321	Mycobacterium tuberculosis str. HN-506	Mycobacterium tuberculosis str. PanR0202	Mycobacterium tuberculosis str. 6548	Mycobacterium tuberculosis str. 410	Mycobacterium tuberculosis str. K	Mycobacterium tuberculosis str. KIT87190	Mycobacterium tuberculosis str. TRS9	Mycobacterium tuberculosis str. ZMC13-264	Mycobacterium tuberculosis str. ZMC13-88	Mycobacterium tuberculosis str. TRS16	Mycobacterium tuberculosis str. TRS17	Mycobacterium tuberculosis str. TRS20	Mycobacterium tuberculosis str. TRS13	Mycobacterium tuberculosis str. TRS21	Mycobacterium tuberculosis str. TRS19	Mycobacterium tuberculosis str. TRS7	Mycobacterium tuberculosis str. TRS5	Mycobacterium tuberculosis str. TRS23	Mycobacterium tuberculosis str. TRS14	Mycobacterium tuberculosis str. TRS12	Mycobacterium tuberculosis str. TRS22	Mycobacterium tuberculosis str. TRS15	Mycobacterium tuberculosis str. TRS18	Mycobacterium tuberculosis str. TRS2	Mycobacterium tuberculosis str. TRS29	Mycobacterium tuberculosis str. TRS6	Mycobacterium tuberculosis str. TRS4	Mycobacterium tuberculosis str. TRS27	Mycobacterium tuberculosis str. TRS24	Mycobacterium tuberculosis str. TRS25	Mycobacterium tuberculosis str. TRS26	Mycobacterium tuberculosis str. TRS28	Mycobacterium tuberculosis str. TRS10	Mycobacterium tuberculosis str. TRS8	Mycobacterium tuberculosis str. TRS11	Mycobacterium tuberculosis str. 1821ADB35	Mycobacterium tuberculosis str. 1821ADB36	Mycobacterium tuberculosis str. 1821ADB37	Mycobacterium tuberculosis str. 1821ADB38	Mycobacterium tuberculosis str. 1821ADB40	Mycobacterium tuberculosis str. 1821ADB41	Mycobacterium tuberculosis str. 1821ADB42
Accession	NC_017524	NC_020089	NC_021054	NC_021194	NC_021740	NZ_AP018034	NZ_AP018035	NZ_AP018036	NZ_CM002022	NZ_CM007645	NZ_CM007646	NZ_CP007803	NZ_CP007809	NZ_CP008702	NZ_CP009100	NZ_CP009101	NZ_CP009172	NZ_CP009173	NZ_CP009174	NZ_CP009175	NZ_CP009176	NZ_CP009177	NZ_CP009178	NZ_CP009179	NZ_CP009180	NZ_CP009181	NZ_CP009182	NZ_CP009183	NZ_CP009184	NZ_CP009185	NZ_CP009186	NZ_CP009187	NZ_CP009188	NZ_CP009189	NZ_CP009190	NZ_CP009191	NZ_CP009192	NZ_CP009193	NZ_CP009194	NZ_CP009195	NZ_CP009196	NZ_CP009197	NZ_CP009198	NZ_CP009199	NZ_CP009200	NZ_CP009201	NZ_CP009202	NZ_CP009203	NZ_CP009204
Reference DOI	10.1371/journal.pone.0056577	10.1371/journal.pmed.1001387	10.1128/genomeA.00186-13	10.1128/genomeA.00186-13	10.1128/genomeA.00154-14	10.1128/genomeA.00510-17	10.1128/genomeA.00510-17	10.1128/genomeA.00510-17	10.1128/JCM.01122-13	10.1016/j.tube.2016.12.007	10.1016/j.tube.2016.12.007	10.1186/s40793-015-0071-4	10.1128/genomeA.01103-14	10.1093/jac/dkw168	10.1128/genomeA.00910-14	10.1128/genomeA.00910-14	10.1093/jac/dkw168	10.1093/jac/dkw168	10.1093/jac/dkw168	10.1093/jac/dkw168	10.1093/jac/dkw168	10.1093/jac/dkw168	10.1093/jac/dkw168	10.1093/jac/dkw168	10.1093/jac/dkw168	10.1093/jac/dkw168	10.1093/jac/dkw168	10.1093/jac/dkw168	10.1093/jac/dkw168	10.1093/jac/dkw168	10.1093/jac/dkw168	10.1093/jac/dkw168	10.1093/jac/dkw168	10.1093/jac/dkw168	10.1093/jac/dkw168	10.1093/jac/dkw168	10.1093/jac/dkw168	10.1093/jac/dkw168	10.1093/jac/dkw168	10.1093/jac/dkw168	10.1093/jac/dkw168	10.1093/jac/dkw168	10.1093/jac/dkw168	10.1093/jac/dkw168	10.1093/jac/dkw168	10.1093/jac/dkw168	10.1093/jac/dkw168	10.1093/jac/dkw168	10.1093/jac/dkw168
Comment	Clinical isolate	Clinical isolate	Clinical isolate	Clinical isolate	Clinical isolate	Clinical isolate	Clinical isolate	Clinical isolate	Clinical isolate	Clinical isolate	Clinical isolate	Clinical isolate	Clinical isolate	Clinical isolate	Clinical isolate	Clinical isolate	Clinical isolate	Clinical isolate	Clinical isolate	Clinical isolate	Clinical isolate	Clinical isolate	Clinical isolate	Clinical isolate	Clinical isolate	Clinical isolate	Clinical isolate	Clinical isolate	Clinical isolate	Clinical isolate	Clinical isolate	Clinical isolate	Clinical isolate	Clinical isolate	Clinical isolate	Clinical isolate	Clinical isolate	Clinical isolate	Clinical isolate	Clinical isolate	Clinical isolate	Clinical isolate	Clinical isolate	Clinical isolate	Clinical isolate	Clinical isolate	Clinical isolate	Clinical isolate	Clinical isolate
Number of frameshifted genes	63	58	171	213	72	70	69	69	68	57	62	76	101	57	98	95	57	57	58	57	59	56	54	53	56	56	57	59	53	56	56	54	55	59	59	54	56	57	58	53	58	56	59	59	54	57	58	58	56
Gene products	(R)-hydratase	(R)-hydratase	(R)-hydratase	(R)-hydratase	(R)-hydratase	(R)-hydratase	(R)-hydratase	(R)-hydratase	(R)-hydratase	(R)-hydratase	(R)-hydratase	(R)-hydratase	(R)-hydratase	(R)-hydratase	(R)-hydratase	(R)-hydratase	(R)-hydratase	(R)-hydratase	(R)-hydratase	(R)-hydratase	(R)-hydratase	(R)-hydratase	(R)-hydratase	(R)-hydratase	(R)-hydratase	(R)-hydratase	(R)-hydratase	(R)-hydratase	(R)-hydratase	(R)-hydratase	(R)-hydratase	(R)-hydratase	(R)-hydratase	(R)-hydratase	(R)-hydratase	(R)-hydratase	(R)-hydratase	(R)-hydratase	(R)-hydratase	(R)-hydratase	(R)-hydratase	(R)-hydratase	(R)-hydratase	(R)-hydratase	(R)-hydratase	(R)-hydratase	(R)-hydratase	(R)-hydratase	(R)-hydratase
	4-(cytidine 5'-diphospho)-2-C-methyl-D-erythritol kinase	adenylate/guanylate cyclase domain-containing protein	2-succinyl-5-enolpyruvyl-6-hydroxy-3- cyclohexene-1-carboxylic-acid synthase	2-polyprenylphenol hydroxylase	ABC-F family ATP-binding cassette domain-containing protein	adenylate/guanylate cyclase domain-containing protein	ABC transporter ATP-binding protein	1,4-beta-glucanase	23S rRNA (adenine(2503)-C(2))-methyltransferase RlmN	16S rRNA (guanine(527)-N(7))-methyltransferase RsmG	16S rRNA (guanine(527)-N(7))-methyltransferase RsmG	adenylate/guanylate cyclase domain-containing protein	30S ribosomal protein S17	23S rRNA (adenine(2503)-C(2))-methyltransferase RlmN	23S rRNA (adenine(2503)-C(2))-methyltransferase RlmN	23S rRNA (adenine(2503)-C(2))-methyltransferase RlmN	23S rRNA (adenine(2503)-C(2))-methyltransferase RlmN	23S rRNA (adenine(2503)-C(2))-methyltransferase RlmN	23S rRNA (adenine(2503)-C(2))-methyltransferase RlmN	23S rRNA (adenine(2503)-C(2))-methyltransferase RlmN	23S rRNA (adenine(2503)-C(2))-methyltransferase RlmN	23S rRNA (adenine(2503)-C(2))-methyltransferase RlmN	23S rRNA (adenine(2503)-C(2))-methyltransferase RlmN	23S rRNA (adenine(2503)-C(2))-methyltransferase RlmN	23S rRNA (adenine(2503)-C(2))-methyltransferase RlmN	23S rRNA (adenine(2503)-C(2))-methyltransferase RlmN	23S rRNA (adenine(2503)-C(2))-methyltransferase RlmN	23S rRNA (adenine(2503)-C(2))-methyltransferase RlmN	23S rRNA (adenine(2503)-C(2))-methyltransferase RlmN	23S rRNA (adenine(2503)-C(2))-methyltransferase RlmN	23S rRNA (adenine(2503)-C(2))-methyltransferase RlmN	23S rRNA (adenine(2503)-C(2))-methyltransferase RlmN	23S rRNA (adenine(2503)-C(2))-methyltransferase RlmN	23S rRNA (adenine(2503)-C(2))-methyltransferase RlmN	23S rRNA (adenine(2503)-C(2))-methyltransferase RlmN	23S rRNA (adenine(2503)-C(2))-methyltransferase RlmN	23S rRNA (adenine(2503)-C(2))-methyltransferase RlmN	23S rRNA (adenine(2503)-C(2))-methyltransferase RlmN	23S rRNA (adenine(2503)-C(2))-methyltransferase RlmN	23S rRNA (adenine(2503)-C(2))-methyltransferase RlmN	23S rRNA (adenine(2503)-C(2))-methyltransferase RlmN	23S rRNA (adenine(2503)-C(2))-methyltransferase RlmN	23S rRNA (adenine(2503)-C(2))-methyltransferase RlmN	23S rRNA (adenine(2503)-C(2))-methyltransferase RlmN	23S rRNA (adenine(2503)-C(2))-methyltransferase RlmN	23S rRNA (adenine(2503)-C(2))-methyltransferase RlmN	23S rRNA (adenine(2503)-C(2))-methyltransferase RlmN	23S rRNA (adenine(2503)-C(2))-methyltransferase RlmN	23S rRNA (adenine(2503)-C(2))-methyltransferase RlmN
	acyl-CoA synthetase	ATP-binding protein	3-alpha,7-alpha, 12-alpha-trihydroxy-5-beta-cholest-24-enoyl-CoA hydratase	23S rRNA (adenine(2503)-C(2))-methyltransferase RlmN	adenylate/guanylate cyclase domain-containing protein	alpha/beta hydrolase	adenylate/guanylate cyclase domain-containing protein	acyl-CoA carboxylase subunit beta	acyl-CoA dehydrogenase	2-isopropylmalate synthase	2-isopropylmalate synthase	alpha/beta hydrolase	A/G-specific adenine glycosylase	50S ribosomal protein L32	acetyl-CoA C-acetyltransferase	2Fe-2S iron-sulfur cluster binding domain-containing protein	50S ribosomal protein L32	50S ribosomal protein L32	50S ribosomal protein L32	ABC-F family ATP-binding cassette domain-containing protein	50S ribosomal protein L32	50S ribosomal protein L32	50S ribosomal protein L32	ABC-F family ATP-binding cassette domain-containing protein	ABC-F family ATP-binding cassette domain-containing protein	ABC-F family ATP-binding cassette domain-containing protein	50S ribosomal protein L32	50S ribosomal protein L32	ABC-F family ATP-binding cassette domain-containing protein	ABC-F family ATP-binding cassette domain-containing protein	50S ribosomal protein L32	50S ribosomal protein L32	50S ribosomal protein L32	50S ribosomal protein L32	50S ribosomal protein L32	ABC-F family ATP-binding cassette domain-containing protein	50S ribosomal protein L32	50S ribosomal protein L32	ABC-F family ATP-binding cassette domain-containing protein	ABC-F family ATP-binding cassette domain-containing protein	50S ribosomal protein L32	50S ribosomal protein L32	50S ribosomal protein L32	50S ribosomal protein L32	50S ribosomal protein L32	50S ribosomal protein L32	ABC-F family ATP-binding cassette domain-containing protein	50S ribosomal protein L32	50S ribosomal protein L32
	adenylate/guanylate cyclase domain-containing protein	carboxylesterase/lipase family protein	4Fe-4S dicluster domain-containing protein	3-alpha,7-alpha, 12-alpha-trihydroxy-5-beta-cholest-24-enoyl-CoA hydratase	ATP-binding protein	alpha/beta hydrolase	alpha/beta hydrolase	adenylate/guanylate cyclase domain-containing protein	adenylate/guanylate cyclase domain-containing protein	50S ribosomal protein L32	50S ribosomal protein L32	alpha/beta hydrolase	adenylate/guanylate cyclase domain-containing protein	ABC-F family ATP-binding cassette domain-containing protein	acetyl-CoA C-acetyltransferase	acetyl-CoA C-acetyltransferase	ABC-F family ATP-binding cassette domain-containing protein	ABC-F family ATP-binding cassette domain-containing protein	ABC-F family ATP-binding cassette domain-containing protein	adenylate/guanylate cyclase domain-containing protein	ABC-F family ATP-binding cassette domain-containing protein	ABC-F family ATP-binding cassette domain-containing protein	ABC-F family ATP-binding cassette domain-containing protein	adenylate/guanylate cyclase domain-containing protein	adenylate/guanylate cyclase domain-containing protein	adenylate/guanylate cyclase domain-containing protein	ABC-F family ATP-binding cassette domain-containing protein	ABC-F family ATP-binding cassette domain-containing protein	adenylate/guanylate cyclase domain-containing protein	adenylate/guanylate cyclase domain-containing protein	ABC-F family ATP-binding cassette domain-containing protein	ABC-F family ATP-binding cassette domain-containing protein	ABC-F family ATP-binding cassette domain-containing protein	ABC-F family ATP-binding cassette domain-containing protein	ABC-F family ATP-binding cassette domain-containing protein	adenylate/guanylate cyclase domain-containing protein	ABC-F family ATP-binding cassette domain-containing protein	ABC-F family ATP-binding cassette domain-containing protein	adenylate/guanylate cyclase domain-containing protein	adenylate/guanylate cyclase domain-containing protein	ABC-F family ATP-binding cassette domain-containing protein	ABC-F family ATP-binding cassette domain-containing protein	ABC-F family ATP-binding cassette domain-containing protein	ABC-F family ATP-binding cassette domain-containing protein	adenylate/guanylate cyclase domain-containing protein	ABC-F family ATP-binding cassette domain-containing protein	adenylate/guanylate cyclase domain-containing protein	ABC-F family ATP-binding cassette domain-containing protein	ABC-F family ATP-binding cassette domain-containing protein
	arylsulfatase	cell filamentation protein Fic	AAA family ATPase	30S ribosomal protein S11	carboxylesterase/lipase family protein	ATP-binding protein	alpha/beta hydrolase	alpha/beta hydrolase	AMP-binding protein	adenylate/guanylate cyclase domain-containing protein	adenylate/guanylate cyclase domain-containing protein	ATP-binding protein	alpha/beta hydrolase	adenylate/guanylate cyclase domain-containing protein	adenylate/guanylate cyclase domain-containing protein	acetyl-CoA C-acetyltransferase	adenylate/guanylate cyclase domain-containing protein	adenylate/guanylate cyclase domain-containing protein	adenylate/guanylate cyclase domain-containing protein	apolipoprotein N-acyltransferase	adenylate/guanylate cyclase domain-containing protein	adenylate/guanylate cyclase domain-containing protein	adenylate/guanylate cyclase domain-containing protein	apolipoprotein N-acyltransferase	apolipoprotein N-acyltransferase	apolipoprotein N-acyltransferase	adenylate/guanylate cyclase domain-containing protein	adenylate/guanylate cyclase domain-containing protein	apolipoprotein N-acyltransferase	apolipoprotein N-acyltransferase	adenylate/guanylate cyclase domain-containing protein	adenylate/guanylate cyclase domain-containing protein	adenylate/guanylate cyclase domain-containing protein	adenylate/guanylate cyclase domain-containing protein	adenylate/guanylate cyclase domain-containing protein	apolipoprotein N-acyltransferase	adenylate/guanylate cyclase domain-containing protein	adenylate/guanylate cyclase domain-containing protein	apolipoprotein N-acyltransferase	apolipoprotein N-acyltransferase	adenylate/guanylate cyclase domain-containing protein	adenylate/guanylate cyclase domain-containing protein	adenylate/guanylate cyclase domain-containing protein	adenylate/guanylate cyclase domain-containing protein	apolipoprotein N-acyltransferase	adenylate/guanylate cyclase domain-containing protein	apolipoprotein N-acyltransferase	adenylate/guanylate cyclase domain-containing protein	adenylate/guanylate cyclase domain-containing protein
	ATP-binding protein	cutinase family protein	AAA family ATPase	4-hydroxy-2-oxovalerate aldolase	cell filamentation protein Fic	beta-lactamase family protein	ATP-binding protein	alpha/beta hydrolase	aromatic ring-hydroxylating dioxygenase subunit alpha	arylsulfatase AtsA	arylsulfatase AtsA	carboxylesterase/lipase family protein	alpha/beta hydrolase	apolipoprotein N-acyltransferase	alpha/beta hydrolase	acetyl/propionyl-CoA carboxylase subunit alpha	apolipoprotein N-acyltransferase	apolipoprotein N-acyltransferase	apolipoprotein N-acyltransferase	ATP-binding protein	apolipoprotein N-acyltransferase	apolipoprotein N-acyltransferase	apolipoprotein N-acyltransferase	ATP-binding protein	ATP-binding protein	ATP-binding protein	apolipoprotein N-acyltransferase	apolipoprotein N-acyltransferase	ATP-binding protein	ATP-binding protein	apolipoprotein N-acyltransferase	apolipoprotein N-acyltransferase	apolipoprotein N-acyltransferase	apolipoprotein N-acyltransferase	apolipoprotein N-acyltransferase	ATP-binding protein	apolipoprotein N-acyltransferase	apolipoprotein N-acyltransferase	ATP-binding protein	ATP-binding protein	apolipoprotein N-acyltransferase	apolipoprotein N-acyltransferase	apolipoprotein N-acyltransferase	apolipoprotein N-acyltransferase	ATP-binding protein	apolipoprotein N-acyltransferase	ATP-binding protein	apolipoprotein N-acyltransferase	apolipoprotein N-acyltransferase
	carboxylesterase/lipase family protein	cytochrome P450	acetolactate synthase large subunit	5-oxoprolinase	cobalt-precorrin-6A reductase	beta-lactamase family protein	carboxylesterase/lipase family protein	ATP-binding protein	ATP-binding protein	ATP-binding protein	ATP-binding protein	cation-transporting P-type ATPase	aminoacyl-tRNA hydrolase	ATP-binding protein	alpha/beta hydrolase	acyl-CoA carboxylase subunit beta	ATP-binding protein	ATP-binding protein	ATP-binding protein	carboxylesterase/lipase family protein	ATP-binding protein	ATP-binding protein	ATP-binding protein	carboxylesterase/lipase family protein	carboxylesterase/lipase family protein	carboxylesterase/lipase family protein	ATP-binding protein	ATP-binding protein	carboxylesterase/lipase family protein	carboxylesterase/lipase family protein	ATP-binding protein	ATP-binding protein	ATP-binding protein	ATP-binding protein	ATP-binding protein	carboxylesterase/lipase family protein	ATP-binding protein	ATP-binding protein	carboxylesterase/lipase family protein	carboxylesterase/lipase family protein	ATP-binding protein	ATP-binding protein	ATP-binding protein	ATP-binding protein	carboxylesterase/lipase family protein	ATP-binding protein	carboxylesterase/lipase family protein	ATP-binding protein	ATP-binding protein
	cell filamentation protein Fic	dehydratase	acetyl-CoA C-acetyltransferase	ABC transporter ATP-binding protein	cold-shock protein	carboxylesterase/lipase family protein	cation-transporting P-type ATPase	beta-lactamase family protein	beta-glucosidase	carboxylesterase/lipase family protein	carboxylesterase/lipase family protein	cell filamentation protein Fic	ATP-binding protein	carboxylesterase/lipase family protein	aminodeoxychorismate lyase	adenylate/guanylate cyclase domain-containing protein	carboxylesterase/lipase family protein	carboxylesterase/lipase family protein	carboxylesterase/lipase family protein	cell filamentation protein Fic	carboxylesterase/lipase family protein	carboxylesterase/lipase family protein	carboxylesterase/lipase family protein	cell filamentation protein Fic	cell filamentation protein Fic	cell filamentation protein Fic	carboxylesterase/lipase family protein	carboxylesterase/lipase family protein	cell filamentation protein Fic	cell filamentation protein Fic	carboxylesterase/lipase family protein	carboxylesterase/lipase family protein	carboxylesterase/lipase family protein	carboxylesterase/lipase family protein	carboxylesterase/lipase family protein	cell filamentation protein Fic	carboxylesterase/lipase family protein	carboxylesterase/lipase family protein	cell filamentation protein Fic	cell filamentation protein Fic	carboxylesterase/lipase family protein	carboxylesterase/lipase family protein	carboxylesterase/lipase family protein	carboxylesterase/lipase family protein	cell filamentation protein Fic	carboxylesterase/lipase family protein	cell filamentation protein Fic	carboxylesterase/lipase family protein	carboxylesterase/lipase family protein
	class I SAM-dependent methyltransferase	DUF222 domain-containing protein	adenylate/guanylate cyclase domain-containing protein	ABC transporter substrate-binding protein	DUF2029 domain-containing protein	cation-transporting P-type ATPase	cell filamentation protein Fic	carboxylesterase/lipase family protein	carboxylesterase/lipase family protein	cell filamentation protein Fic	cell filamentation protein Fic	cobyrinate a,c-diamide synthase	carboxylesterase/lipase family protein	cell filamentation protein Fic	antitermination protein NusB	alpha/beta hydrolase	cell filamentation protein Fic	cell filamentation protein Fic	cell filamentation protein Fic	cutinase family protein	cell filamentation protein Fic	cell filamentation protein Fic	cell filamentation protein Fic	cutinase family protein	cutinase family protein	cutinase family protein	cell filamentation protein Fic	cell filamentation protein Fic	cutinase family protein	cutinase family protein	cell filamentation protein Fic	cell filamentation protein Fic	cell filamentation protein Fic	cell filamentation protein Fic	cell filamentation protein Fic	cutinase family protein	cell filamentation protein Fic	cell filamentation protein Fic	cutinase family protein	cutinase family protein	cell filamentation protein Fic	cell filamentation protein Fic	cell filamentation protein Fic	cell filamentation protein Fic	cutinase family protein	cell filamentation protein Fic	cutinase family protein	cell filamentation protein Fic	cell filamentation protein Fic
	cupin domain-containing protein	DUF2652 domain-containing protein	adenylate/guanylate cyclase domain-containing protein	ABC-F family ATP-binding cassette domain-containing protein	DUF222 domain-containing protein	cell filamentation protein Fic	choline/carnitine O-acyltransferase	cation-transporting P-type ATPase	cell filamentation protein Fic	cutinase family protein	cutinase family protein	cutinase family protein	cation-transporting P-type ATPase	cutinase family protein	ATP-binding protein	alpha/beta hydrolase	cutinase family protein	cutinase family protein	cutinase family protein	DUF222 domain-containing protein	cutinase family protein	cutinase family protein	cutinase family protein	DUF222 domain-containing protein	DUF222 domain-containing protein	DUF222 domain-containing protein	cutinase family protein	cutinase family protein	DUF222 domain-containing protein	DUF222 domain-containing protein	cutinase family protein	cutinase family protein	cutinase family protein	cutinase family protein	cutinase family protein	DUF222 domain-containing protein	cutinase family protein	cutinase family protein	DUF222 domain-containing protein	DUF222 domain-containing protein	cutinase family protein	cutinase family protein	cutinase family protein	cutinase family protein	DUF222 domain-containing protein	cutinase family protein	DUF222 domain-containing protein	cutinase family protein	cutinase family protein
	cutinase family protein	DUF3000 domain-containing protein	alpha-mannosidase	acetyl-CoA C-acetyltransferase	DUF3000 domain-containing protein	choline/carnitine O-acyltransferase	cobyrinate a,c-diamide synthase	cell filamentation protein Fic	class I SAM-dependent methyltransferase	cytochrome P450	cytochrome P450	DNA alkylation response protein	cell filamentation protein Fic	DUF222 domain-containing protein	ATPase	antitermination protein NusB	DUF222 domain-containing protein	DUF222 domain-containing protein	DUF222 domain-containing protein	DUF2652 domain-containing protein	DUF222 domain-containing protein	DUF222 domain-containing protein	DUF222 domain-containing protein	DUF2652 domain-containing protein	DUF2652 domain-containing protein	DUF2652 domain-containing protein	DUF2652 domain-containing protein	DUF222 domain-containing protein	DUF2652 domain-containing protein	DUF2652 domain-containing protein	DUF222 domain-containing protein	DUF222 domain-containing protein	DUF222 domain-containing protein	DUF222 domain-containing protein	DUF222 domain-containing protein	DUF2652 domain-containing protein	DUF222 domain-containing protein	DUF222 domain-containing protein	DUF2652 domain-containing protein	DUF2652 domain-containing protein	DUF1298 domain-containing protein	DUF2652 domain-containing protein	DUF222 domain-containing protein	DUF222 domain-containing protein	DUF2652 domain-containing protein	DUF222 domain-containing protein	DUF2652 domain-containing protein	DUF222 domain-containing protein	DUF222 domain-containing protein
	DEAD/DEAH box helicase	DUF4226 domain-containing protein	alpha/beta hydrolase	acetyl/propionyl-CoA carboxylase subunit alpha	DUF4389 domain-containing protein	cobyrinate a,c-diamide synthase	CocE/NonD family hydrolase	cobyrinate a,c-diamide synthase	cutinase family protein	DUF222 domain-containing protein	DUF2652 domain-containing protein	DUF2191 domain-containing protein	cobyrinate a,c-diamide synthase	DUF2652 domain-containing protein	carboxylesterase/lipase family protein	ATP-binding protein	DUF2652 domain-containing protein	DUF2652 domain-containing protein	DUF2652 domain-containing protein	DUF3000 domain-containing protein	DUF2652 domain-containing protein	DUF2652 domain-containing protein	DUF2652 domain-containing protein	DUF3000 domain-containing protein	DUF3000 domain-containing protein	DUF3000 domain-containing protein	DUF3000 domain-containing protein	DUF2652 domain-containing protein	DUF3000 domain-containing protein	DUF3000 domain-containing protein	DUF2652 domain-containing protein	DUF2652 domain-containing protein	DUF2652 domain-containing protein	DUF2652 domain-containing protein	DUF2652 domain-containing protein	DUF3000 domain-containing protein	DUF2652 domain-containing protein	DUF2652 domain-containing protein	DUF3000 domain-containing protein	DUF3000 domain-containing protein	DUF222 domain-containing protein	DUF3000 domain-containing protein	DUF2652 domain-containing protein	DUF2652 domain-containing protein	DUF3000 domain-containing protein	DUF2652 domain-containing protein	DUF3000 domain-containing protein	DUF2652 domain-containing protein	DUF2652 domain-containing protein
	DUF222 domain-containing protein	enoyl-CoA hydratase/isomerase family protein	alpha/beta hydrolase	acyl-CoA carboxylase subunit beta	ECF RNA polymerase sigma factor SigM	cutinase family protein	cutinase family protein	cutinase family protein	DNA polymerase domain-containing protein	DUF2652 domain-containing protein	DUF3000 domain-containing protein	DUF3000 domain-containing protein	cold-shock protein	DUF3000 domain-containing protein	carboxymuconolactone decarboxylase family protein	ATPase	DUF3000 domain-containing protein	DUF3000 domain-containing protein	DUF3000 domain-containing protein	DUF4389 domain-containing protein	DUF3000 domain-containing protein	DUF3000 domain-containing protein	DUF3000 domain-containing protein	DUF4389 domain-containing protein	DUF4389 domain-containing protein	DUF4389 domain-containing protein	DUF4389 domain-containing protein	DUF3000 domain-containing protein	DUF4389 domain-containing protein	DUF4389 domain-containing protein	DUF3000 domain-containing protein	DUF3000 domain-containing protein	DUF3000 domain-containing protein	DUF3000 domain-containing protein	DUF3000 domain-containing protein	DUF4389 domain-containing protein	DUF3000 domain-containing protein	DUF3000 domain-containing protein	DUF4389 domain-containing protein	DUF4389 domain-containing protein	DUF2652 domain-containing protein	DUF4389 domain-containing protein	DUF3000 domain-containing protein	DUF3000 domain-containing protein	DUF4389 domain-containing protein	DUF3000 domain-containing protein	DUF4389 domain-containing protein	DUF3000 domain-containing protein	DUF3000 domain-containing protein
	DUF3000 domain-containing protein	glycosyltransferase family 1 protein	amidohydrolase	acyl-CoA dehydrogenase	enoyl-CoA hydratase/isomerase family protein	DUF2191 domain-containing protein	DUF2191 domain-containing protein	DUF2191 domain-containing protein	DUF222 domain-containing protein	DUF3000 domain-containing protein	DUF4226 domain-containing protein	enoyl-CoA hydratase/isomerase family protein	cutinase family protein	DUF4389 domain-containing protein	cation-transporting P-type ATPase	carboxylesterase/lipase family protein	DUF4389 domain-containing protein	DUF4389 domain-containing protein	DUF4389 domain-containing protein	ECF RNA polymerase sigma factor SigM	DUF4389 domain-containing protein	DUF4389 domain-containing protein	DUF4389 domain-containing protein	ECF RNA polymerase sigma factor SigM	ECF RNA polymerase sigma factor SigM	ECF RNA polymerase sigma factor SigM	ECF RNA polymerase sigma factor SigM	DUF4389 domain-containing protein	ECF RNA polymerase sigma factor SigM	ECF RNA polymerase sigma factor SigM	DUF4389 domain-containing protein	DUF4389 domain-containing protein	DUF4389 domain-containing protein	DUF4389 domain-containing protein	DUF4389 domain-containing protein	ECF RNA polymerase sigma factor SigM	DUF4389 domain-containing protein	DUF4389 domain-containing protein	ECF RNA polymerase sigma factor SigM	ECF RNA polymerase sigma factor SigM	DUF3000 domain-containing protein	ECF RNA polymerase sigma factor SigM	DUF4389 domain-containing protein	DUF4389 domain-containing protein	ECF RNA polymerase sigma factor SigM	DUF4389 domain-containing protein	ECF RNA polymerase sigma factor SigM	DUF4389 domain-containing protein	DUF4389 domain-containing protein
	enoyl-CoA hydratase/isomerase family protein	helix-turn-helix domain-containing protein	aminopeptidase P family protein	acyl-CoA dehydrogenase	gamma-glutamyl-gamma-aminobutyrate hydrolase family protein	DUF222 domain-containing protein	DUF222 domain-containing protein	DUF222 domain-containing protein	DUF3000 domain-containing protein	DUF4226 domain-containing protein	enoyl-CoA hydratase/isomerase family protein	glycosyltransferase family 2 protein	DNA alkylation response protein	ECF RNA polymerase sigma factor SigM	cell filamentation protein Fic	cation-transporting P-type ATPase	ECF RNA polymerase sigma factor SigM	ECF RNA polymerase sigma factor SigM	ECF RNA polymerase sigma factor SigM	enoyl-CoA hydratase/isomerase family protein	ECF RNA polymerase sigma factor SigM	ECF RNA polymerase sigma factor SigM	ECF RNA polymerase sigma factor SigM	enoyl-CoA hydratase/isomerase family protein	enoyl-CoA hydratase/isomerase family protein	enoyl-CoA hydratase/isomerase family protein	enoyl-CoA hydratase/isomerase family protein	ECF RNA polymerase sigma factor SigM	enoyl-CoA hydratase/isomerase family protein	enoyl-CoA hydratase/isomerase family protein	ECF RNA polymerase sigma factor SigM	ECF RNA polymerase sigma factor SigM	ECF RNA polymerase sigma factor SigM	ECF RNA polymerase sigma factor SigM	ECF RNA polymerase sigma factor SigM	enoyl-CoA hydratase/isomerase family protein	ECF RNA polymerase sigma factor SigM	ECF RNA polymerase sigma factor SigM	enoyl-CoA hydratase/isomerase family protein	enoyl-CoA hydratase/isomerase family protein	DUF4389 domain-containing protein	enoyl-CoA hydratase/isomerase family protein	ECF RNA polymerase sigma factor SigM	ECF RNA polymerase sigma factor SigM	enoyl-CoA hydratase/isomerase family protein	ECF RNA polymerase sigma factor SigM	enoyl-CoA hydratase/isomerase family protein	ECF RNA polymerase sigma factor SigM	ECF RNA polymerase sigma factor SigM
	FAD-binding oxidoreductase	hypothetical protein	anti-sigma factor	acyl-CoA dehydrogenase	helix-turn-helix domain-containing protein	DUF3000 domain-containing protein	DUF3000 domain-containing protein	DUF3000 domain-containing protein	DUF4389 domain-containing protein	enoyl-CoA hydratase/isomerase family protein	gamma-glutamyl-gamma-aminobutyrate hydrolase family protein	HAD-IIA family hydrolase	DUF2191 domain-containing protein	enoyl-CoA hydratase/isomerase family protein	cobyrinate a,c-diamide synthase	cell filamentation protein Fic	enoyl-CoA hydratase/isomerase family protein	enoyl-CoA hydratase/isomerase family protein	enoyl-CoA hydratase/isomerase family protein	FAD-binding oxidoreductase	enoyl-CoA hydratase/isomerase family protein	enoyl-CoA hydratase/isomerase family protein	enoyl-CoA hydratase/isomerase family protein	FAD-binding oxidoreductase	FAD-binding oxidoreductase	FAD-binding oxidoreductase	FAD-binding oxidoreductase	enoyl-CoA hydratase/isomerase family protein	FAD-binding oxidoreductase	FAD-binding oxidoreductase	enoyl-CoA hydratase/isomerase family protein	enoyl-CoA hydratase/isomerase family protein	enoyl-CoA hydratase/isomerase family protein	enoyl-CoA hydratase/isomerase family protein	enoyl-CoA hydratase/isomerase family protein	FAD-binding oxidoreductase	enoyl-CoA hydratase/isomerase family protein	enoyl-CoA hydratase/isomerase family protein	FAD-binding oxidoreductase	FAD-binding oxidoreductase	enoyl-CoA hydratase/isomerase family protein	FAD-binding oxidoreductase	enoyl-CoA hydratase/isomerase family protein	enoyl-CoA hydratase/isomerase family protein	FAD-binding oxidoreductase	enoyl-CoA hydratase/isomerase family protein	FAD-binding oxidoreductase	enoyl-CoA hydratase/isomerase family protein	enoyl-CoA hydratase/isomerase family protein
	galactose-1-phosphate uridylyltransferase	hypothetical protein	APC family permease	adenylate/guanylate cyclase domain-containing protein	hypothetical protein	DUF4189 domain-containing protein	enoyl-CoA hydratase/isomerase family protein	DUF4189 domain-containing protein	elongation factor G-like protein EF-G2	glycosyltransferase family 1 protein	glycosyltransferase family 1 protein	helix-turn-helix domain-containing protein	DUF3000 domain-containing protein	FAD-binding oxidoreductase	cutinase family protein	cobyrinate a,c-diamide synthase	FAD-binding oxidoreductase	FAD-binding oxidoreductase	FAD-binding oxidoreductase	galactose-1-phosphate uridylyltransferase	FAD-binding oxidoreductase	FAD-binding oxidoreductase	FAD-binding oxidoreductase	gamma-glutamyl-gamma-aminobutyrate hydrolase family protein	galactose-1-phosphate uridylyltransferase	galactose-1-phosphate uridylyltransferase	galactose-1-phosphate uridylyltransferase	FAD-binding oxidoreductase	gamma-glutamyl-gamma-aminobutyrate hydrolase family protein	galactose-1-phosphate uridylyltransferase	FAD-binding oxidoreductase	FAD-binding oxidoreductase	FAD-binding oxidoreductase	FAD-binding oxidoreductase	FAD-binding oxidoreductase	gamma-glutamyl-gamma-aminobutyrate hydrolase family protein	FAD-binding oxidoreductase	FAD-binding oxidoreductase	galactose-1-phosphate uridylyltransferase	galactose-1-phosphate uridylyltransferase	FAD-binding oxidoreductase	gamma-glutamyl-gamma-aminobutyrate hydrolase family protein	FAD-binding oxidoreductase	FAD-binding oxidoreductase	gamma-glutamyl-gamma-aminobutyrate hydrolase family protein	FAD-binding oxidoreductase	galactose-1-phosphate uridylyltransferase	FAD-binding oxidoreductase	FAD-binding oxidoreductase
	helix-turn-helix domain-containing protein	hypothetical protein	Asp-tRNA(Asn)/Glu-tRNA(Gln) amidotransferase subunit GatA	adenylate/guanylate cyclase domain-containing protein	hypothetical protein	enoyl-CoA hydratase/isomerase family protein	HAD-IIA family hydrolase	enhanced intracellular survival protein Eis	enoyl-CoA hydratase/isomerase family protein	helix-turn-helix domain-containing protein	helix-turn-helix domain-containing protein	HNH endonuclease	DUF3515 domain-containing protein	gamma-glutamyl-gamma-aminobutyrate hydrolase family protein	cytochrome P450	cutinase family protein	galactose-1-phosphate uridylyltransferase	galactose-1-phosphate uridylyltransferase	galactose-1-phosphate uridylyltransferase	galactose-1-phosphate uridylyltransferase	galactose-1-phosphate uridylyltransferase	gamma-glutamyl-gamma-aminobutyrate hydrolase family protein	gamma-glutamyl-gamma-aminobutyrate hydrolase family protein	helix-turn-helix domain-containing protein	galactose-1-phosphate uridylyltransferase	galactose-1-phosphate uridylyltransferase	gamma-glutamyl-gamma-aminobutyrate hydrolase family protein	gamma-glutamyl-gamma-aminobutyrate hydrolase family protein	helix-turn-helix domain-containing protein	gamma-glutamyl-gamma-aminobutyrate hydrolase family protein	gamma-glutamyl-gamma-aminobutyrate hydrolase family protein	gamma-glutamyl-gamma-aminobutyrate hydrolase family protein	gamma-glutamyl-gamma-aminobutyrate hydrolase family protein	galactose-1-phosphate uridylyltransferase	gamma-glutamyl-gamma-aminobutyrate hydrolase family protein	helix-turn-helix domain-containing protein	helix-turn-helix domain-containing protein	gamma-glutamyl-gamma-aminobutyrate hydrolase family protein	gamma-glutamyl-gamma-aminobutyrate hydrolase family protein	gamma-glutamyl-gamma-aminobutyrate hydrolase family protein	galactose-1-phosphate uridylyltransferase	helix-turn-helix domain-containing protein	galactose-1-phosphate uridylyltransferase	gamma-glutamyl-gamma-aminobutyrate hydrolase family protein	helix-turn-helix domain-containing protein	galactose-1-phosphate uridylyltransferase	gamma-glutamyl-gamma-aminobutyrate hydrolase family protein	galactose-1-phosphate uridylyltransferase	gamma-glutamyl-gamma-aminobutyrate hydrolase family protein
	Hsp70 family protein	hypothetical protein	ATP-binding cassette domain-containing protein	adhesion protein	hypothetical protein	fatty acyl-AMP ligase	helix-turn-helix domain-containing protein	enoyl-CoA hydratase/isomerase family protein	galactose-1-phosphate uridylyltransferase	hypothetical protein	hypothetical protein	HNH endonuclease	DUF58 domain-containing protein	helix-turn-helix domain-containing protein	cytochrome P450	DUF222 domain-containing protein	helix-turn-helix domain-containing protein	gamma-glutamyl-gamma-aminobutyrate hydrolase family protein	gamma-glutamyl-gamma-aminobutyrate hydrolase family protein	gamma-glutamyl-gamma-aminobutyrate hydrolase family protein	gamma-glutamyl-gamma-aminobutyrate hydrolase family protein	helix-turn-helix domain-containing protein	helix-turn-helix domain-containing protein	hypothetical protein	gamma-glutamyl-gamma-aminobutyrate hydrolase family protein	gamma-glutamyl-gamma-aminobutyrate hydrolase family protein	helix-turn-helix domain-containing protein	helix-turn-helix domain-containing protein	HNH endonuclease	helix-turn-helix domain-containing protein	helix-turn-helix domain-containing protein	helix-turn-helix domain-containing protein	helix-turn-helix domain-containing protein	gamma-glutamyl-gamma-aminobutyrate hydrolase family protein	helix-turn-helix domain-containing protein	hypothetical protein	hypothetical protein	helix-turn-helix domain-containing protein	helix-turn-helix domain-containing protein	helix-turn-helix domain-containing protein	gamma-glutamyl-gamma-aminobutyrate hydrolase family protein	HNH endonuclease	gamma-glutamyl-gamma-aminobutyrate hydrolase family protein	helix-turn-helix domain-containing protein	hypothetical protein	gamma-glutamyl-gamma-aminobutyrate hydrolase family protein	helix-turn-helix domain-containing protein	gamma-glutamyl-gamma-aminobutyrate hydrolase family protein	helix-turn-helix domain-containing protein
	hypothetical protein	hypothetical protein	ATP-binding protein	alpha/beta hydrolase	hypothetical protein	HAD-IIA family hydrolase	HNH endonuclease	glycoside hydrolase family 65 protein	gamma-glutamyl-gamma-aminobutyrate hydrolase family protein	hypothetical protein	hypothetical protein	hypothetical protein	ECF RNA polymerase sigma factor SigM	hypothetical protein	DNA alkylation response protein	DUF2652 domain-containing protein	hypothetical protein	helix-turn-helix domain-containing protein	helix-turn-helix domain-containing protein	helix-turn-helix domain-containing protein	helix-turn-helix domain-containing protein	hypothetical protein	hypothetical protein	hypothetical protein	helix-turn-helix domain-containing protein	helix-turn-helix domain-containing protein	hypothetical protein	hypothetical protein	hypothetical protein	hypothetical protein	hypothetical protein	hypothetical protein	hypothetical protein	helix-turn-helix domain-containing protein	HNH endonuclease	hypothetical protein	hypothetical protein	hypothetical protein	hypothetical protein	hypothetical protein	helix-turn-helix domain-containing protein	hypothetical protein	helix-turn-helix domain-containing protein	HNH endonuclease	hypothetical protein	helix-turn-helix domain-containing protein	hypothetical protein	helix-turn-helix domain-containing protein	HNH endonuclease
	hypothetical protein	hypothetical protein	carboxylesterase/lipase family protein	alpha/beta hydrolase	hypothetical protein	helix-turn-helix domain-containing protein	hypothetical protein	HAD-IIA family hydrolase	helix-turn-helix domain-containing protein	hypothetical protein	hypothetical protein	hypothetical protein	enoyl-CoA hydratase/isomerase family protein	hypothetical protein	DUF2029 domain-containing protein	DUF3000 domain-containing protein	hypothetical protein	hypothetical protein	hypothetical protein	hypothetical protein	hypothetical protein	hypothetical protein	hypothetical protein	hypothetical protein	hypothetical protein	hypothetical protein	hypothetical protein	hypothetical protein	hypothetical protein	hypothetical protein	hypothetical protein	hypothetical protein	hypothetical protein	hypothetical protein	hypothetical protein	hypothetical protein	hypothetical protein	hypothetical protein	hypothetical protein	hypothetical protein	hypothetical protein	hypothetical protein	hypothetical protein	hypothetical protein	hypothetical protein	hypothetical protein	hypothetical protein	hypothetical protein	hypothetical protein
	hypothetical protein	hypothetical protein	cation-transporting P-type ATPase	amidohydrolase	hypothetical protein	HNH endonuclease	hypothetical protein	helix-turn-helix domain-containing protein	hypothetical protein	hypothetical protein	hypothetical protein	hypothetical protein	glycosyltransferase family 2 protein	hypothetical protein	DUF222 domain-containing protein	DUF4189 domain-containing protein	hypothetical protein	hypothetical protein	hypothetical protein	hypothetical protein	hypothetical protein	hypothetical protein	hypothetical protein	hypothetical protein	hypothetical protein	hypothetical protein	hypothetical protein	hypothetical protein	hypothetical protein	hypothetical protein	hypothetical protein	hypothetical protein	hypothetical protein	hypothetical protein	hypothetical protein	hypothetical protein	hypothetical protein	hypothetical protein	hypothetical protein	hypothetical protein	hypothetical protein	hypothetical protein	hypothetical protein	hypothetical protein	hypothetical protein	hypothetical protein	hypothetical protein	hypothetical protein	hypothetical protein
	hypothetical protein	hypothetical protein	cation:proton antiporter	amidohydrolase family protein	hypothetical protein	hypothetical protein	hypothetical protein	HNH endonuclease	hypothetical protein	hypothetical protein	hypothetical protein	hypothetical protein	HAD-IIA family hydrolase	hypothetical protein	DUF2652 domain-containing protein	enoyl-CoA hydratase/isomerase family protein	hypothetical protein	hypothetical protein	hypothetical protein	hypothetical protein	hypothetical protein	hypothetical protein	hypothetical protein	hypothetical protein	hypothetical protein	hypothetical protein	hypothetical protein	hypothetical protein	hypothetical protein	hypothetical protein	hypothetical protein	hypothetical protein	hypothetical protein	hypothetical protein	hypothetical protein	hypothetical protein	hypothetical protein	hypothetical protein	hypothetical protein	hypothetical protein	hypothetical protein	hypothetical protein	hypothetical protein	hypothetical protein	hypothetical protein	hypothetical protein	hypothetical protein	hypothetical protein	hypothetical protein
	hypothetical protein	hypothetical protein	cell filamentation protein Fic	amino acid deaminase/aldolase	hypothetical protein	hypothetical protein	hypothetical protein	hypothetical protein	hypothetical protein	hypothetical protein	hypothetical protein	hypothetical protein	helix-turn-helix domain-containing protein	hypothetical protein	DUF3000 domain-containing protein	FAD-binding oxidoreductase	hypothetical protein	hypothetical protein	hypothetical protein	hypothetical protein	hypothetical protein	hypothetical protein	hypothetical protein	hypothetical protein	hypothetical protein	hypothetical protein	hypothetical protein	hypothetical protein	hypothetical protein	hypothetical protein	hypothetical protein	hypothetical protein	hypothetical protein	hypothetical protein	hypothetical protein	hypothetical protein	hypothetical protein	hypothetical protein	hypothetical protein	hypothetical protein	hypothetical protein	hypothetical protein	hypothetical protein	hypothetical protein	hypothetical protein	hypothetical protein	hypothetical protein	hypothetical protein	hypothetical protein
	hypothetical protein	hypothetical protein	cobaltochelatase subunit CobN	AMP-binding protein	hypothetical protein	hypothetical protein	hypothetical protein	hypothetical protein	hypothetical protein	hypothetical protein	hypothetical protein	hypothetical protein	HNH endonuclease	hypothetical protein	enoyl-CoA hydratase/isomerase family protein	HAD-IIA family hydrolase	hypothetical protein	hypothetical protein	hypothetical protein	hypothetical protein	hypothetical protein	hypothetical protein	hypothetical protein	hypothetical protein	hypothetical protein	hypothetical protein	hypothetical protein	hypothetical protein	hypothetical protein	hypothetical protein	hypothetical protein	hypothetical protein	hypothetical protein	hypothetical protein	hypothetical protein	hypothetical protein	hypothetical protein	hypothetical protein	hypothetical protein	hypothetical protein	hypothetical protein	hypothetical protein	hypothetical protein	hypothetical protein	hypothetical protein	hypothetical protein	hypothetical protein	hypothetical protein	hypothetical protein
	hypothetical protein	hypothetical protein	cobyrinate a,c-diamide synthase	AMP-binding protein	hypothetical protein	hypothetical protein	hypothetical protein	hypothetical protein	hypothetical protein	hypothetical protein	hypothetical protein	hypothetical protein	HNH endonuclease	hypothetical protein	fatty acyl-AMP ligase	helix-turn-helix domain-containing protein	hypothetical protein	hypothetical protein	hypothetical protein	hypothetical protein	hypothetical protein	hypothetical protein	hypothetical protein	hypothetical protein	hypothetical protein	hypothetical protein	hypothetical protein	hypothetical protein	hypothetical protein	hypothetical protein	hypothetical protein	hypothetical protein	hypothetical protein	hypothetical protein	hypothetical protein	hypothetical protein	hypothetical protein	hypothetical protein	hypothetical protein	hypothetical protein	hypothetical protein	hypothetical protein	hypothetical protein	hypothetical protein	hypothetical protein	hypothetical protein	hypothetical protein	hypothetical protein	hypothetical protein
	hypothetical protein	hypothetical protein	competence/damage-inducible protein A	apolipoprotein N-acyltransferase	hypothetical protein	hypothetical protein	hypothetical protein	hypothetical protein	hypothetical protein	hypothetical protein	hypothetical protein	hypothetical protein	Hsp70 family protein	hypothetical protein	flippase-like domain-containing protein	HNH endonuclease	hypothetical protein	hypothetical protein	hypothetical protein	hypothetical protein	hypothetical protein	hypothetical protein	hypothetical protein	hypothetical protein	hypothetical protein	hypothetical protein	hypothetical protein	hypothetical protein	hypothetical protein	hypothetical protein	hypothetical protein	hypothetical protein	hypothetical protein	hypothetical protein	hypothetical protein	hypothetical protein	hypothetical protein	hypothetical protein	hypothetical protein	hypothetical protein	hypothetical protein	hypothetical protein	hypothetical protein	hypothetical protein	hypothetical protein	hypothetical protein	hypothetical protein	hypothetical protein	hypothetical protein
	hypothetical protein	hypothetical protein	CRISPR-associated endonuclease Cas2	arginine--tRNA ligase	hypothetical protein	hypothetical protein	hypothetical protein	hypothetical protein	hypothetical protein	hypothetical protein	hypothetical protein	hypothetical protein	hypothetical protein	hypothetical protein	HAD-IIA family hydrolase	HNH endonuclease	hypothetical protein	hypothetical protein	hypothetical protein	hypothetical protein	hypothetical protein	hypothetical protein	hypothetical protein	hypothetical protein	hypothetical protein	hypothetical protein	hypothetical protein	hypothetical protein	hypothetical protein	hypothetical protein	hypothetical protein	hypothetical protein	hypothetical protein	hypothetical protein	hypothetical protein	hypothetical protein	hypothetical protein	hypothetical protein	hypothetical protein	hypothetical protein	hypothetical protein	hypothetical protein	hypothetical protein	hypothetical protein	hypothetical protein	hypothetical protein	hypothetical protein	hypothetical protein	hypothetical protein
	hypothetical protein	hypothetical protein	CTP synthase	ATP-binding protein	hypothetical protein	hypothetical protein	hypothetical protein	hypothetical protein	hypothetical protein	hypothetical protein	hypothetical protein	hypothetical protein	hypothetical protein	hypothetical protein	helix-turn-helix domain-containing protein	HNH endonuclease	hypothetical protein	hypothetical protein	hypothetical protein	hypothetical protein	hypothetical protein	hypothetical protein	hypothetical protein	hypothetical protein	hypothetical protein	hypothetical protein	hypothetical protein	hypothetical protein	hypothetical protein	hypothetical protein	hypothetical protein	hypothetical protein	hypothetical protein	hypothetical protein	hypothetical protein	hypothetical protein	hypothetical protein	hypothetical protein	hypothetical protein	hypothetical protein	hypothetical protein	hypothetical protein	hypothetical protein	hypothetical protein	hypothetical protein	hypothetical protein	hypothetical protein	hypothetical protein	hypothetical protein
	hypothetical protein	hypothetical protein	cutinase family protein	ATP-dependent DNA ligase	hypothetical protein	hypothetical protein	hypothetical protein	hypothetical protein	hypothetical protein	hypothetical protein	hypothetical protein	hypothetical protein	hypothetical protein	hypothetical protein	hemerythrin domain-containing protein	hypothetical protein	hypothetical protein	hypothetical protein	hypothetical protein	hypothetical protein	hypothetical protein	hypothetical protein	hypothetical protein	hypothetical protein	hypothetical protein	hypothetical protein	hypothetical protein	hypothetical protein	hypothetical protein	hypothetical protein	hypothetical protein	hypothetical protein	hypothetical protein	hypothetical protein	hypothetical protein	hypothetical protein	hypothetical protein	hypothetical protein	hypothetical protein	hypothetical protein	hypothetical protein	hypothetical protein	hypothetical protein	hypothetical protein	hypothetical protein	hypothetical protein	hypothetical protein	hypothetical protein	hypothetical protein
	hypothetical protein	hypothetical protein	DEAD/DEAH box helicase	ATP-dependent protease	hypothetical protein	hypothetical protein	hypothetical protein	hypothetical protein	hypothetical protein	hypothetical protein	hypothetical protein	hypothetical protein	hypothetical protein	hypothetical protein	HNH endonuclease	hypothetical protein	hypothetical protein	hypothetical protein	hypothetical protein	hypothetical protein	hypothetical protein	hypothetical protein	hypothetical protein	hypothetical protein	hypothetical protein	hypothetical protein	hypothetical protein	hypothetical protein	hypothetical protein	hypothetical protein	hypothetical protein	hypothetical protein	hypothetical protein	hypothetical protein	hypothetical protein	hypothetical protein	hypothetical protein	hypothetical protein	hypothetical protein	hypothetical protein	hypothetical protein	hypothetical protein	hypothetical protein	hypothetical protein	hypothetical protein	hypothetical protein	hypothetical protein	hypothetical protein	hypothetical protein
	hypothetical protein	IS21 family transposase	DUF1707 domain-containing protein	beta-phosphoglucomutase family hydrolase	hypothetical protein	hypothetical protein	hypothetical protein	hypothetical protein	hypothetical protein	hypothetical protein	hypothetical protein	hypothetical protein	hypothetical protein	hypothetical protein	hypothetical protein	hypothetical protein	hypothetical protein	hypothetical protein	hypothetical protein	hypothetical protein	hypothetical protein	hypothetical protein	hypothetical protein	hypothetical protein	hypothetical protein	hypothetical protein	hypothetical protein	hypothetical protein	hypothetical protein	hypothetical protein	hypothetical protein	hypothetical protein	hypothetical protein	hypothetical protein	hypothetical protein	hypothetical protein	hypothetical protein	hypothetical protein	hypothetical protein	hypothetical protein	hypothetical protein	hypothetical protein	hypothetical protein	hypothetical protein	hypothetical protein	hypothetical protein	hypothetical protein	hypothetical protein	hypothetical protein
	hypothetical protein	IS3 family transposase	DUF1729 domain-containing protein	bifunctional glutamate N-acetyltransferase/amino-acid acetyltransferase ArgJ	hypothetical protein	hypothetical protein	hypothetical protein	hypothetical protein	hypothetical protein	hypothetical protein	hypothetical protein	hypothetical protein	hypothetical protein	hypothetical protein	hypothetical protein	hypothetical protein	hypothetical protein	hypothetical protein	hypothetical protein	hypothetical protein	hypothetical protein	hypothetical protein	hypothetical protein	IS21 family transposase	hypothetical protein	hypothetical protein	hypothetical protein	hypothetical protein	hypothetical protein	hypothetical protein	hypothetical protein	hypothetical protein	hypothetical protein	hypothetical protein	hypothetical protein	IS21 family transposase	hypothetical protein	hypothetical protein	hypothetical protein	hypothetical protein	hypothetical protein	hypothetical protein	hypothetical protein	hypothetical protein	IS21 family transposase	hypothetical protein	hypothetical protein	hypothetical protein	hypothetical protein
	hypothetical protein	IS5-like element ISMt1 family transposase	DUF1802 family protein	bifunctional lysylphosphatidylglycerol synthetase/lysine--tRNA ligase LysX	hypothetical protein	hypothetical protein	hypothetical protein	hypothetical protein	hypothetical protein	hypothetical protein	hypothetical protein	hypothetical protein	hypothetical protein	hypothetical protein	hypothetical protein	hypothetical protein	hypothetical protein	hypothetical protein	hypothetical protein	hypothetical protein	hypothetical protein	hypothetical protein	IS21 family transposase	IS3 family transposase	hypothetical protein	hypothetical protein	hypothetical protein	hypothetical protein	IS21 family transposase	hypothetical protein	hypothetical protein	IS21 family transposase	IS21 family transposase	hypothetical protein	hypothetical protein	IS3 family transposase	hypothetical protein	hypothetical protein	hypothetical protein	IS21 family transposase	hypothetical protein	hypothetical protein	hypothetical protein	hypothetical protein	IS3 family transposase	hypothetical protein	hypothetical protein	hypothetical protein	hypothetical protein
	IS21 family transposase	IS5-like element ISMt1 family transposase	DUF2191 domain-containing protein	carboxylesterase/lipase family protein	hypothetical protein	hypothetical protein	hypothetical protein	hypothetical protein	hypothetical protein	hypothetical protein	hypothetical protein	hypothetical protein	hypothetical protein	IS21 family transposase	hypothetical protein	hypothetical protein	hypothetical protein	hypothetical protein	hypothetical protein	hypothetical protein	hypothetical protein	hypothetical protein	IS3 family transposase	IS5-like element ISMt1 family transposase	IS21 family transposase	hypothetical protein	hypothetical protein	hypothetical protein	IS3 family transposase	IS21 family transposase	IS21 family transposase	IS3 family transposase	IS3 family transposase	hypothetical protein	hypothetical protein	IS5-like element ISMt1 family transposase	IS21 family transposase	IS21 family transposase	IS21 family transposase	IS3 family transposase	hypothetical protein	IS21 family transposase	hypothetical protein	hypothetical protein	IS5-like element ISMt1 family transposase	hypothetical protein	IS21 family transposase	hypothetical protein	IS21 family transposase
	IS3 family transposase	ISNCY family transposase	DUF222 domain-containing protein	carboxymuconolactone decarboxylase family protein	hypothetical protein	hypothetical protein	hypothetical protein	hypothetical protein	hypothetical protein	IS21 family transposase	IS21 family transposase	hypothetical protein	hypothetical protein	IS3 family transposase	hypothetical protein	hypothetical protein	IS21 family transposase	IS21 family transposase	hypothetical protein	IS21 family transposase	hypothetical protein	IS21 family transposase	IS5-like element ISMt1 family transposase	IS5-like element ISMt1 family transposase	IS3 family transposase	IS21 family transposase	IS21 family transposase	IS21 family transposase	IS5-like element ISMt1 family transposase	IS3 family transposase	IS3 family transposase	IS5-like element ISMt1 family transposase	IS5-like element ISMt1 family transposase	hypothetical protein	hypothetical protein	IS5-like element ISMt1 family transposase	IS3 family transposase	IS3 family transposase	IS3 family transposase	IS5-like element ISMt1 family transposase	IS21 family transposase	IS3 family transposase	IS21 family transposase	IS21 family transposase	IS5-like element ISMt1 family transposase	IS21 family transposase	IS3 family transposase	IS21 family transposase	IS3 family transposase
	IS5-like element ISMt1 family transposase	ISNCY family transposase	DUF3000 domain-containing protein	cation:proton antiporter regulatory subunit	hypothetical protein	hypothetical protein	hypothetical protein	hypothetical protein	IS21 family transposase	IS3 family transposase	IS3 family transposase	IS21 family transposase	hypothetical protein	IS5-like element ISMt1 family transposase	hypothetical protein	hypothetical protein	IS3 family transposase	IS3 family transposase	IS21 family transposase	IS3 family transposase	IS21 family transposase	IS3 family transposase	IS5-like element ISMt1 family transposase	ISNCY family transposase	IS5-like element ISMt1 family transposase	IS3 family transposase	IS3 family transposase	IS3 family transposase	IS5-like element ISMt1 family transposase	IS5-like element ISMt1 family transposase	IS5-like element ISMt1 family transposase	IS5-like element ISMt1 family transposase	IS5-like element ISMt1 family transposase	IS21 family transposase	IS21 family transposase	ISNCY family transposase	IS5-like element ISMt1 family transposase	IS5-like element ISMt1 family transposase	IS5-like element ISMt1 family transposase	IS5-like element ISMt1 family transposase	IS3 family transposase	IS5-like element ISMt1 family transposase	IS3 family transposase	IS3 family transposase	ISNCY family transposase	IS3 family transposase	IS5-like element ISMt1 family transposase	IS3 family transposase	IS5-like element ISMt1 family transposase
	IS5-like element ISMt1 family transposase	L-serine dehydratase	DUF3071 domain-containing protein	cell filamentation protein Fic	IS21 family transposase	hypothetical protein	IS21 family transposase	hypothetical protein	IS3 family transposase	IS5-like element ISMt1 family transposase	IS5-like element ISMt1 family transposase	IS3 family transposase	hypothetical protein	IS5-like element ISMt1 family transposase	hypothetical protein	hypothetical protein	IS5-like element ISMt1 family transposase	IS5-like element ISMt1 family transposase	IS3 family transposase	IS5-like element ISMt1 family transposase	IS3 family transposase	IS5-like element ISMt1 family transposase	ISNCY family transposase	ISNCY family transposase	IS5-like element ISMt1 family transposase	IS5-like element ISMt1 family transposase	IS5-like element ISMt1 family transposase	IS5-like element ISMt1 family transposase	ISNCY family transposase	IS5-like element ISMt1 family transposase	IS5-like element ISMt1 family transposase	ISNCY family transposase	ISNCY family transposase	IS3 family transposase	IS3 family transposase	ISNCY family transposase	IS5-like element ISMt1 family transposase	IS5-like element ISMt1 family transposase	IS5-like element ISMt1 family transposase	ISNCY family transposase	IS5-like element ISMt1 family transposase	IS5-like element ISMt1 family transposase	IS5-like element ISMt1 family transposase	IS5-like element ISMt1 family transposase	ISNCY family transposase	IS5-like element ISMt1 family transposase	IS5-like element ISMt1 family transposase	IS5-like element ISMt1 family transposase	IS5-like element ISMt1 family transposase
	ISNCY family transposase	LLM class F420-dependent oxidoreductase	DUF3099 domain-containing protein	class I SAM-dependent methyltransferase	IS3 family transposase	hypothetical protein	IS3 family transposase	hypothetical protein	IS5-like element ISMt1 family transposase	IS5-like element ISMt1 family transposase	IS5-like element ISMt1 family transposase	IS5-like element ISMt1 family transposase	hypothetical protein	ISNCY family transposase	hypothetical protein	hypothetical protein	IS5-like element ISMt1 family transposase	IS5-like element ISMt1 family transposase	IS5-like element ISMt1 family transposase	IS5-like element ISMt1 family transposase	IS5-like element ISMt1 family transposase	IS5-like element ISMt1 family transposase	ISNCY family transposase	MCE family protein	ISNCY family transposase	IS5-like element ISMt1 family transposase	IS5-like element ISMt1 family transposase	IS5-like element ISMt1 family transposase	ISNCY family transposase	ISNCY family transposase	ISNCY family transposase	ISNCY family transposase	ISNCY family transposase	IS5-like element ISMt1 family transposase	IS5-like element ISMt1 family transposase	MCE family protein	ISNCY family transposase	ISNCY family transposase	ISNCY family transposase	ISNCY family transposase	IS5-like element ISMt1 family transposase	ISNCY family transposase	IS5-like element ISMt1 family transposase	IS5-like element ISMt1 family transposase	MCE family protein	IS5-like element ISMt1 family transposase	ISNCY family transposase	IS5-like element ISMt1 family transposase	ISNCY family transposase
	ISNCY family transposase	MCE family protein	DUF559 domain-containing protein	CoA transferase subunit A	IS5-like element ISMt1 family transposase	hypothetical protein	IS3 family transposase	hypothetical protein	IS5-like element ISMt1 family transposase	ISNCY family transposase	ISNCY family transposase	IS5-like element ISMt1 family transposase	hypothetical protein	ISNCY family transposase	hypothetical protein	hypothetical protein	ISNCY family transposase	ISNCY family transposase	IS5-like element ISMt1 family transposase	ISNCY family transposase	IS5-like element ISMt1 family transposase	ISNCY family transposase	MCE family protein	oxidoreductase	ISNCY family transposase	ISNCY family transposase	ISNCY family transposase	ISNCY family transposase	MCE family protein	ISNCY family transposase	ISNCY family transposase	MCE family protein	MCE family protein	IS5-like element ISMt1 family transposase	IS5-like element ISMt1 family transposase	oxidoreductase	ISNCY family transposase	ISNCY family transposase	ISNCY family transposase	MCE family protein	ISNCY family transposase	ISNCY family transposase	ISNCY family transposase	ISNCY family transposase	oxidoreductase	ISNCY family transposase	ISNCY family transposase	ISNCY family transposase	ISNCY family transposase
	LLM class F420-dependent oxidoreductase	MoaD/ThiS family protein	enoyl-CoA hydratase/isomerase family protein	cobalt-precorrin-6A reductase	IS5-like element ISMt1 family transposase	IS21 family transposase	IS3 family transposase	IS21 family transposase	ISNCY family transposase	ISNCY family transposase	ISNCY family transposase	ISNCY family transposase	hypothetical protein	MCE family protein	hypothetical protein	hypothetical protein	ISNCY family transposase	ISNCY family transposase	ISNCY family transposase	ISNCY family transposase	ISNCY family transposase	ISNCY family transposase	oxidoreductase	PE family protein	MCE family protein	ISNCY family transposase	ISNCY family transposase	ISNCY family transposase	oxidoreductase	MCE family protein	MCE family protein	oxidoreductase	oxidoreductase	ISNCY family transposase	ISNCY family transposase	PE family protein	MCE family protein	MCE family protein	MCE family protein	oxidoreductase	ISNCY family transposase	MCE family protein	ISNCY family transposase	ISNCY family transposase	PE family protein	ISNCY family transposase	MCE family protein	ISNCY family transposase	MCE family protein
	LuxR family transcriptional regulator	mycothiol transferase	error-prone DNA polymerase	cobaltochelatase subunit CobN	ISNCY family transposase	IS3 family transposase	IS3 family transposase	IS3 family transposase	ISNCY family transposase	LLM class F420-dependent oxidoreductase	LLM class F420-dependent oxidoreductase	ISNCY family transposase	hypothetical protein	oxidoreductase	hypothetical protein	hypothetical protein	MCE family protein	MCE family protein	ISNCY family transposase	MCE family protein	ISNCY family transposase	MCE family protein	PE family protein	PE family protein	oxidoreductase	MCE family protein	MCE family protein	MCE family protein	PE family protein	oxidoreductase	oxidoreductase	PE family protein	PE family protein	ISNCY family transposase	ISNCY family transposase	PE family protein	oxidoreductase	oxidoreductase	oxidoreductase	PE family protein	MCE family protein	oxidoreductase	MCE family protein	MCE family protein	PE family protein	MCE family protein	oxidoreductase	MCE family protein	oxidoreductase
	MCE family protein	oxidoreductase	esterase family protein	cold-shock protein	ISNCY family transposase	IS3 family transposase	IS5-like element ISMt1 family transposase	IS5 family transposase	MCE family protein	MBL fold metallo-hydrolase	MBL fold metallo-hydrolase	isoprenylcysteine carboxylmethyltransferase family protein	hypothetical protein	PE family protein	hypothetical protein	hypothetical protein	oxidoreductase	oxidoreductase	MCE family protein	oxidoreductase	MCE family protein	oxidoreductase	PE family protein	PE family protein	PE family protein	oxidoreductase	oxidoreductase	oxidoreductase	PE family protein	PE family protein	PE family protein	PE family protein	PE family protein	MCE family protein	MCE family protein	PE family protein	PE family protein	PE family protein	PE family protein	PPE family protein	oxidoreductase	PE family protein	oxidoreductase	oxidoreductase	PE family protein	oxidoreductase	PE family protein	oxidoreductase	PE family protein
	oxidoreductase	PE family protein	exodeoxyribonuclease V subunit beta	cytochrome c biogenesis protein	LuxR family transcriptional regulator	IS3-like element IS987 family transposase	IS5-like element ISMt1 family transposase	IS5-like element ISMt1 family transposase	oxidoreductase	MCE family protein	MCE family protein	lysophospholipid acyltransferase	hypothetical protein	PE family protein	hypothetical protein	hypothetical protein	PE family protein	PE family protein	oxidoreductase	PE family protein	oxidoreductase	PE family protein	PE family protein	PPE family protein	PE family protein	PE family protein	PE family protein	PE family protein	PPE family protein	PE family protein	PE family protein	PE family protein	PE family protein	oxidoreductase	oxidoreductase	PPE domain-containing protein	PE family protein	PE family protein	PE family protein	PPE family protein	PE family protein	PE family protein	PE family protein	PE family protein	PE family protein	PE family protein	PE family protein	PE family protein	PE family protein
	PE family protein	PE family protein	gamma-glutamyl-gamma-aminobutyrate hydrolase family protein	DEAD/DEAH box helicase	malto-oligosyltrehalose trehalohydrolase	IS5-like element ISMt1 family transposase	ISNCY family transposase	ISNCY family transposase	PE domain-containing protein	oxidoreductase	nitronate monooxygenase	M48 family metallopeptidase	hypothetical protein	PE family protein	hypothetical protein	hypothetical protein	PE family protein	PE family protein	PE family protein	PE family protein	PE family protein	PE family protein	PPE family protein	PPE family protein	PE family protein	PE family protein	PE family protein	PE family protein	PPE family protein	PE family protein	PE family protein	PPE family protein	PE family protein	PE family protein	PE family protein	PPE family protein	PE family protein	PE family protein	PE family protein	PPE family protein	PE family protein	PE family protein	PE family protein	PE family protein	PPE family protein	PE family protein	PE family protein	PE family protein	PE family protein
	PE family protein	PE family protein	glutamate 5-kinase	DEAD/DEAH box helicase	metal-dependent hydrolase	IS5-like element ISMt1 family transposase	ISNCY family transposase	ISNCY family transposase	PE family protein	PE family protein	oxidoreductase	oxidoreductase	hypothetical protein	PE family protein	hypothetical protein	hypothetical protein	PE family protein	PE family protein	PE family protein	PE family protein	PE family protein	PE family protein	PPE family protein	PPE family protein	PPE family protein	PPE family protein	PE family protein	PE family protein	PPE family protein	PPE family protein	PE family protein	PPE family protein	PPE family protein	PE family protein	PE family protein	PPE family protein	PE family protein	PE family protein	PE family protein	PPE family protein	PE family protein	PPE family protein	PE family protein	PE family protein	PPE family protein	PE family protein	PE family protein	PE family protein	PE family protein
	PE family protein	PE family protein	glycosyltransferase family 2 protein	DNA alkylation response protein	molybdopterin-synthase adenylyltransferase MoeB	ISNCY family transposase	isoprenylcysteine carboxylmethyltransferase family protein	isoprenylcysteine carboxylmethyltransferase family protein	PE family protein	PE family protein	PE family protein	PE family protein	hypothetical protein	PE family protein	hypothetical protein	hypothetical protein	PE family protein	PPE family protein	PE family protein	PPE family protein	PE family protein	PPE family protein	PPE family protein	S9 family peptidase	PPE family protein	PPE family protein	PPE family protein	PE family protein	S9 family peptidase	PPE family protein	PPE family protein	PPE family protein	PPE family protein	PE family protein	PE family protein	PPE family protein	PPE family protein	PE family protein	PE family protein	S9 family peptidase	PPE family protein	PPE family protein	PE family protein	PE family protein	PPE family protein	PPE family protein	PE family protein	PE family protein	PPE family protein
	PE family protein	phage protein	glycosyltransferase family 2 protein	DNA polymerase domain-containing protein	oxidoreductase	ISNCY family transposase	LppP/LprE family lipoprotein	LppP/LprE family lipoprotein	PE family protein	phage protein	PE family protein	PE family protein	hypothetical protein	PPE family protein	hypothetical protein	hypothetical protein	PPE family protein	PPE family protein	PPE family protein	PPE family protein	PE family protein	PPE family protein	S9 family peptidase	serine O-acetyltransferase	PPE family protein	PPE family protein	PPE family protein	PE family protein	serine O-acetyltransferase	PPE family protein	PPE family protein	S9 family peptidase	PPE family protein	PE family protein	PE family protein	S9 family peptidase	PPE family protein	PPE family protein	PPE family protein	serine O-acetyltransferase	PPE family protein	PPE family protein	PE family protein	PE family protein	S9 family peptidase	PPE family protein	PPE family protein	PPE family protein	PPE family protein
	PE family protein	polyamine aminopropyltransferase	GTP 3',8-cyclase MoaA	DNA primase	PE family protein	isoprenylcysteine carboxylmethyltransferase family protein	lysophospholipid acyltransferase	lysophospholipid acyltransferase	PE family protein	SDR family oxidoreductase	PE family protein	PE family protein	IS21 family transposase	PPE family protein	hypothetical protein	inositol monophosphatase	PPE family protein	PPE family protein	PPE family protein	PPE family protein	PPE family protein	PPE family protein	serine O-acetyltransferase	sigma-70 family RNA polymerase sigma factor	PPE family protein	PPE family protein	PPE family protein	PPE family protein	sigma-70 family RNA polymerase sigma factor	PPE family protein	PPE family protein	serine O-acetyltransferase	S9 family peptidase	PPE family protein	PPE family protein	serine O-acetyltransferase	PPE family protein	PPE family protein	PPE family protein	sigma-70 family RNA polymerase sigma factor	PPE family protein	PPE family protein	PPE family protein	PPE family protein	serine O-acetyltransferase	PPE family protein	PPE family protein	PPE family protein	PPE family protein
	PE family protein	RND transporter MmpL2	HAD-IIA family hydrolase	DNA-3-methyladenine glycosylase 2 family protein	PE family protein	LppP/LprE family lipoprotein	nucleotidyl transferase AbiEii/AbiGii toxin family protein	M48 family metallopeptidase	PE family protein	serine O-acetyltransferase	PE family protein	PE family protein	IS3 family transposase	PPE family protein	hypothetical protein	IS21 family transposase	PPE family protein	PPE family protein	PPE family protein	PPE family protein	PPE family protein	S9 family peptidase	sigma-70 family RNA polymerase sigma factor	transposase	S9 family peptidase	S9 family peptidase	PPE family protein	PPE family protein	transposase	S9 family peptidase	S9 family peptidase	sigma-70 family RNA polymerase sigma factor	serine O-acetyltransferase	PPE family protein	PPE family protein	sigma-70 family RNA polymerase sigma factor	S9 family peptidase	PPE family protein	PPE family protein	transposase	PPE family protein	S9 family peptidase	PPE family protein	PPE family protein	sigma-70 family RNA polymerase sigma factor	PPE family protein	PPE family protein	PPE family protein	S9 family peptidase
	PE family protein	SDR family oxidoreductase	heavy metal-binding domain-containing protein	DUF1707 domain-containing protein	PE family protein	lysophospholipid acyltransferase	oxidoreductase	mechanosensitive ion channel	PE family protein	sigma-70 family RNA polymerase sigma factor	phage protein	PE family protein	IS5-like element ISMt1 family transposase	S9 family peptidase	hypothetical protein	IS3 family transposase	PPE family protein	S9 family peptidase	PPE family protein	S9 family peptidase	PPE family protein	serine O-acetyltransferase	transposase	type II toxin-antitoxin system Phd/YefM family antitoxin	serine O-acetyltransferase	serine O-acetyltransferase	S9 family peptidase	PPE family protein	type II toxin-antitoxin system Phd/YefM family antitoxin	serine O-acetyltransferase	serine O-acetyltransferase	transposase	sigma-70 family RNA polymerase sigma factor	PPE family protein	PPE family protein	transposase	serine O-acetyltransferase	S9 family peptidase	PPE family protein	type II toxin-antitoxin system Phd/YefM family antitoxin	RNA polymerase sigma factor SigM	serine O-acetyltransferase	PPE family protein	PPE family protein	transposase	S9 family peptidase	PPE family protein	PPE family protein	serine O-acetyltransferase
	PE family protein	serine O-acetyltransferase	helix-turn-helix domain-containing protein	DUF1707 domain-containing protein	PE family protein	mechanosensitive ion channel	PE family protein	nucleotidyl transferase AbiEii/AbiGii toxin family protein	PE family protein	transposase	PPE domain-containing protein	PE family protein	IS5-like element ISMt1 family transposase	serine O-acetyltransferase	hypothetical protein	IS5-like element ISMt1 family transposase	S9 family peptidase	serine O-acetyltransferase	S9 family peptidase	serine O-acetyltransferase	PPE family protein	sigma-70 family RNA polymerase sigma factor	type II toxin-antitoxin system Phd/YefM family antitoxin	VOC family protein	sigma-70 family RNA polymerase sigma factor	sigma-70 family RNA polymerase sigma factor	serine O-acetyltransferase	PPE family protein	VOC family protein	sigma-70 family RNA polymerase sigma factor	sigma-70 family RNA polymerase sigma factor	type II toxin-antitoxin system Phd/YefM family antitoxin	transposase	PPE family protein	PPE family protein	type II toxin-antitoxin system Phd/YefM family antitoxin	sigma-70 family RNA polymerase sigma factor	serine O-acetyltransferase	S9 family peptidase	VOC family protein	S9 family peptidase	sigma-70 family RNA polymerase sigma factor	PPE family protein	PPE family protein	type II toxin-antitoxin system Phd/YefM family antitoxin	serine O-acetyltransferase	S9 family peptidase	S9 family peptidase	sigma-70 family RNA polymerase sigma factor
	PPE family protein	sigma-70 family RNA polymerase sigma factor	HNH endonuclease	DUF1729 domain-containing protein	phage protein	NADH-quinone oxidoreductase subunit B family protein	PE family protein	oxidoreductase	PE family protein	type II toxin-antitoxin system Phd/YefM family antitoxin	SDR family oxidoreductase	PE family protein	ISNCY family transposase	sigma-70 family RNA polymerase sigma factor	hypothetical protein	IS5-like element ISMt1 family transposase	serine O-acetyltransferase	sigma-70 family RNA polymerase sigma factor	serine O-acetyltransferase	sigma-70 family RNA polymerase sigma factor	S9 family peptidase	transposase	VOC family protein	wax ester/triacylglycerol synthase family O-acyltransferase	transposase	transposase	sigma-70 family RNA polymerase sigma factor	S9 family peptidase	wax ester/triacylglycerol synthase family O-acyltransferase	transposase	transposase	VOC family protein	type II toxin-antitoxin system Phd/YefM family antitoxin	S9 family peptidase	S9 family peptidase	VOC family protein	transposase	sigma-70 family RNA polymerase sigma factor	serine O-acetyltransferase	wax ester/triacylglycerol synthase family O-acyltransferase	serine O-acetyltransferase	transposase	S9 family peptidase	S9 family peptidase	VOC family protein	sigma-70 family RNA polymerase sigma factor	serine O-acetyltransferase	serine O-acetyltransferase	transposase
	PPE family protein	transposase	HU family DNA-binding protein	DUF222 domain-containing protein	phthiocerol type I polyketide synthase PpsC	nucleotidyl transferase AbiEii/AbiGii toxin family protein	PE family protein	PE family protein	PE family protein	type VII secretion system ESX-2 associated protein EspG2	serine O-acetyltransferase	PE family protein	ISNCY family transposase	transposase	IS21 family transposase	ISNCY family transposase	sigma-70 family RNA polymerase sigma factor	transposase	sigma-70 family RNA polymerase sigma factor	transposase	serine O-acetyltransferase	type II toxin-antitoxin system Phd/YefM family antitoxin	wax ester/triacylglycerol synthase family O-acyltransferase		type II toxin-antitoxin system Phd/YefM family antitoxin	type II toxin-antitoxin system Phd/YefM family antitoxin	transposase	serine O-acetyltransferase		type II toxin-antitoxin system Phd/YefM family antitoxin	type II toxin-antitoxin system Phd/YefM family antitoxin	wax ester/triacylglycerol synthase family O-acyltransferase	VOC family protein	serine O-acetyltransferase	serine O-acetyltransferase	wax ester/triacylglycerol synthase family O-acyltransferase	type II toxin-antitoxin system Phd/YefM family antitoxin	transposase	sigma-70 family RNA polymerase sigma factor		sigma-70 family RNA polymerase sigma factor	type II toxin-antitoxin system Phd/YefM family antitoxin	serine O-acetyltransferase	serine O-acetyltransferase	wax ester/triacylglycerol synthase family O-acyltransferase	transposase	sigma-70 family RNA polymerase sigma factor	sigma-70 family RNA polymerase sigma factor	type II toxin-antitoxin system Phd/YefM family antitoxin
	PPE family protein	type II toxin-antitoxin system Phd/YefM family antitoxin	hydroxylase	DUF3000 domain-containing protein	PPE family protein	oxidoreductase	PE family protein	PE family protein	PE family protein	type VII secretion system ESX-2 serine protease mycosin MycP2	sigma-70 family RNA polymerase sigma factor	PE family protein	isoprenylcysteine carboxylmethyltransferase family protein	type II toxin-antitoxin system Phd/YefM family antitoxin	IS3 family transposase	ISNCY family transposase	transposase	type II toxin-antitoxin system Phd/YefM family antitoxin	transposase	type II toxin-antitoxin system Phd/YefM family antitoxin	sigma-70 family RNA polymerase sigma factor	VOC family protein			VOC family protein	VOC family protein	type II toxin-antitoxin system Phd/YefM family antitoxin	sigma-70 family RNA polymerase sigma factor		VOC family protein	VOC family protein		wax ester/triacylglycerol synthase family O-acyltransferase	sigma-70 family RNA polymerase sigma factor	sigma-70 family RNA polymerase sigma factor		VOC family protein	type II toxin-antitoxin system Phd/YefM family antitoxin	transposase		transposase	VOC family protein	sigma-70 family RNA polymerase sigma factor	sigma-70 family RNA polymerase sigma factor		type II toxin-antitoxin system Phd/YefM family antitoxin	transposase	transposase	VOC family protein
	serine O-acetyltransferase	type VII secretion system ESX-2 serine protease mycosin MycP2	hypothetical protein	DUF4389 domain-containing protein	PPE family protein	PE family protein	PPE family protein	PE family protein	PE family protein	VOC family protein	transposase	PE family protein	lysophospholipid acyltransferase	VOC family protein	IS5-like element ISMt1 family transposase	lysophospholipid acyltransferase	type II toxin-antitoxin system Phd/YefM family antitoxin	VOC family protein	type II toxin-antitoxin system Phd/YefM family antitoxin	VOC family protein	transposase	wax ester/triacylglycerol synthase family O-acyltransferase			wax ester/triacylglycerol synthase family O-acyltransferase	wax ester/triacylglycerol synthase family O-acyltransferase	VOC family protein	transposase		wax ester/triacylglycerol synthase family O-acyltransferase	wax ester/triacylglycerol synthase family O-acyltransferase			transposase	transposase		wax ester/triacylglycerol synthase family O-acyltransferase	VOC family protein	type II toxin-antitoxin system Phd/YefM family antitoxin		type II toxin-antitoxin system Phd/YefM family antitoxin	wax ester/triacylglycerol synthase family O-acyltransferase	transposase	transposase		VOC family protein	type II toxin-antitoxin system Phd/YefM family antitoxin	type II toxin-antitoxin system Phd/YefM family antitoxin	wax ester/triacylglycerol synthase family O-acyltransferase
	sigma-70 family RNA polymerase sigma factor	VOC family protein	hypothetical protein	DUF501 domain-containing protein	PPE family protein	PE family protein	PPE family protein	PPE family protein	phthiocerol type I polyketide synthase PpsC	wax ester/triacylglycerol synthase family O-acyltransferase	tRNA dihydrouridine synthase DusB	peptidase	MBL fold metallo-hydrolase	wax ester/triacylglycerol synthase family O-acyltransferase	IS5-like element ISMt1 family transposase	maleylpyruvate isomerase family mycothiol-dependent enzyme	VOC family protein	wax ester/triacylglycerol synthase family O-acyltransferase	VOC family protein	wax ester/triacylglycerol synthase family O-acyltransferase	type II toxin-antitoxin system Phd/YefM family antitoxin						wax ester/triacylglycerol synthase family O-acyltransferase	type II toxin-antitoxin system Phd/YefM family antitoxin						type II toxin-antitoxin system Phd/YefM family antitoxin	type II toxin-antitoxin system Phd/YefM family antitoxin			wax ester/triacylglycerol synthase family O-acyltransferase	VOC family protein		VOC family protein		type II toxin-antitoxin system Phd/YefM family antitoxin	type II toxin-antitoxin system Phd/YefM family antitoxin		wax ester/triacylglycerol synthase family O-acyltransferase	VOC family protein	VOC family protein
	transposase	wax ester/triacylglycerol synthase family O-acyltransferase	hypothetical protein	DUF58 domain-containing protein	pyridoxamine 5'-phosphate oxidase family protein	PPE family protein	PPE family protein	PPE family protein	polyprenyl synthetase family protein		type II toxin-antitoxin system Phd/YefM family antitoxin	phthiocerol type I polyketide synthase PpsC	nucleoside diphosphate kinase regulator		ISNCY family transposase	MBL fold metallo-hydrolase			wax ester/triacylglycerol synthase family O-acyltransferase		VOC family protein							VOC family protein						VOC family protein	VOC family protein				wax ester/triacylglycerol synthase family O-acyltransferase		wax ester/triacylglycerol synthase family O-acyltransferase		VOC family protein	VOC family protein			wax ester/triacylglycerol synthase family O-acyltransferase	wax ester/triacylglycerol synthase family O-acyltransferase
	type I polyketide synthase		hypothetical protein	DUF721 family protein	sensor histidine kinase KdpD	PPE family protein	protocatechuate 3,4-dioxygenase	PPE family protein	PPE family protein		type VII secretion system ESX-2 associated protein EspG2	PPE family protein	oxidoreductase		ISNCY family transposase	MCE family protein					wax ester/triacylglycerol synthase family O-acyltransferase							wax ester/triacylglycerol synthase family O-acyltransferase						wax ester/triacylglycerol synthase family O-acyltransferase	wax ester/triacylglycerol synthase family O-acyltransferase								wax ester/triacylglycerol synthase family O-acyltransferase	wax ester/triacylglycerol synthase family O-acyltransferase
	type II toxin-antitoxin system Phd/YefM family antitoxin		hypothetical protein	ECF RNA polymerase sigma factor SigM	serine O-acetyltransferase	PPE family protein	serine O-acetyltransferase	protocatechuate 3,4-dioxygenase	PPE family protein		type VII secretion system ESX-2 serine protease mycosin MycP2	PPE family protein	PE domain-containing protein		isoprenylcysteine carboxylmethyltransferase family protein	methyltransferase domain-containing protein
	urease accessory protein UreF		hypothetical protein	enoyl-CoA hydratase family protein	sigma-70 family RNA polymerase sigma factor	Rv1355c family protein	SGNH/GDSL hydrolase family protein	serine O-acetyltransferase	PPE family protein		VOC family protein	PPE family protein	PE domain-containing protein		lysophospholipid acyltransferase	molybdate ABC transporter substrate-binding protein
	VOC family protein		hypothetical protein	enoyl-CoA hydratase/isomerase family protein	TIGR03086 family protein	serine O-acetyltransferase	sigma-70 family RNA polymerase sigma factor	sigma-70 family RNA polymerase sigma factor	serine O-acetyltransferase		wax ester/triacylglycerol synthase family O-acyltransferase	precorrin-3B synthase	PE domain-containing protein		maleylpyruvate isomerase family mycothiol-dependent enzyme	molybdenum cofactor biosynthesis protein MoaE
	wax ester/triacylglycerol synthase family O-acyltransferase		hypothetical protein	FAD-binding oxidoreductase	transposase	sigma-70 family RNA polymerase sigma factor	TetR family transcriptional regulator	TetR family transcriptional regulator	sigma-70 family RNA polymerase sigma factor			PucR family transcriptional regulator	PE family protein		MBL fold metallo-hydrolase	NlpC/P60 family peptidoglycan endopeptidase RipA
			hypothetical protein	fatty acid--CoA ligase	tRNA-dependent cyclodipeptide synthase	TetR family transcriptional regulator	TetR/AcrR family transcriptional regulator	transposase	transposase			SDR family oxidoreductase	PE family protein		methyltransferase domain-containing protein	nucleotidyl transferase AbiEii/AbiGii toxin family protein
			hypothetical protein	folate-binding protein YgfZ	type I polyketide synthase	transposase	transposase	type II toxin-antitoxin system Phd/YefM family antitoxin	TVP38/TMEM64 family protein			serine O-acetyltransferase	PE family protein		NlpC/P60 family peptidoglycan endopeptidase RipA	O-succinylhomoserine sulfhydrylase
			hypothetical protein	formate dehydrogenase accessory sulfurtransferase FdhD	type II toxin-antitoxin system Phd/YefM family antitoxin	type II toxin-antitoxin system Phd/YefM family antitoxin	type II toxin-antitoxin system Phd/YefM family antitoxin	type II toxin-antitoxin system VapB family antitoxin	type II toxin-antitoxin system Phd/YefM family antitoxin			sigma-70 family RNA polymerase sigma factor	PE family protein		oxidoreductase	oxidoreductase
			hypothetical protein	gamma-glutamyl-gamma-aminobutyrate hydrolase family protein	type III polyketide synthase	type II toxin-antitoxin system VapB family antitoxin	type II toxin-antitoxin system VapB family antitoxin	type VII secretion system ESX-2 FtsK/SpoIIIE family ATPase EccC2	type VII secretion system ESX-1 associated protein EspI			TetR family transcriptional regulator	PE family protein		P1 family peptidase	PE family protein
			hypothetical protein	GAP family protein	type VII secretion system ESX-1 associated protein EspJ	type VII secretion system ESX-2 FtsK/SpoIIIE family ATPase EccC2	type VII secretion system ESX-2 FtsK/SpoIIIE family ATPase EccC2	type VII secretion system ESX-2 serine protease mycosin MycP2	VOC family protein			TIGR03668 family PPOX class F420-dependent oxidoreductase	PE family protein		PE family protein	PE family protein
			hypothetical protein	glucose-6-phosphate dehydrogenase assembly protein OpcA	universal stress protein	type VII secretion system ESX-2 subunit EccE2	VOC family protein	VOC family protein				transposase	PE family protein		PE family protein	PE family protein
			hypothetical protein	glycoside hydrolase family 15 protein	VOC family protein	VOC family protein						transposase	PE family protein		PE family protein	PE family protein
			hypothetical protein	glycosyltransferase	wax ester/triacylglycerol synthase family O-acyltransferase							type II toxin-antitoxin system Phd/YefM family antitoxin	PE family protein		PE family protein	PE family protein
			hypothetical protein	glycosyltransferase family 2 protein	zinc-binding dehydrogenase							type II toxin-antitoxin system VapB family antitoxin	PE family protein		PE family protein	PE family protein
			hypothetical protein	glycosyltransferase family 2 protein								type VII secretion system ESX-2 FtsK/SpoIIIE family ATPase EccC2	PE family protein		penicillin-binding protein	pirin family protein
			hypothetical protein	GTP 3',8-cyclase MoaA								VOC family protein	PE family protein		phage protein	polyamine aminopropyltransferase
			hypothetical protein	helix-turn-helix domain-containing protein								XRE family transcriptional regulator	PE family protein		polyamine aminopropyltransferase	polyketide synthase
			hypothetical protein	helix-turn-helix domain-containing protein								zinc-binding dehydrogenase	PE family protein		PPE family protein	PPE family protein
			hypothetical protein	HlyC/CorC family transporter									PE family protein		PPE family protein	PPE family protein
			hypothetical protein	HU family DNA-binding protein									PE family protein		PPE family protein	PPE family protein
			hypothetical protein	hypothetical protein									PE family protein		PPE family protein	PPE family protein
			hypothetical protein	hypothetical protein									PE family protein		PPE family protein	PPE family protein
			hypothetical protein	hypothetical protein									PE family protein		PPE family protein	PPE family protein
			hypothetical protein	hypothetical protein									peptidase		PPE family protein	PPE family protein
			IS21 family transposase	hypothetical protein									PPE family protein		PPE family protein	protocatechuate 3,4-dioxygenase
			IS3 family transposase	hypothetical protein									PPE family protein		protocatechuate 3,4-dioxygenase	SDR family NAD(P)-dependent oxidoreductase
			IS5-like element ISMt1 family transposase	hypothetical protein									PPE family protein		SDR family NAD(P)-dependent oxidoreductase	serine O-acetyltransferase
			IS5-like element ISMt1 family transposase	hypothetical protein									PPE family protein		serine O-acetyltransferase	sigma-70 family RNA polymerase sigma factor
			ISNCY family transposase	hypothetical protein									PPE family protein		sigma-70 family RNA polymerase sigma factor	TetR family transcriptional regulator
			ISNCY family transposase	hypothetical protein									SDR family oxidoreductase		SulP family inorganic anion transporter	transposase
			isoprenylcysteine carboxylmethyltransferase family protein	hypothetical protein									serine O-acetyltransferase		TetR family transcriptional regulator	type II toxin-antitoxin system Phd/YefM family antitoxin
			LppP/LprE family lipoprotein	hypothetical protein									sigma-70 family RNA polymerase sigma factor		transposase	type II toxin-antitoxin system VapB family antitoxin
			lysophospholipid acyltransferase	hypothetical protein									SIMPL domain-containing protein		type II toxin-antitoxin system Phd/YefM family antitoxin	type VII secretion system ESX-2 FtsK/SpoIIIE family ATPase EccC2
			mechanosensitive ion channel	hypothetical protein									TetR family transcriptional regulator		type II toxin-antitoxin system VapB family antitoxin	tyrosine-type recombinase/integrase
			MerR family transcriptional regulator	hypothetical protein									TIGR03668 family PPOX class F420-dependent oxidoreductase		type II toxin-antitoxin system VapC family toxin	virulence factor Mce family protein
			MFS transporter	hypothetical protein									transposase		type VII secretion system ESX-2 FtsK/SpoIIIE family ATPase EccC2	VOC family protein
			MFS transporter	hypothetical protein									transposase		tyrosine-type recombinase/integrase	zinc-binding dehydrogenase
			NADH:flavin oxidoreductase	hypothetical protein									type II toxin-antitoxin system Phd/YefM family antitoxin		VOC family protein
			NfeD family protein	hypothetical protein									type II toxin-antitoxin system VapB family antitoxin		XdhC family protein
			nucleoside deaminase	hypothetical protein									type VII secretion system ESX-1 target PPE68		zinc-binding dehydrogenase
			nucleotidyl transferase AbiEii/AbiGii toxin family protein	hypothetical protein									type VII secretion system ESX-2 FtsK/SpoIIIE family ATPase EccC2
			oxidoreductase	hypothetical protein									VOC family protein
			PE family protein	hypothetical protein									zinc-binding dehydrogenase
			PE family protein	hypothetical protein
			PE family protein	hypothetical protein
			PE family protein	hypothetical protein
			PE family protein	hypothetical protein
			PE family protein	hypothetical protein
			PE family protein	hypothetical protein
			PE family protein	integrase
			PE family protein	IS21 family transposase
			PE family protein	IS3 family transposase
			PE family protein	IS5-like element ISMt1 family transposase
			PE family protein	IS5-like element ISMt1 family transposase
			PE family protein	IS607 family transposase
			PE family protein	ISNCY family transposase
			PE family protein	ISNCY family transposase
			PE family protein	long-chain fatty acid--CoA ligase
			PE family protein	LytR family transcriptional regulator
			PE family protein	M18 family aminopeptidase
			PE family protein	M23 family metallopeptidase
			PE family protein	malto-oligosyltrehalose trehalohydrolase
			PE family protein	metal-dependent hydrolase
			PE family protein	methyltransferase domain-containing protein
			PE family protein	MFS transporter
			PE family protein	MFS transporter
			PE-PPE domain-containing protein	molecular chaperone DnaK
			PE-PPE domain-containing protein	molybdenum cofactor guanylyltransferase
			phthiocerol type I polyketide synthase PpsB	mycothiol transferase
			polyketide synthase Pks13	NAD-dependent epimerase/dehydratase family protein
			PPE domain-containing protein	NADH-quinone oxidoreductase subunit M
			PPE domain-containing protein	NarK/NasA family nitrate transporter
			PPE family protein	nitronate monooxygenase
			PPE family protein	nucleoside deaminase
			PPE family protein	nucleoside-diphosphate kinase
			PPE family protein	oxidoreductase
			PPE family protein	oxidoreductase
			PPE family protein	PASTA domain-containing protein
			PPE family protein	patatin family protein
			PPE family protein	patatin-like protein
			preprotein translocase subunit SecA	PE family protein
			proteasome accessory factor PafA2	PE family protein
			protein kinase	PE family protein
			protocatechuate 3,4-dioxygenase	PE family protein
			protoporphyrinogen oxidase	PE family protein
			pyridoxal phosphate-dependent aminotransferase	PE family protein
			ribonuclease D	PE family protein
			RrF2 family transcriptional regulator	PE family protein
			SDR family NAD(P)-dependent oxidoreductase	PE family protein
			SDR family oxidoreductase	peptidase
			serine O-acetyltransferase	peptidase M50
			sigma-70 family RNA polymerase sigma factor	phage major capsid protein
			SOS response-associated peptidase	phage protein
			sulfatase-like hydrolase/transferase	phosphatidylinositol mannoside acyltransferase
			TetR family transcriptional regulator	phthiocerol type I polyketide synthase PpsB
			TIGR03086 family protein	phthiocerol type I polyketide synthase PpsC
			transcription-repair coupling factor	polyketide synthase Pks13
			translation initiation factor IF-2	potassium channel family protein
			transposase	potassium-transporting ATPase subunit KdpB
			tRNA lysidine(34) synthetase TilS	PPE domain-containing protein
			type I polyketide synthase	PPE family protein
			type II toxin-antitoxin system Phd/YefM family antitoxin	PPE family protein
			type II toxin-antitoxin system VapB family antitoxin	PPE family protein
			type III-A CRISPR-associated RAMP protein Csm4	PPE family protein
			type VII secretion system ESX-2 FtsK/SpoIIIE family ATPase EccC2	PPE family protein
			type VII secretion system ESX-3 subunit EccB3	PPE family protein
			UDP-N-acetylmuramoyl-L-alanyl-D-glutamate--2, 6-diaminopimelate ligase	PPE family protein
			undecaprenyldiphospho-muramoylpentapeptide beta-N-acetylglucosaminyltransferase	PPE family protein
			universal stress protein	PPE family protein PPE65
			VOC family protein	prephenate dehydratase
			VOC family protein	primosomal protein N'
			wax ester/triacylglycerol synthase family O-acyltransferase	proteasome subunit beta
			zinc-binding dehydrogenase	purine-nucleoside phosphorylase
				pyridoxal phosphate-dependent aminotransferase
				pyridoxamine 5'-phosphate oxidase family protein
				pyrroline-5-carboxylate reductase
				replication-associated recombination protein A
				ribonuclease D
				RNA helicase
				RND transporter MmpL11
				RrF2 family transcriptional regulator
				rRNA maturation RNase YbeY
				S-methyl-5'-thioadenosine phosphorylase
				SDR family oxidoreductase
				SDR family oxidoreductase
				SDR family oxidoreductase
				sensor histidine kinase KdpD
				serine O-acetyltransferase
				serine/threonine protein kinase
				sigma-70 family RNA polymerase sigma factor
				sigma-70 family RNA polymerase sigma factor
				SOS response-associated peptidase
				sulfatase-like hydrolase/transferase
				sulfate ABC transporter permease subunit CysT
				ThiF family adenylyltransferase
				thiolase domain-containing protein
				TlyA family RNA methyltransferase
				transposase
				tRNA-dependent cyclodipeptide synthase
				TVP38/TMEM64 family protein
				type I polyketide synthase
				type I polyketide synthase
				type II toxin-antitoxin system Phd/YefM family antitoxin
				type II toxin-antitoxin system VapC family toxin
				type III polyketide synthase
				type VII secretion system ESX-1 associated protein EspI
				type VII secretion system ESX-1 associated protein EspJ
				type VII secretion system ESX-1 target EspA
				type VII secretion system ESX-3 AAA family ATPase EccA3
				universal stress protein
				VOC family protein
				VWA domain-containing protein
				VWA domain-containing protein
				wax ester/triacylglycerol synthase family O-acyltransferase
				wax ester/triacylglycerol synthase family O-acyltransferase
[truncated: 9 more columns]
